# Supplementary material for: Exploring the Effect of Halogenation in a Series of Potent and Selective A2B Adenosine Receptor Antagonists
Source: J Med Chem. 2022 Dec 14;66(1):890–912. doi: 10.1021/acs.jmedchem.2c01768 (PMC9841532; doi:10.1021/acs.jmedchem.2c01768)
Supplement: Supplementary file 1 — jm2c01768_si_001.csv [file jm2c01768_si_001.csv]

Code	SMILES	Ki_hA2B
14a	CCOC(=O)C1=C(C)Nc2nc3cc(F)c(F)cc3n2C1c1ccco1	44.1
14b	CC1=C(C(=O)OC(C)C)C(c2ccco2)n2c(nc3cc(F)c(F)cc32)N1	11.9
14c	CCOC(=O)C1=C(C)Nc2nc3cc(F)c(F)cc3n2C1c1ccoc1	28.2
14d	CC1=C(C(=O)OC(C)C)C(c2ccoc2)n2c(nc3cc(F)c(F)cc32)N1	52.9
14e	CCOC(=O)C1=C(C)Nc2nc3cc(F)c(F)cc3n2C1c1cccs1
14f	CC1=C(C(=O)OC(C)C)C(c2cccs2)n2c(nc3cc(F)c(F)cc32)N1
14g	CCOC(=O)C1=C(C)Nc2nc3cc(F)c(F)cc3n2C1c1ccsc1	518
14h	CC1=C(C(=O)OC(C)C)C(c2ccsc2)n2c(nc3cc(F)c(F)cc32)N1
14i	CCOC(=O)C1=C(C)Nc2nc3cc(Cl)c(Cl)cc3n2C1c1ccco1
14j	CC1=C(C(=O)OC(C)C)C(c2ccco2)n2c(nc3cc(Cl)c(Cl)cc32)N1	117
14k	CCOC(=O)C1=C(C)Nc2nc3cc(Cl)c(Cl)cc3n2C1c1ccoc1	54.7
14l	CC1=C(C(=O)OC(C)C)C(c2ccoc2)n2c(nc3cc(Cl)c(Cl)cc32)N1
14m	CCOC(=O)C1=C(C)Nc2nc3cc(Cl)c(Cl)cc3n2C1c1cccs1
14n	CC1=C(C(=O)OC(C)C)C(c2cccs2)n2c(nc3cc(Cl)c(Cl)cc32)N1
14o	CCOC(=O)C1=C(C)Nc2nc3cc(Cl)c(Cl)cc3n2C1c1ccsc1
14p	CC1=C(C(=O)OC(C)C)C(c2ccsc2)n2c(nc3cc(Cl)c(Cl)cc32)N1	359
14q	CCOC(=O)C1=C(C)Nc2nc3cc(Br)c(Br)cc3n2C1c1ccco1
14r	CC1=C(C(=O)OC(C)C)C(c2ccco2)n2c(nc3cc(Br)c(Br)cc32)N1	62.6
14s	CCOC(=O)C1=C(C)Nc2nc3cc(Br)c(Br)cc3n2C1c1ccoc1
14t	CC1=C(C(=O)OC(C)C)C(c2ccoc2)n2c(nc3cc(Br)c(Br)cc32)N1
14u	CCOC(=O)C1=C(C)Nc2nc3cc(Br)c(Br)cc3n2C1c1cccs1
14v	CC1=C(C(=O)OC(C)C)C(c2cccs2)n2c(nc3cc(Br)c(Br)cc32)N1
14w	CCOC(=O)C1=C(C)Nc2nc3cc(Br)c(Br)cc3n2C1c1ccsc1
14x	CC1=C(C(=O)OC(C)C)C(c2ccsc2)n2c(nc3cc(Br)c(Br)cc32)N1
15a	CCOC(=O)C1=C(C)Nc2nc3ccc(F)cc3n2C1c1ccco1	67.5
15b	CC1=C(C(=O)OC(C)C)C(c2ccco2)n2c(nc3ccc(F)cc32)N1	12.2
15c	CCOC(=O)C1=C(C)Nc2nc3ccc(F)cc3n2C1c1ccoc1	136
15d	CC1=C(C(=O)OC(C)C)C(c2ccoc2)n2c(nc3ccc(F)cc32)N1	25
15e	CCOC(=O)C1=C(C)Nc2nc3ccc(F)cc3n2C1c1cccs1
15f	CC1=C(C(=O)OC(C)C)C(c2cccs2)n2c(nc3ccc(F)cc32)N1
15g	CCOC(=O)C1=C(C)Nc2nc3ccc(F)cc3n2C1c1ccsc1	1031
15h	CC1=C(C(=O)OC(C)C)C(c2ccsc2)n2c(nc3ccc(F)cc32)N1	764
15i	CCOC(=O)C1=C(C)Nc2nc3ccc(Cl)cc3n2C1c1ccco1
15j	CC1=C(C(=O)OC(C)C)C(c2ccco2)n2c(nc3ccc(Cl)cc32)N1	44.3
15k	CCOC(=O)C1=C(C)Nc2nc3ccc(Cl)cc3n2C1c1ccoc1	47.3
15l	CC1=C(C(=O)OC(C)C)C(c2ccoc2)n2c(nc3ccc(Cl)cc32)N1
15m	CCOC(=O)C1=C(C)Nc2nc3ccc(Cl)cc3n2C1c1cccs1
15n	CC1=C(C(=O)OC(C)C)C(c2cccs2)n2c(nc3ccc(Cl)cc32)N1
15o	CCOC(=O)C1=C(C)Nc2nc3ccc(Cl)cc3n2C1c1ccsc1
15p	CC1=C(C(=O)OC(C)C)C(c2ccsc2)n2c(nc3ccc(Cl)cc32)N1
15q	CCOC(=O)C1=C(C)Nc2nc3ccc(Br)cc3n2C1c1ccco1
15r	CC1=C(C(=O)OC(C)C)C(c2ccco2)n2c(nc3ccc(Br)cc32)N1	273
15s	CCOC(=O)C1=C(C)Nc2nc3ccc(Br)cc3n2C1c1ccoc1	318
15t	CC1=C(C(=O)OC(C)C)C(c2ccoc2)n2c(nc3ccc(Br)cc32)N1
15u	CCOC(=O)C1=C(C)Nc2nc3ccc(Br)cc3n2C1c1cccs1
15v	CC1=C(C(=O)OC(C)C)C(c2cccs2)n2c(nc3ccc(Br)cc32)N1
15w	CCOC(=O)C1=C(C)Nc2nc3ccc(Br)cc3n2C1c1ccsc1
15x	CC1=C(C(=O)OC(C)C)C(c2ccsc2)n2c(nc3ccc(Br)cc32)N1
16a	CCOC(=O)C1=C(C)Nc2nc3cc(F)ccc3n2C1c1ccco1	6.6
16b (ISAM-163)	CC1=C(C(=O)OC(C)C)C(c2ccco2)n2c(nc3cc(F)ccc32)N1	3.05
16c	CCOC(=O)C1=C(C)Nc2nc3cc(F)ccc3n2C1c1ccoc1	13.7
16d	CC1=C(C(=O)OC(C)C)C(c2ccoc2)n2c(nc3cc(F)ccc32)N1	8.6
16e	CCOC(=O)C1=C(C)Nc2nc3cc(F)ccc3n2C1c1cccs1	724
16f	CC1=C(C(=O)OC(C)C)C(c2cccs2)n2c(nc3cc(F)ccc32)N1	668
16g	CCOC(=O)C1=C(C)Nc2nc3cc(F)ccc3n2C1c1ccsc1	187
16h	CC1=C(C(=O)OC(C)C)C(c2ccsc2)n2c(nc3cc(F)ccc32)N1	75.5
16i	CCOC(=O)C1=C(C)Nc2nc3cc(Cl)ccc3n2C1c1ccco1	8.42
16j (ISAM-161)	CC1=C(C(=O)OC(C)C)C(c2ccco2)n2c(nc3cc(Cl)ccc32)N1	5.03
16k	CCOC(=O)C1=C(C)Nc2nc3cc(Cl)ccc3n2C1c1ccoc1	7.21
16l (ISAM-M89)	CC1=C(C(=O)OC(C)C)C(c2ccoc2)n2c(nc3cc(Cl)ccc32)N1	6.1
16m	CCOC(=O)C1=C(C)Nc2nc3cc(Cl)ccc3n2C1c1cccs1
16n	CC1=C(C(=O)OC(C)C)C(c2cccs2)n2c(nc3cc(Cl)ccc32)N1	837
16o	CCOC(=O)C1=C(C)Nc2nc3cc(Cl)ccc3n2C1c1ccsc1	911
16p	CC1=C(C(=O)OC(C)C)C(c2ccsc2)n2c(nc3cc(Cl)ccc32)N1	165
16q	CCOC(=O)C1=C(C)Nc2nc3cc(Br)ccc3n2C1c1ccco1	26.9
16r (ISAM-157)	CC1=C(C(=O)OC(C)C)C(c2ccco2)n2c(nc3cc(Br)ccc32)N1	5.23
16s (ISAM-M114)	CCOC(=O)C1=C(C)Nc2nc3cc(Br)ccc3n2C1c1ccoc1	3.32
16t	CC1=C(C(=O)OC(C)C)C(c2ccoc2)n2c(nc3cc(Br)ccc32)N1	8.2
16u	CCOC(=O)C1=C(C)Nc2nc3cc(Br)ccc3n2C1c1cccs1
16v	CC1=C(C(=O)OC(C)C)C(c2cccs2)n2c(nc3cc(Br)ccc32)N1	115.4
16w	CCOC(=O)C1=C(C)Nc2nc3cc(Br)ccc3n2C1c1ccsc1
16x	CC1=C(C(=O)OC(C)C)C(c2ccsc2)n2c(nc3cc(Br)ccc32)N1	61.1
17a	CCOC(=O)C1=C(C)Nc2nc3ccc(F)cc3n2C1c1cocn1	44.7
17b	CC1=C(C(=O)OC(C)C)C(c2cocn2)n2c(nc3ccc(F)cc32)N1	7.6
17c	CCOC(=O)C1=C(C)Nc2nc3ccc(Cl)cc3n2C1c1cocn1	25.6
17d	CC1=C(C(=O)OC(C)C)C(c2cocn2)n2c(nc3ccc(Cl)cc32)N1	102
18a	CCOC(=O)C1=C(C)Nc2nc3cc(F)ccc3n2C1c1cocn1	14.7
18b	CC1=C(C(=O)OC(C)C)C(c2cocn2)n2c(nc3cc(F)ccc32)N1	6.1
18c (ISAM-R316A)	CCOC(=O)C1=C(C)Nc2nc3cc(Cl)ccc3n2C1c1cocn1	8.6
18d	CC1=C(C(=O)OC(C)C)C(c2cocn2)n2c(nc3cc(Cl)ccc32)N1	6.4
I	CC1=C(C(OCC)=O)C(C2=CC=CO2)N3C(N1[H])=NC4=C3C=CC=C4	12
II	CC1=C(C(OC(C)C)=O)C(C2=CC=CO2)N3C(N1[H])=NC4=C3C=CC=C4	3.49
III	CC1=C(C(OCC)=O)C(C2=COC=C2)N3C(N1[H])=NC4=C3C=CC=C4	20.6
IV	CC1=C(C(OC(C)C)=O)C(C2=COC=C2)N3C(N1[H])=NC4=C3C=CC=C4	11.4
IX	CC1=C(C(OCC)=O)C(C2=COC=N2)N3C(N1[H])=NC4=C3C=CC=C4	8.1
V	CC1=C(C(OCC)=O)C(C2=CC=CS2)N3C(N1[H])=NC4=C3C=CC=C4	484
VI	CC1=C(C(OC(C)C)=O)C(C2=CC=CS2)N3C(N1[H])=NC4=C3C=CC=C4	371
VII	CC1=C(C(OCC)=O)C(C2=CSC=C2)N3C(N1[H])=NC4=C3C=CC=C4	29.7
VIII	CC1=C(C(OC(C)C)=O)C(C2=CSC=C2)N3C(N1[H])=NC4=C3C=CC=C4	29.3
X	CC1=C(C(OC(C)C)=O)C(C2=COC=N2)N3C(N1[H])=NC4=C3C=CC=C4	43.4
