# Supplementary material for: Exploring the Effect of Halogenation in a Series of Potent and Selective A2B Adenosine Receptor Antagonists
Source: J Med Chem. 2022 Dec 14;66(1):890–912. doi: 10.1021/acs.jmedchem.2c01768 (PMC9841532; doi:10.1021/acs.jmedchem.2c01768)
Supplement: Supplementary file 2 — jm2c01768_si_002.zip [file jm2c01768_si_002.zip]

Archive with 140 entries (134 files):
- pdb files/
- __MACOSX/._pdb files
- pdb files/Receptor_a2b-homology.pdb
- __MACOSX/pdb files/._Receptor_a2b-homology.pdb
- pdb files/.DS_Store
- __MACOSX/pdb files/._.DS_Store
- pdb files/Ligands/
- __MACOSX/pdb files/._Ligands
- pdb files/Ligands/.DS_Store
- __MACOSX/pdb files/Ligands/._.DS_Store
- pdb files/Ligands/Enantiomers_FEP/
- __MACOSX/pdb files/Ligands/._Enantiomers_FEP
- pdb files/Ligands/Complete_FEP/
- __MACOSX/pdb files/Ligands/._Complete_FEP
- pdb files/Ligands/Enantiomers_FEP/.DS_Store
- __MACOSX/pdb files/Ligands/Enantiomers_FEP/._.DS_Store
- pdb files/Ligands/Enantiomers_FEP/Distomer/
- __MACOSX/pdb files/Ligands/Enantiomers_FEP/._Distomer
- pdb files/Ligands/Enantiomers_FEP/Eutomer/
- __MACOSX/pdb files/Ligands/Enantiomers_FEP/._Eutomer
- pdb files/Ligands/Complete_FEP/16n.pdb
- __MACOSX/pdb files/Ligands/Complete_FEP/._16n.pdb
- pdb files/Ligands/Complete_FEP/15b.pdb
- __MACOSX/pdb files/Ligands/Complete_FEP/._15b.pdb
- pdb files/Ligands/Complete_FEP/15c.pdb
- __MACOSX/pdb files/Ligands/Complete_FEP/._15c.pdb
- pdb files/Ligands/Complete_FEP/16x.pdb
- __MACOSX/pdb files/Ligands/Complete_FEP/._16x.pdb
- pdb files/Ligands/Complete_FEP/14g.pdb
- __MACOSX/pdb files/Ligands/Complete_FEP/._14g.pdb
- pdb files/Ligands/Complete_FEP/16o.pdb
- __MACOSX/pdb files/Ligands/Complete_FEP/._16o.pdb
- pdb files/Ligands/Complete_FEP/14p.pdb
- __MACOSX/pdb files/Ligands/Complete_FEP/._14p.pdb
- pdb files/Ligands/Complete_FEP/18d.pdb
- __MACOSX/pdb files/Ligands/Complete_FEP/._18d.pdb
- pdb files/Ligands/Complete_FEP/14r.pdb
- __MACOSX/pdb files/Ligands/Complete_FEP/._14r.pdb
- pdb files/Ligands/Complete_FEP/15a.pdb
- __MACOSX/pdb files/Ligands/Complete_FEP/._15a.pdb
- pdb files/Ligands/Complete_FEP/14d.pdb
- __MACOSX/pdb files/Ligands/Complete_FEP/._14d.pdb
- pdb files/Ligands/Complete_FEP/16l.pdb
- __MACOSX/pdb files/Ligands/Complete_FEP/._16l.pdb
- pdb files/Ligands/Complete_FEP/18c.pdb
- __MACOSX/pdb files/Ligands/Complete_FEP/._18c.pdb
- pdb files/Ligands/Complete_FEP/15d.pdb
- __MACOSX/pdb files/Ligands/Complete_FEP/._15d.pdb
- pdb files/Ligands/Complete_FEP/15s.pdb
- __MACOSX/pdb files/Ligands/Complete_FEP/._15s.pdb
- pdb files/Ligands/Complete_FEP/16h.pdb
- __MACOSX/pdb files/Ligands/Complete_FEP/._16h.pdb
- pdb files/Ligands/Complete_FEP/16i.pdb
- __MACOSX/pdb files/Ligands/Complete_FEP/._16i.pdb
- pdb files/Ligands/Complete_FEP/15r.pdb
- __MACOSX/pdb files/Ligands/Complete_FEP/._15r.pdb
- pdb files/Ligands/Complete_FEP/14a.pdb
- __MACOSX/pdb files/Ligands/Complete_FEP/._14a.pdb
- pdb files/Ligands/Complete_FEP/18b.pdb
- __MACOSX/pdb files/Ligands/Complete_FEP/._18b.pdb
- pdb files/Ligands/Complete_FEP/14c.pdb
- __MACOSX/pdb files/Ligands/Complete_FEP/._14c.pdb
- pdb files/Ligands/Complete_FEP/15g.pdb
- __MACOSX/pdb files/Ligands/Complete_FEP/._15g.pdb
- pdb files/Ligands/Complete_FEP/16k.pdb
- __MACOSX/pdb files/Ligands/Complete_FEP/._16k.pdb
- pdb files/Ligands/Complete_FEP/16j.pdb
- __MACOSX/pdb files/Ligands/Complete_FEP/._16j.pdb
- pdb files/Ligands/Complete_FEP/14b.pdb
- __MACOSX/pdb files/Ligands/Complete_FEP/._14b.pdb
- pdb files/Ligands/Complete_FEP/18a.pdb
- __MACOSX/pdb files/Ligands/Complete_FEP/._18a.pdb
- pdb files/Ligands/Complete_FEP/16p.pdb
- __MACOSX/pdb files/Ligands/Complete_FEP/._16p.pdb
- pdb files/Ligands/Complete_FEP/15k.pdb
- __MACOSX/pdb files/Ligands/Complete_FEP/._15k.pdb
- pdb files/Ligands/Complete_FEP/16g.pdb
- __MACOSX/pdb files/Ligands/Complete_FEP/._16g.pdb
- pdb files/Ligands/Complete_FEP/17c.pdb
- __MACOSX/pdb files/Ligands/Complete_FEP/._17c.pdb
- pdb files/Ligands/Complete_FEP/17b.pdb
- __MACOSX/pdb files/Ligands/Complete_FEP/._17b.pdb
- pdb files/Ligands/Complete_FEP/16f.pdb
- __MACOSX/pdb files/Ligands/Complete_FEP/._16f.pdb
- pdb files/Ligands/Complete_FEP/15j.pdb
- __MACOSX/pdb files/Ligands/Complete_FEP/._15j.pdb
- pdb files/Ligands/Complete_FEP/16q.pdb
- __MACOSX/pdb files/Ligands/Complete_FEP/._16q.pdb
- pdb files/Ligands/Complete_FEP/16s.pdb
- __MACOSX/pdb files/Ligands/Complete_FEP/._16s.pdb
- pdb files/Ligands/Complete_FEP/15h.pdb
- __MACOSX/pdb files/Ligands/Complete_FEP/._15h.pdb
- pdb files/Ligands/Complete_FEP/16d.pdb
- __MACOSX/pdb files/Ligands/Complete_FEP/._16d.pdb
- pdb files/Ligands/Complete_FEP/16e.pdb
- __MACOSX/pdb files/Ligands/Complete_FEP/._16e.pdb
- pdb files/Ligands/Complete_FEP/17a.pdb
- __MACOSX/pdb files/Ligands/Complete_FEP/._17a.pdb
- pdb files/Ligands/Complete_FEP/16r.pdb
- __MACOSX/pdb files/Ligands/Complete_FEP/._16r.pdb
- pdb files/Ligands/Complete_FEP/16a.pdb
- __MACOSX/pdb files/Ligands/Complete_FEP/._16a.pdb
- pdb files/Ligands/Complete_FEP/16v.pdb
- __MACOSX/pdb files/Ligands/Complete_FEP/._16v.pdb
- pdb files/Ligands/Complete_FEP/17d.pdb
- __MACOSX/pdb files/Ligands/Complete_FEP/._17d.pdb
- pdb files/Ligands/Complete_FEP/16b.pdb
- __MACOSX/pdb files/Ligands/Complete_FEP/._16b.pdb
- pdb files/Ligands/Complete_FEP/14j.pdb
- __MACOSX/pdb files/Ligands/Complete_FEP/._14j.pdb
- pdb files/Ligands/Complete_FEP/14k.pdb
- __MACOSX/pdb files/Ligands/Complete_FEP/._14k.pdb
- pdb files/Ligands/Complete_FEP/16t.pdb
- __MACOSX/pdb files/Ligands/Complete_FEP/._16t.pdb
- pdb files/Ligands/Complete_FEP/16c.pdb
- __MACOSX/pdb files/Ligands/Complete_FEP/._16c.pdb
- pdb files/Ligands/Enantiomers_FEP/Distomer/.DS_Store
- __MACOSX/pdb files/Ligands/Enantiomers_FEP/Distomer/._.DS_Store
- pdb files/Ligands/Enantiomers_FEP/Distomer/B-16j.pdb
- __MACOSX/pdb files/Ligands/Enantiomers_FEP/Distomer/._B-16j.pdb
- pdb files/Ligands/Enantiomers_FEP/Distomer/B-18c.pdb
- __MACOSX/pdb files/Ligands/Enantiomers_FEP/Distomer/._B-18c.pdb
- pdb files/Ligands/Enantiomers_FEP/Distomer/B-16l.pdb
- __MACOSX/pdb files/Ligands/Enantiomers_FEP/Distomer/._B-16l.pdb
- pdb files/Ligands/Enantiomers_FEP/Distomer/B-16b.pdb
- __MACOSX/pdb files/Ligands/Enantiomers_FEP/Distomer/._B-16b.pdb
- pdb files/Ligands/Enantiomers_FEP/Distomer/B-II.pdb
- __MACOSX/pdb files/Ligands/Enantiomers_FEP/Distomer/._B-II.pdb
- pdb files/Ligands/Enantiomers_FEP/Eutomer/G-II.pdb
- __MACOSX/pdb files/Ligands/Enantiomers_FEP/Eutomer/._G-II.pdb
- pdb files/Ligands/Enantiomers_FEP/Eutomer/.DS_Store
- __MACOSX/pdb files/Ligands/Enantiomers_FEP/Eutomer/._.DS_Store
- pdb files/Ligands/Enantiomers_FEP/Eutomer/G-16b.pdb
- __MACOSX/pdb files/Ligands/Enantiomers_FEP/Eutomer/._G-16b.pdb
- pdb files/Ligands/Enantiomers_FEP/Eutomer/G-16l.pdb
- __MACOSX/pdb files/Ligands/Enantiomers_FEP/Eutomer/._G-16l.pdb
- pdb files/Ligands/Enantiomers_FEP/Eutomer/G-18c.pdb
- __MACOSX/pdb files/Ligands/Enantiomers_FEP/Eutomer/._G-18c.pdb
- pdb files/Ligands/Enantiomers_FEP/Eutomer/G-16j.pdb
- __MACOSX/pdb files/Ligands/Enantiomers_FEP/Eutomer/._G-16j.pdb
