# Supplementary material for: Exploring the Effect of Halogenation in a Series of Potent and Selective A2B Adenosine Receptor Antagonists
Source: J Med Chem. 2022 Dec 14;66(1):890–912. doi: 10.1021/acs.jmedchem.2c01768 (PMC9841532; doi:10.1021/acs.jmedchem.2c01768)
Supplement: Supplementary file 2 — jm2c01768_si_002.zip [file jm2c01768_si_002.zip › pdb files/Receptor_a2b-homology.pdb]

ATOM      1  N   GLU     1     -24.160 -22.511  63.292  0.00  0.00           N  
ATOM      2  CA  GLU     1     -23.520 -21.408  62.622  0.00  0.00           C  
ATOM      3  C   GLU     1     -22.390 -20.801  63.545  0.00  0.00           C  
ATOM      4  O   GLU     1     -22.357 -21.129  64.727  0.00  0.00           O  
ATOM      5  CB  GLU     1     -24.583 -20.343  62.447  0.00  0.00           C  
ATOM      6  CG  GLU     1     -24.703 -19.446  61.209  0.00  0.00           C  
ATOM      7  CD  GLU     1     -23.413 -18.621  60.980  0.00  0.00           C  
ATOM      8  OE1 GLU     1     -22.469 -19.334  60.655  0.00  0.00           O  
ATOM      9  OE2 GLU     1     -23.447 -17.370  61.043  0.00  0.00           O1-
ATOM     10  H   GLU     1     -24.529 -23.321  62.787  0.00  0.00           H  
ATOM     11  HA  GLU     1     -23.167 -21.720  61.672  0.00  0.00           H  
ATOM     12  HB2 GLU     1     -24.572 -19.619  63.262  0.00  0.00           H  
ATOM     13  HB3 GLU     1     -25.534 -20.848  62.489  0.00  0.00           H  
ATOM     14  HG2 GLU     1     -25.651 -18.894  61.289  0.00  0.00           H  
ATOM     15  HG3 GLU     1     -24.768 -20.075  60.360  0.00  0.00           H  
ATOM     16  N   THR     2     -21.484 -20.064  63.013  0.00  0.00           N  
ATOM     17  CA  THR     2     -20.430 -19.450  63.651  0.00  0.00           C  
ATOM     18  C   THR     2     -20.157 -18.101  62.980  0.00  0.00           C  
ATOM     19  O   THR     2     -20.027 -18.005  61.749  0.00  0.00           O  
ATOM     20  CB  THR     2     -19.245 -20.443  63.877  0.00  0.00           C  
ATOM     21  CG2 THR     2     -17.843 -19.886  63.685  0.00  0.00           C  
ATOM     22  OG1 THR     2     -19.469 -21.032  65.170  0.00  0.00           O  
ATOM     23  H   THR     2     -21.690 -19.899  62.029  0.00  0.00           H  
ATOM     24  HA  THR     2     -20.744 -19.039  64.665  0.00  0.00           H  
ATOM     25  HB  THR     2     -19.399 -21.277  63.226  0.00  0.00           H  
ATOM     26  HG21THR     2     -17.135 -20.717  63.830  0.00  0.00           H  
ATOM     27  HG22THR     2     -17.433 -18.991  64.256  0.00  0.00           H  
ATOM     28  HG23THR     2     -17.737 -19.740  62.604  0.00  0.00           H  
ATOM     29  HG1 THR     2     -20.405 -21.162  65.199  0.00  0.00           H  
ATOM     30  N   GLN     3     -19.661 -17.191  63.741  0.00  0.00           N  
ATOM     31  CA  GLN     3     -19.454 -15.779  63.468  0.00  0.00           C  
ATOM     32  C   GLN     3     -18.250 -15.443  62.577  0.00  0.00           C  
ATOM     33  O   GLN     3     -18.020 -14.261  62.261  0.00  0.00           O  
ATOM     34  CB  GLN     3     -19.201 -15.053  64.867  0.00  0.00           C  
ATOM     35  CG  GLN     3     -18.011 -15.671  65.713  0.00  0.00           C  
ATOM     36  CD  GLN     3     -18.322 -16.969  66.515  0.00  0.00           C  
ATOM     37  NE2 GLN     3     -17.267 -17.576  66.974  0.00  0.00           N  
ATOM     38  OE1 GLN     3     -19.476 -17.417  66.475  0.00  0.00           O  
ATOM     39  H   GLN     3     -19.674 -17.509  64.707  0.00  0.00           H  
ATOM     40  HA  GLN     3     -20.400 -15.388  63.044  0.00  0.00           H  
ATOM     41  HB2 GLN     3     -18.970 -14.016  64.610  0.00  0.00           H  
ATOM     42  HB3 GLN     3     -20.012 -14.962  65.498  0.00  0.00           H  
ATOM     43  HG2 GLN     3     -17.161 -15.867  65.033  0.00  0.00           H  
ATOM     44  HG3 GLN     3     -17.601 -14.888  66.481  0.00  0.00           H  
ATOM     45  HE21GLN     3     -17.420 -18.488  67.466  0.00  0.00           H  
ATOM     46  HE22GLN     3     -16.350 -17.248  66.707  0.00  0.00           H  
ATOM     47  N   ASP     4     -17.543 -16.485  62.074  0.00  0.00           N  
ATOM     48  CA  ASP     4     -16.683 -16.504  60.907  0.00  0.00           C  
ATOM     49  C   ASP     4     -17.271 -17.227  59.659  0.00  0.00           C  
ATOM     50  O   ASP     4     -16.827 -17.056  58.563  0.00  0.00           O  
ATOM     51  CB  ASP     4     -15.303 -17.193  61.267  0.00  0.00           C  
ATOM     52  CG  ASP     4     -14.352 -16.452  62.195  0.00  0.00           C  
ATOM     53  OD1 ASP     4     -13.925 -17.021  63.240  0.00  0.00           O  
ATOM     54  OD2 ASP     4     -13.993 -15.244  62.001  0.00  0.00           O1-
ATOM     55  H   ASP     4     -17.797 -17.366  62.500  0.00  0.00           H  
ATOM     56  HA  ASP     4     -16.497 -15.437  60.641  0.00  0.00           H  
ATOM     57  HB2 ASP     4     -15.407 -18.252  61.656  0.00  0.00           H  
ATOM     58  HB3 ASP     4     -14.774 -17.316  60.319  0.00  0.00           H  
ATOM     59  N   ALA     5     -18.250 -18.187  59.791  0.00  0.00           N  
ATOM     60  CA  ALA     5     -18.619 -19.144  58.815  0.00  0.00           C  
ATOM     61  C   ALA     5     -19.143 -18.567  57.422  0.00  0.00           C  
ATOM     62  O   ALA     5     -18.712 -18.862  56.331  0.00  0.00           O  
ATOM     63  CB  ALA     5     -19.717 -19.998  59.431  0.00  0.00           C  
ATOM     64  H   ALA     5     -18.753 -18.192  60.685  0.00  0.00           H  
ATOM     65  HA  ALA     5     -17.750 -19.774  58.598  0.00  0.00           H  
ATOM     66  HB1 ALA     5     -20.142 -20.703  58.669  0.00  0.00           H  
ATOM     67  HB2 ALA     5     -19.402 -20.559  60.244  0.00  0.00           H  
ATOM     68  HB3 ALA     5     -20.527 -19.304  59.648  0.00  0.00           H  
ATOM     69  N   LEU     6     -20.025 -17.549  57.516  0.00  0.00           N  
ATOM     70  CA  LEU     6     -20.570 -16.724  56.428  0.00  0.00           C  
ATOM     71  C   LEU     6     -19.421 -16.047  55.659  0.00  0.00           C  
ATOM     72  O   LEU     6     -19.482 -15.849  54.433  0.00  0.00           O  
ATOM     73  CB  LEU     6     -21.604 -15.709  56.953  0.00  0.00           C  
ATOM     74  CG  LEU     6     -22.397 -14.955  55.796  0.00  0.00           C  
ATOM     75  CD1 LEU     6     -23.543 -15.688  55.165  0.00  0.00           C  
ATOM     76  CD2 LEU     6     -22.896 -13.629  56.396  0.00  0.00           C  
ATOM     77  H   LEU     6     -20.473 -17.386  58.383  0.00  0.00           H  
ATOM     78  HA  LEU     6     -21.108 -17.403  55.680  0.00  0.00           H  
ATOM     79  HB2 LEU     6     -20.961 -15.110  57.589  0.00  0.00           H  
ATOM     80  HB3 LEU     6     -22.298 -16.241  57.655  0.00  0.00           H  
ATOM     81  HG  LEU     6     -21.723 -14.641  54.966  0.00  0.00           H  
ATOM     82  HD11LEU     6     -24.307 -16.073  55.827  0.00  0.00           H  
ATOM     83  HD21LEU     6     -22.126 -13.126  56.958  0.00  0.00           H  
ATOM     84  HD12LEU     6     -23.192 -16.566  54.581  0.00  0.00           H  
ATOM     85  HD22LEU     6     -23.355 -13.069  55.620  0.00  0.00           H  
ATOM     86  HD13LEU     6     -23.965 -15.036  54.377  0.00  0.00           H  
ATOM     87  HD23LEU     6     -23.650 -13.815  57.056  0.00  0.00           H  
ATOM     88  N   TYR     7     -18.419 -15.513  56.379  0.00  0.00           N  
ATOM     89  CA  TYR     7     -17.217 -14.920  55.775  0.00  0.00           C  
ATOM     90  C   TYR     7     -16.342 -15.973  55.082  0.00  0.00           C  
ATOM     91  O   TYR     7     -16.017 -15.803  53.926  0.00  0.00           O  
ATOM     92  CB  TYR     7     -16.456 -14.126  56.880  0.00  0.00           C  
ATOM     93  CG  TYR     7     -15.410 -13.232  56.392  0.00  0.00           C  
ATOM     94  CD1 TYR     7     -15.744 -11.898  56.171  0.00  0.00           C  
ATOM     95  CD2 TYR     7     -14.140 -13.659  56.089  0.00  0.00           C  
ATOM     96  CE1 TYR     7     -14.794 -10.994  55.632  0.00  0.00           C  
ATOM     97  CE2 TYR     7     -13.197 -12.814  55.505  0.00  0.00           C  
ATOM     98  CZ  TYR     7     -13.568 -11.492  55.260  0.00  0.00           C  
ATOM     99  OH  TYR     7     -12.574 -10.651  54.796  0.00  0.00           O  
ATOM    100  H   TYR     7     -18.434 -15.522  57.417  0.00  0.00           H  
ATOM    101  HA  TYR     7     -17.479 -14.308  55.012  0.00  0.00           H  
ATOM    102  HB2 TYR     7     -15.973 -14.802  57.582  0.00  0.00           H  
ATOM    103  HB3 TYR     7     -17.227 -13.558  57.395  0.00  0.00           H  
ATOM    104  HD1 TYR     7     -16.748 -11.497  56.537  0.00  0.00           H  
ATOM    105  HD2 TYR     7     -13.815 -14.703  56.220  0.00  0.00           H  
ATOM    106  HE1 TYR     7     -15.095  -9.968  55.525  0.00  0.00           H  
ATOM    107  HE2 TYR     7     -12.215 -13.104  55.341  0.00  0.00           H  
ATOM    108  HH  TYR     7     -11.884 -11.050  54.218  0.00  0.00           H  
ATOM    109  N   VAL     8     -16.045 -17.058  55.771  0.00  0.00           N  
ATOM    110  CA  VAL     8     -15.240 -18.154  55.300  0.00  0.00           C  
ATOM    111  C   VAL     8     -15.888 -18.785  54.049  0.00  0.00           C  
ATOM    112  O   VAL     8     -15.129 -19.005  53.120  0.00  0.00           O  
ATOM    113  CB  VAL     8     -15.187 -19.269  56.422  0.00  0.00           C  
ATOM    114  CG1 VAL     8     -14.703 -20.656  55.970  0.00  0.00           C  
ATOM    115  CG2 VAL     8     -14.362 -18.897  57.637  0.00  0.00           C  
ATOM    116  H   VAL     8     -16.356 -17.063  56.716  0.00  0.00           H  
ATOM    117  HA  VAL     8     -14.265 -17.829  55.026  0.00  0.00           H  
ATOM    118  HB  VAL     8     -16.131 -19.473  56.916  0.00  0.00           H  
ATOM    119  HG11VAL     8     -14.754 -21.298  56.876  0.00  0.00           H  
ATOM    120  HG21VAL     8     -14.702 -19.513  58.519  0.00  0.00           H  
ATOM    121  HG12VAL     8     -15.330 -21.179  55.272  0.00  0.00           H  
ATOM    122  HG22VAL     8     -14.315 -17.851  57.840  0.00  0.00           H  
ATOM    123  HG13VAL     8     -13.715 -20.806  55.639  0.00  0.00           H  
ATOM    124  HG23VAL     8     -13.329 -19.312  57.536  0.00  0.00           H  
ATOM    125  N   ALA     9     -17.223 -18.968  54.015  0.00  0.00           N  
ATOM    126  CA  ALA     9     -18.017 -19.377  52.925  0.00  0.00           C  
ATOM    127  C   ALA     9     -17.825 -18.502  51.687  0.00  0.00           C  
ATOM    128  O   ALA     9     -17.621 -19.036  50.561  0.00  0.00           O  
ATOM    129  CB  ALA     9     -19.483 -19.469  53.356  0.00  0.00           C  
ATOM    130  H   ALA     9     -17.756 -18.709  54.867  0.00  0.00           H  
ATOM    131  HA  ALA     9     -17.707 -20.348  52.587  0.00  0.00           H  
ATOM    132  HB1 ALA     9     -20.197 -19.606  52.544  0.00  0.00           H  
ATOM    133  HB2 ALA     9     -19.783 -18.565  53.935  0.00  0.00           H  
ATOM    134  HB3 ALA     9     -19.551 -20.311  54.039  0.00  0.00           H  
ATOM    135  N   LEU    10     -17.898 -17.188  51.908  0.00  0.00           N  
ATOM    136  CA  LEU    10     -17.725 -16.321  50.767  0.00  0.00           C  
ATOM    137  C   LEU    10     -16.248 -16.189  50.317  0.00  0.00           C  
ATOM    138  O   LEU    10     -16.018 -15.914  49.134  0.00  0.00           O  
ATOM    139  CB  LEU    10     -18.354 -14.971  50.978  0.00  0.00           C  
ATOM    140  CG  LEU    10     -19.879 -15.046  50.678  0.00  0.00           C  
ATOM    141  CD1 LEU    10     -20.573 -13.877  51.410  0.00  0.00           C  
ATOM    142  CD2 LEU    10     -20.403 -14.940  49.208  0.00  0.00           C  
ATOM    143  H   LEU    10     -17.857 -16.807  52.826  0.00  0.00           H  
ATOM    144  HA  LEU    10     -18.286 -16.805  49.945  0.00  0.00           H  
ATOM    145  HB2 LEU    10     -18.056 -14.538  51.938  0.00  0.00           H  
ATOM    146  HB3 LEU    10     -17.908 -14.250  50.214  0.00  0.00           H  
ATOM    147  HG  LEU    10     -20.381 -15.952  51.130  0.00  0.00           H  
ATOM    148  HD11LEU    10     -21.647 -13.882  51.494  0.00  0.00           H  
ATOM    149  HD21LEU    10     -19.830 -15.672  48.645  0.00  0.00           H  
ATOM    150  HD12LEU    10     -20.486 -13.000  50.793  0.00  0.00           H  
ATOM    151  HD22LEU    10     -21.462 -15.125  49.168  0.00  0.00           H  
ATOM    152  HD13LEU    10     -20.211 -13.768  52.379  0.00  0.00           H  
ATOM    153  HD23LEU    10     -20.251 -13.957  48.727  0.00  0.00           H  
ATOM    154  N   GLU    11     -15.290 -16.454  51.175  0.00  0.00           N  
ATOM    155  CA  GLU    11     -13.880 -16.578  50.842  0.00  0.00           C  
ATOM    156  C   GLU    11     -13.574 -17.881  50.060  0.00  0.00           C  
ATOM    157  O   GLU    11     -12.620 -17.844  49.302  0.00  0.00           O  
ATOM    158  CB  GLU    11     -13.014 -16.379  52.103  0.00  0.00           C  
ATOM    159  CG  GLU    11     -12.564 -14.912  52.330  0.00  0.00           C  
ATOM    160  CD  GLU    11     -11.043 -14.715  52.590  0.00  0.00           C  
ATOM    161  OE1 GLU    11     -10.385 -13.790  52.056  0.00  0.00           O  
ATOM    162  OE2 GLU    11     -10.512 -15.556  53.346  0.00  0.00           O1-
ATOM    163  H   GLU    11     -15.464 -16.635  52.151  0.00  0.00           H  
ATOM    164  HA  GLU    11     -13.532 -15.830  50.140  0.00  0.00           H  
ATOM    165  HB2 GLU    11     -13.506 -16.849  53.006  0.00  0.00           H  
ATOM    166  HB3 GLU    11     -12.103 -17.066  51.977  0.00  0.00           H  
ATOM    167  HG2 GLU    11     -12.649 -14.334  51.417  0.00  0.00           H  
ATOM    168  HG3 GLU    11     -13.083 -14.353  53.098  0.00  0.00           H  
ATOM    169  N   LEU    12     -14.321 -18.975  50.209  0.00  0.00           N  
ATOM    170  CA  LEU    12     -14.282 -20.259  49.471  0.00  0.00           C  
ATOM    171  C   LEU    12     -14.891 -20.105  48.119  0.00  0.00           C  
ATOM    172  O   LEU    12     -14.312 -20.558  47.099  0.00  0.00           O  
ATOM    173  CB  LEU    12     -15.136 -21.314  50.104  0.00  0.00           C  
ATOM    174  CG  LEU    12     -14.664 -21.872  51.477  0.00  0.00           C  
ATOM    175  CD1 LEU    12     -15.720 -22.683  52.226  0.00  0.00           C  
ATOM    176  CD2 LEU    12     -13.333 -22.690  51.569  0.00  0.00           C  
ATOM    177  H   LEU    12     -15.048 -18.796  50.909  0.00  0.00           H  
ATOM    178  HA  LEU    12     -13.228 -20.567  49.342  0.00  0.00           H  
ATOM    179  HB2 LEU    12     -16.107 -20.924  50.331  0.00  0.00           H  
ATOM    180  HB3 LEU    12     -15.165 -22.190  49.449  0.00  0.00           H  
ATOM    181  HG  LEU    12     -14.488 -21.075  52.138  0.00  0.00           H  
ATOM    182  HD11LEU    12     -15.652 -22.582  53.331  0.00  0.00           H  
ATOM    183  HD21LEU    12     -13.286 -23.210  52.545  0.00  0.00           H  
ATOM    184  HD12LEU    12     -16.711 -22.315  52.041  0.00  0.00           H  
ATOM    185  HD22LEU    12     -13.311 -23.471  50.837  0.00  0.00           H  
ATOM    186  HD13LEU    12     -15.715 -23.718  51.796  0.00  0.00           H  
ATOM    187  HD23LEU    12     -12.441 -22.091  51.332  0.00  0.00           H  
ATOM    188  N   VAL    13     -15.950 -19.290  48.044  0.00  0.00           N  
ATOM    189  CA  VAL    13     -16.577 -18.914  46.784  0.00  0.00           C  
ATOM    190  C   VAL    13     -15.607 -17.976  45.972  0.00  0.00           C  
ATOM    191  O   VAL    13     -15.345 -18.266  44.864  0.00  0.00           O  
ATOM    192  CB  VAL    13     -17.932 -18.254  47.114  0.00  0.00           C  
ATOM    193  CG1 VAL    13     -18.452 -17.536  45.880  0.00  0.00           C  
ATOM    194  CG2 VAL    13     -18.963 -19.252  47.605  0.00  0.00           C  
ATOM    195  H   VAL    13     -16.336 -18.920  48.912  0.00  0.00           H  
ATOM    196  HA  VAL    13     -16.792 -19.735  46.168  0.00  0.00           H  
ATOM    197  HB  VAL    13     -17.834 -17.618  47.936  0.00  0.00           H  
ATOM    198  HG11VAL    13     -18.666 -18.318  45.123  0.00  0.00           H  
ATOM    199  HG21VAL    13     -19.163 -20.061  46.954  0.00  0.00           H  
ATOM    200  HG12VAL    13     -19.393 -17.009  46.175  0.00  0.00           H  
ATOM    201  HG22VAL    13     -19.919 -18.723  47.938  0.00  0.00           H  
ATOM    202  HG13VAL    13     -17.718 -16.804  45.492  0.00  0.00           H  
ATOM    203  HG23VAL    13     -18.641 -19.740  48.498  0.00  0.00           H  
ATOM    204  N   ILE    14     -14.980 -16.917  46.524  0.00  0.00           N  
ATOM    205  CA  ILE    14     -14.069 -15.976  45.939  0.00  0.00           C  
ATOM    206  C   ILE    14     -12.822 -16.813  45.470  0.00  0.00           C  
ATOM    207  O   ILE    14     -12.365 -16.632  44.348  0.00  0.00           O  
ATOM    208  CB  ILE    14     -13.714 -14.920  47.023  0.00  0.00           C  
ATOM    209  CG1 ILE    14     -14.683 -13.695  47.087  0.00  0.00           C  
ATOM    210  CG2 ILE    14     -12.281 -14.312  46.914  0.00  0.00           C  
ATOM    211  CD1 ILE    14     -14.625 -12.801  48.383  0.00  0.00           C  
ATOM    212  H   ILE    14     -15.198 -16.847  47.511  0.00  0.00           H  
ATOM    213  HA  ILE    14     -14.493 -15.537  45.094  0.00  0.00           H  
ATOM    214  HB  ILE    14     -13.749 -15.449  48.003  0.00  0.00           H  
ATOM    215  HG21ILE    14     -12.101 -13.441  46.238  0.00  0.00           H  
ATOM    216  HG12ILE    14     -15.705 -14.258  47.003  0.00  0.00           H  
ATOM    217  HG22ILE    14     -12.077 -13.949  47.900  0.00  0.00           H  
ATOM    218  HG13ILE    14     -14.601 -12.965  46.249  0.00  0.00           H  
ATOM    219  HG23ILE    14     -11.551 -15.096  46.744  0.00  0.00           H  
ATOM    220  HD11ILE    14     -14.634 -13.496  49.290  0.00  0.00           H  
ATOM    221  HD12ILE    14     -15.465 -12.078  48.309  0.00  0.00           H  
ATOM    222  HD13ILE    14     -13.700 -12.237  48.432  0.00  0.00           H  
ATOM    223  N   ALA    15     -12.293 -17.615  46.387  0.00  0.00           N  
ATOM    224  CA  ALA    15     -11.032 -18.340  46.110  0.00  0.00           C  
ATOM    225  C   ALA    15     -11.154 -19.394  45.015  0.00  0.00           C  
ATOM    226  O   ALA    15     -10.116 -19.644  44.398  0.00  0.00           O  
ATOM    227  CB  ALA    15     -10.502 -18.945  47.384  0.00  0.00           C  
ATOM    228  H   ALA    15     -12.772 -17.796  47.277  0.00  0.00           H  
ATOM    229  HA  ALA    15     -10.287 -17.622  45.665  0.00  0.00           H  
ATOM    230  HB1 ALA    15     -11.143 -19.640  47.939  0.00  0.00           H  
ATOM    231  HB2 ALA    15     -10.233 -18.144  48.138  0.00  0.00           H  
ATOM    232  HB3 ALA    15      -9.601 -19.561  47.099  0.00  0.00           H  
ATOM    233  N   ALA    16     -12.336 -19.954  44.722  0.00  0.00           N  
ATOM    234  CA  ALA    16     -12.685 -20.876  43.621  0.00  0.00           C  
ATOM    235  C   ALA    16     -12.711 -20.018  42.297  0.00  0.00           C  
ATOM    236  O   ALA    16     -12.304 -20.452  41.227  0.00  0.00           O  
ATOM    237  CB  ALA    16     -14.072 -21.455  43.874  0.00  0.00           C  
ATOM    238  H   ALA    16     -13.155 -19.946  45.358  0.00  0.00           H  
ATOM    239  HA  ALA    16     -11.944 -21.693  43.710  0.00  0.00           H  
ATOM    240  HB1 ALA    16     -14.834 -20.739  43.692  0.00  0.00           H  
ATOM    241  HB2 ALA    16     -14.312 -22.373  43.185  0.00  0.00           H  
ATOM    242  HB3 ALA    16     -14.198 -21.895  44.890  0.00  0.00           H  
ATOM    243  N   LEU    17     -13.302 -18.797  42.454  0.00  0.00           N  
ATOM    244  CA  LEU    17     -13.687 -17.971  41.306  0.00  0.00           C  
ATOM    245  C   LEU    17     -12.521 -17.229  40.776  0.00  0.00           C  
ATOM    246  O   LEU    17     -12.484 -16.970  39.570  0.00  0.00           O  
ATOM    247  CB  LEU    17     -14.885 -17.140  41.706  0.00  0.00           C  
ATOM    248  CG  LEU    17     -16.235 -17.931  41.820  0.00  0.00           C  
ATOM    249  CD1 LEU    17     -17.314 -16.922  42.258  0.00  0.00           C  
ATOM    250  CD2 LEU    17     -16.548 -18.746  40.585  0.00  0.00           C  
ATOM    251  H   LEU    17     -13.679 -18.564  43.372  0.00  0.00           H  
ATOM    252  HA  LEU    17     -14.026 -18.695  40.568  0.00  0.00           H  
ATOM    253  HB2 LEU    17     -14.888 -16.390  40.933  0.00  0.00           H  
ATOM    254  HB3 LEU    17     -14.669 -16.734  42.722  0.00  0.00           H  
ATOM    255  HG  LEU    17     -16.110 -18.582  42.690  0.00  0.00           H  
ATOM    256  HD11LEU    17     -16.957 -16.210  43.055  0.00  0.00           H  
ATOM    257  HD21LEU    17     -15.854 -19.562  40.275  0.00  0.00           H  
ATOM    258  HD12LEU    17     -17.596 -16.411  41.420  0.00  0.00           H  
ATOM    259  HD22LEU    17     -17.524 -19.136  40.581  0.00  0.00           H  
ATOM    260  HD13LEU    17     -18.231 -17.409  42.652  0.00  0.00           H  
ATOM    261  HD23LEU    17     -16.492 -18.078  39.704  0.00  0.00           H  
ATOM    262  N   SER    18     -11.587 -16.958  41.621  0.00  0.00           N  
ATOM    263  CA  SER    18     -10.264 -16.347  41.388  0.00  0.00           C  
ATOM    264  C   SER    18      -9.249 -17.249  40.717  0.00  0.00           C  
ATOM    265  O   SER    18      -8.426 -16.677  39.955  0.00  0.00           O  
ATOM    266  CB  SER    18      -9.869 -15.403  42.551  0.00  0.00           C  
ATOM    267  OG  SER    18      -9.571 -16.190  43.670  0.00  0.00           O  
ATOM    268  H   SER    18     -11.771 -17.291  42.590  0.00  0.00           H  
ATOM    269  HA  SER    18     -10.485 -15.586  40.736  0.00  0.00           H  
ATOM    270  HB2 SER    18     -10.693 -14.692  42.707  0.00  0.00           H  
ATOM    271  HB3 SER    18      -8.980 -14.777  42.231  0.00  0.00           H  
ATOM    272  HG  SER    18     -10.409 -16.518  43.988  0.00  0.00           H  
ATOM    273  N   VAL    19      -9.259 -18.581  40.848  0.00  0.00           N  
ATOM    274  CA  VAL    19      -8.512 -19.552  40.016  0.00  0.00           C  
ATOM    275  C   VAL    19      -9.154 -19.904  38.675  0.00  0.00           C  
ATOM    276  O   VAL    19      -8.567 -20.504  37.791  0.00  0.00           O  
ATOM    277  CB  VAL    19      -8.211 -20.785  40.922  0.00  0.00           C  
ATOM    278  CG1 VAL    19      -7.359 -20.422  42.186  0.00  0.00           C  
ATOM    279  CG2 VAL    19      -9.421 -21.596  41.414  0.00  0.00           C  
ATOM    280  H   VAL    19      -9.945 -18.959  41.501  0.00  0.00           H  
ATOM    281  HA  VAL    19      -7.472 -19.153  39.766  0.00  0.00           H  
ATOM    282  HB  VAL    19      -7.600 -21.470  40.317  0.00  0.00           H  
ATOM    283  HG11VAL    19      -6.903 -21.283  42.693  0.00  0.00           H  
ATOM    284  HG21VAL    19     -10.231 -21.725  40.679  0.00  0.00           H  
ATOM    285  HG12VAL    19      -6.549 -19.812  41.878  0.00  0.00           H  
ATOM    286  HG22VAL    19      -9.139 -22.646  41.527  0.00  0.00           H  
ATOM    287  HG13VAL    19      -7.827 -19.627  42.769  0.00  0.00           H  
ATOM    288  HG23VAL    19      -9.863 -21.264  42.335  0.00  0.00           H  
ATOM    289  N   ALA    20     -10.483 -19.646  38.617  0.00  0.00           N  
ATOM    290  CA  ALA    20     -11.300 -20.101  37.499  0.00  0.00           C  
ATOM    291  C   ALA    20     -10.951 -19.333  36.258  0.00  0.00           C  
ATOM    292  O   ALA    20     -10.480 -19.959  35.343  0.00  0.00           O  
ATOM    293  CB  ALA    20     -12.790 -19.837  37.768  0.00  0.00           C  
ATOM    294  H   ALA    20     -10.920 -19.241  39.436  0.00  0.00           H  
ATOM    295  HA  ALA    20     -11.240 -21.215  37.418  0.00  0.00           H  
ATOM    296  HB1 ALA    20     -13.002 -20.316  38.685  0.00  0.00           H  
ATOM    297  HB2 ALA    20     -13.035 -18.791  37.919  0.00  0.00           H  
ATOM    298  HB3 ALA    20     -13.559 -20.115  36.951  0.00  0.00           H  
ATOM    299  N   GLY    21     -11.257 -18.016  36.155  0.00  0.00           N  
ATOM    300  CA  GLY    21     -11.156 -17.291  34.843  0.00  0.00           C  
ATOM    301  C   GLY    21      -9.662 -17.006  34.586  0.00  0.00           C  
ATOM    302  O   GLY    21      -9.326 -16.697  33.407  0.00  0.00           O  
ATOM    303  H   GLY    21     -11.623 -17.548  36.943  0.00  0.00           H  
ATOM    304  HA2 GLY    21     -11.655 -16.360  35.073  0.00  0.00           H  
ATOM    305  HA3 GLY    21     -11.610 -17.831  34.042  0.00  0.00           H  
ATOM    306  N   ASN    22      -8.815 -17.020  35.561  0.00  0.00           N  
ATOM    307  CA  ASN    22      -7.364 -16.787  35.550  0.00  0.00           C  
ATOM    308  C   ASN    22      -6.558 -17.918  34.956  0.00  0.00           C  
ATOM    309  O   ASN    22      -5.401 -17.716  34.669  0.00  0.00           O  
ATOM    310  CB  ASN    22      -6.731 -16.118  36.880  0.00  0.00           C  
ATOM    311  CG  ASN    22      -7.203 -14.765  37.283  0.00  0.00           C  
ATOM    312  ND2 ASN    22      -7.716 -14.606  38.543  0.00  0.00           N  
ATOM    313  OD1 ASN    22      -7.067 -13.897  36.495  0.00  0.00           O  
ATOM    314  H   ASN    22      -9.260 -17.433  36.363  0.00  0.00           H  
ATOM    315  HA  ASN    22      -7.269 -15.999  34.763  0.00  0.00           H  
ATOM    316  HB2 ASN    22      -6.985 -16.746  37.755  0.00  0.00           H  
ATOM    317  HB3 ASN    22      -5.618 -16.052  36.667  0.00  0.00           H  
ATOM    318  HD21ASN    22      -7.970 -13.739  38.879  0.00  0.00           H  
ATOM    319  HD22ASN    22      -7.926 -15.474  39.005  0.00  0.00           H  
ATOM    320  N   VAL    23      -7.081 -19.149  34.783  0.00  0.00           N  
ATOM    321  CA  VAL    23      -6.411 -20.132  33.955  0.00  0.00           C  
ATOM    322  C   VAL    23      -7.035 -20.112  32.550  0.00  0.00           C  
ATOM    323  O   VAL    23      -6.358 -20.322  31.561  0.00  0.00           O  
ATOM    324  CB  VAL    23      -6.608 -21.533  34.621  0.00  0.00           C  
ATOM    325  CG1 VAL    23      -6.358 -22.605  33.559  0.00  0.00           C  
ATOM    326  CG2 VAL    23      -5.815 -21.850  35.936  0.00  0.00           C  
ATOM    327  H   VAL    23      -8.001 -19.275  35.117  0.00  0.00           H  
ATOM    328  HA  VAL    23      -5.376 -19.858  33.837  0.00  0.00           H  
ATOM    329  HB  VAL    23      -7.629 -21.619  34.893  0.00  0.00           H  
ATOM    330  HG11VAL    23      -6.711 -23.593  33.848  0.00  0.00           H  
ATOM    331  HG21VAL    23      -5.062 -22.580  35.798  0.00  0.00           H  
ATOM    332  HG12VAL    23      -6.858 -22.245  32.603  0.00  0.00           H  
ATOM    333  HG22VAL    23      -6.493 -22.259  36.656  0.00  0.00           H  
ATOM    334  HG13VAL    23      -5.224 -22.675  33.301  0.00  0.00           H  
ATOM    335  HG23VAL    23      -5.395 -20.943  36.352  0.00  0.00           H  
ATOM    336  N   LEU    24      -8.223 -19.631  32.471  0.00  0.00           N  
ATOM    337  CA  LEU    24      -8.972 -19.393  31.271  0.00  0.00           C  
ATOM    338  C   LEU    24      -8.520 -18.249  30.370  0.00  0.00           C  
ATOM    339  O   LEU    24      -8.602 -18.376  29.157  0.00  0.00           O  
ATOM    340  CB  LEU    24     -10.496 -19.314  31.665  0.00  0.00           C  
ATOM    341  CG  LEU    24     -11.500 -19.411  30.513  0.00  0.00           C  
ATOM    342  CD1 LEU    24     -11.391 -20.732  29.748  0.00  0.00           C  
ATOM    343  CD2 LEU    24     -12.926 -19.060  30.947  0.00  0.00           C  
ATOM    344  H   LEU    24      -8.716 -19.465  33.352  0.00  0.00           H  
ATOM    345  HA  LEU    24      -8.833 -20.165  30.583  0.00  0.00           H  
ATOM    346  HB2 LEU    24     -10.714 -19.972  32.496  0.00  0.00           H  
ATOM    347  HB3 LEU    24     -10.674 -18.362  32.068  0.00  0.00           H  
ATOM    348  HG  LEU    24     -11.193 -18.614  29.812  0.00  0.00           H  
ATOM    349  HD11LEU    24     -11.024 -21.499  30.429  0.00  0.00           H  
ATOM    350  HD21LEU    24     -12.982 -18.901  32.054  0.00  0.00           H  
ATOM    351  HD12LEU    24     -10.771 -20.620  28.857  0.00  0.00           H  
ATOM    352  HD22LEU    24     -13.619 -19.855  30.731  0.00  0.00           H  
ATOM    353  HD13LEU    24     -12.398 -21.052  29.443  0.00  0.00           H  
ATOM    354  HD23LEU    24     -13.270 -18.218  30.362  0.00  0.00           H  
ATOM    355  N   VAL    25      -8.153 -17.107  31.034  0.00  0.00           N  
ATOM    356  CA  VAL    25      -7.459 -16.027  30.352  0.00  0.00           C  
ATOM    357  C   VAL    25      -6.188 -16.565  29.629  0.00  0.00           C  
ATOM    358  O   VAL    25      -5.976 -16.242  28.479  0.00  0.00           O  
ATOM    359  CB  VAL    25      -7.156 -14.895  31.307  0.00  0.00           C  
ATOM    360  CG1 VAL    25      -5.911 -14.095  30.836  0.00  0.00           C  
ATOM    361  CG2 VAL    25      -8.414 -14.070  31.507  0.00  0.00           C  
ATOM    362  H   VAL    25      -8.297 -17.003  32.024  0.00  0.00           H  
ATOM    363  HA  VAL    25      -8.057 -15.713  29.508  0.00  0.00           H  
ATOM    364  HB  VAL    25      -7.008 -15.352  32.301  0.00  0.00           H  
ATOM    365  HG11VAL    25      -5.389 -13.760  31.735  0.00  0.00           H  
ATOM    366  HG21VAL    25      -8.653 -13.716  30.468  0.00  0.00           H  
ATOM    367  HG12VAL    25      -5.219 -14.641  30.186  0.00  0.00           H  
ATOM    368  HG22VAL    25      -8.352 -13.166  32.075  0.00  0.00           H  
ATOM    369  HG13VAL    25      -6.191 -13.115  30.440  0.00  0.00           H  
ATOM    370  HG23VAL    25      -9.234 -14.603  31.932  0.00  0.00           H  
ATOM    371  N   CYS    26      -5.331 -17.289  30.365  0.00  0.00           N  
ATOM    372  CA  CYS    26      -4.076 -17.869  29.803  0.00  0.00           C  
ATOM    373  C   CYS    26      -4.289 -18.900  28.717  0.00  0.00           C  
ATOM    374  O   CYS    26      -3.392 -19.101  27.920  0.00  0.00           O  
ATOM    375  CB  CYS    26      -3.288 -18.457  30.958  0.00  0.00           C  
ATOM    376  SG  CYS    26      -2.889 -17.216  32.189  0.00  0.00           S  
ATOM    377  H   CYS    26      -5.469 -17.187  31.336  0.00  0.00           H  
ATOM    378  HA  CYS    26      -3.529 -17.031  29.341  0.00  0.00           H  
ATOM    379  HB2 CYS    26      -3.816 -19.266  31.393  0.00  0.00           H  
ATOM    380  HB3 CYS    26      -2.386 -18.880  30.492  0.00  0.00           H  
ATOM    381  HG  CYS    26      -2.470 -18.058  33.095  0.00  0.00           H  
ATOM    382  N   ALA    27      -5.469 -19.568  28.668  0.00  0.00           N  
ATOM    383  CA  ALA    27      -5.766 -20.580  27.597  0.00  0.00           C  
ATOM    384  C   ALA    27      -6.511 -19.910  26.426  0.00  0.00           C  
ATOM    385  O   ALA    27      -6.290 -20.431  25.357  0.00  0.00           O  
ATOM    386  CB  ALA    27      -6.755 -21.670  28.153  0.00  0.00           C  
ATOM    387  H   ALA    27      -6.193 -19.283  29.341  0.00  0.00           H  
ATOM    388  HA  ALA    27      -4.841 -21.031  27.272  0.00  0.00           H  
ATOM    389  HB1 ALA    27      -7.623 -21.727  27.524  0.00  0.00           H  
ATOM    390  HB2 ALA    27      -6.257 -22.642  28.078  0.00  0.00           H  
ATOM    391  HB3 ALA    27      -7.056 -21.423  29.184  0.00  0.00           H  
ATOM    392  N   ALA    28      -7.238 -18.870  26.669  0.00  0.00           N  
ATOM    393  CA  ALA    28      -7.600 -18.003  25.568  0.00  0.00           C  
ATOM    394  C   ALA    28      -6.372 -17.552  24.706  0.00  0.00           C  
ATOM    395  O   ALA    28      -6.296 -17.716  23.472  0.00  0.00           O  
ATOM    396  CB  ALA    28      -8.389 -16.759  26.157  0.00  0.00           C  
ATOM    397  H   ALA    28      -7.625 -18.690  27.588  0.00  0.00           H  
ATOM    398  HA  ALA    28      -8.303 -18.459  24.887  0.00  0.00           H  
ATOM    399  HB1 ALA    28      -8.359 -15.908  25.480  0.00  0.00           H  
ATOM    400  HB2 ALA    28      -9.401 -17.040  26.454  0.00  0.00           H  
ATOM    401  HB3 ALA    28      -7.907 -16.455  27.097  0.00  0.00           H  
ATOM    402  N   VAL    29      -5.429 -16.952  25.393  0.00  0.00           N  
ATOM    403  CA  VAL    29      -4.202 -16.459  24.781  0.00  0.00           C  
ATOM    404  C   VAL    29      -3.338 -17.620  24.347  0.00  0.00           C  
ATOM    405  O   VAL    29      -2.380 -17.421  23.611  0.00  0.00           O  
ATOM    406  CB  VAL    29      -3.532 -15.559  25.782  0.00  0.00           C  
ATOM    407  CG1 VAL    29      -2.270 -14.907  25.258  0.00  0.00           C  
ATOM    408  CG2 VAL    29      -4.423 -14.426  26.287  0.00  0.00           C  
ATOM    409  H   VAL    29      -5.487 -17.046  26.406  0.00  0.00           H  
ATOM    410  HA  VAL    29      -4.414 -15.834  23.916  0.00  0.00           H  
ATOM    411  HB  VAL    29      -3.284 -16.178  26.655  0.00  0.00           H  
ATOM    412  HG11VAL    29      -1.384 -15.299  25.784  0.00  0.00           H  
ATOM    413  HG21VAL    29      -4.840 -13.864  25.455  0.00  0.00           H  
ATOM    414  HG12VAL    29      -2.123 -15.120  24.201  0.00  0.00           H  
ATOM    415  HG22VAL    29      -5.238 -14.764  26.932  0.00  0.00           H  
ATOM    416  HG13VAL    29      -2.291 -13.832  25.435  0.00  0.00           H  
ATOM    417  HG23VAL    29      -3.811 -13.733  26.870  0.00  0.00           H  
ATOM    418  N   GLY    30      -3.695 -18.841  24.859  0.00  0.00           N  
ATOM    419  CA  GLY    30      -2.979 -20.082  24.590  0.00  0.00           C  
ATOM    420  C   GLY    30      -3.603 -20.886  23.437  0.00  0.00           C  
ATOM    421  O   GLY    30      -3.029 -21.910  23.084  0.00  0.00           O  
ATOM    422  H   GLY    30      -4.440 -18.913  25.525  0.00  0.00           H  
ATOM    423  HA2 GLY    30      -1.941 -19.844  24.329  0.00  0.00           H  
ATOM    424  HA3 GLY    30      -2.928 -20.721  25.498  0.00  0.00           H  
ATOM    425  N   THR    31      -4.762 -20.440  22.934  0.00  0.00           N  
ATOM    426  CA  THR    31      -5.384 -21.160  21.831  0.00  0.00           C  
ATOM    427  C   THR    31      -5.815 -20.180  20.764  0.00  0.00           C  
ATOM    428  O   THR    31      -6.616 -20.580  19.913  0.00  0.00           O  
ATOM    429  CB  THR    31      -6.608 -21.967  22.324  0.00  0.00           C  
ATOM    430  CG2 THR    31      -6.327 -23.092  23.282  0.00  0.00           C  
ATOM    431  OG1 THR    31      -7.628 -21.125  22.889  0.00  0.00           O  
ATOM    432  H   THR    31      -5.087 -19.545  23.254  0.00  0.00           H  
ATOM    433  HA  THR    31      -4.642 -21.840  21.409  0.00  0.00           H  
ATOM    434  HB  THR    31      -7.079 -22.415  21.450  0.00  0.00           H  
ATOM    435  HG21THR    31      -7.218 -23.691  23.452  0.00  0.00           H  
ATOM    436  HG22THR    31      -5.529 -23.742  22.947  0.00  0.00           H  
ATOM    437  HG23THR    31      -6.027 -22.644  24.233  0.00  0.00           H  
ATOM    438  HG1 THR    31      -7.677 -20.346  22.362  0.00  0.00           H  
ATOM    439  N   ALA    32      -5.279 -18.969  20.757  0.00  0.00           N  
ATOM    440  CA  ALA    32      -5.597 -18.021  19.676  0.00  0.00           C  
ATOM    441  C   ALA    32      -4.370 -17.104  19.412  0.00  0.00           C  
ATOM    442  O   ALA    32      -3.995 -16.398  20.313  0.00  0.00           O  
ATOM    443  CB  ALA    32      -6.881 -17.264  20.040  0.00  0.00           C  
ATOM    444  H   ALA    32      -4.787 -18.615  21.564  0.00  0.00           H  
ATOM    445  HA  ALA    32      -5.814 -18.536  18.746  0.00  0.00           H  
ATOM    446  HB1 ALA    32      -7.402 -17.819  20.848  0.00  0.00           H  
ATOM    447  HB2 ALA    32      -7.568 -17.255  19.199  0.00  0.00           H  
ATOM    448  HB3 ALA    32      -6.695 -16.233  20.376  0.00  0.00           H  
ATOM    449  N   ASN    33      -3.879 -17.133  18.195  0.00  0.00           N  
ATOM    450  CA  ASN    33      -2.805 -16.251  17.754  0.00  0.00           C  
ATOM    451  C   ASN    33      -3.173 -14.766  17.859  0.00  0.00           C  
ATOM    452  O   ASN    33      -2.281 -13.933  18.057  0.00  0.00           O  
ATOM    453  CB  ASN    33      -2.440 -16.583  16.285  0.00  0.00           C  
ATOM    454  CG  ASN    33      -1.235 -15.792  15.830  0.00  0.00           C  
ATOM    455  ND2 ASN    33      -0.047 -16.237  16.187  0.00  0.00           N  
ATOM    456  OD1 ASN    33      -1.311 -14.712  15.215  0.00  0.00           O  
ATOM    457  H   ASN    33      -4.142 -17.918  17.613  0.00  0.00           H  
ATOM    458  HA  ASN    33      -1.929 -16.389  18.375  0.00  0.00           H  
ATOM    459  HB2 ASN    33      -2.285 -17.632  16.115  0.00  0.00           H  
ATOM    460  HB3 ASN    33      -3.223 -16.242  15.640  0.00  0.00           H  
ATOM    461  HD21ASN    33       0.248 -17.183  15.951  0.00  0.00           H  
ATOM    462  HD22ASN    33       0.570 -15.636  16.696  0.00  0.00           H  
ATOM    463  N   THR    34      -4.467 -14.469  17.680  0.00  0.00           N  
ATOM    464  CA  THR    34      -5.025 -13.138  17.729  0.00  0.00           C  
ATOM    465  C   THR    34      -4.822 -12.452  19.053  0.00  0.00           C  
ATOM    466  O   THR    34      -4.646 -11.228  19.195  0.00  0.00           O  
ATOM    467  CB  THR    34      -6.494 -13.180  17.291  0.00  0.00           C  
ATOM    468  CG2 THR    34      -6.577 -13.537  15.828  0.00  0.00           C  
ATOM    469  OG1 THR    34      -7.158 -14.141  18.114  0.00  0.00           O  
ATOM    470  H   THR    34      -5.108 -15.207  17.442  0.00  0.00           H  
ATOM    471  HA  THR    34      -4.465 -12.530  17.032  0.00  0.00           H  
ATOM    472  HB  THR    34      -6.951 -12.207  17.464  0.00  0.00           H  
ATOM    473  HG21THR    34      -6.329 -14.573  15.645  0.00  0.00           H  
ATOM    474  HG22THR    34      -7.580 -13.353  15.429  0.00  0.00           H  
ATOM    475  HG23THR    34      -5.865 -12.956  15.246  0.00  0.00           H  
ATOM    476  HG1 THR    34      -7.807 -13.722  18.653  0.00  0.00           H  
ATOM    477  N   LEU    35      -4.878 -13.225  20.136  0.00  0.00           N  
ATOM    478  CA  LEU    35      -4.780 -12.781  21.528  0.00  0.00           C  
ATOM    479  C   LEU    35      -3.311 -12.775  22.016  0.00  0.00           C  
ATOM    480  O   LEU    35      -3.009 -12.459  23.160  0.00  0.00           O  
ATOM    481  CB  LEU    35      -5.605 -13.743  22.382  0.00  0.00           C  
ATOM    482  CG  LEU    35      -7.085 -13.526  22.265  0.00  0.00           C  
ATOM    483  CD1 LEU    35      -7.775 -14.640  22.979  0.00  0.00           C  
ATOM    484  CD2 LEU    35      -7.470 -12.207  22.889  0.00  0.00           C  
ATOM    485  H   LEU    35      -5.112 -14.208  20.012  0.00  0.00           H  
ATOM    486  HA  LEU    35      -5.181 -11.775  21.555  0.00  0.00           H  
ATOM    487  HB2 LEU    35      -5.287 -13.695  23.422  0.00  0.00           H  
ATOM    488  HB3 LEU    35      -5.367 -14.747  22.068  0.00  0.00           H  
ATOM    489  HG  LEU    35      -7.365 -13.545  21.227  0.00  0.00           H  
ATOM    490  HD11LEU    35      -7.145 -15.528  23.081  0.00  0.00           H  
ATOM    491  HD21LEU    35      -8.424 -12.297  23.420  0.00  0.00           H  
ATOM    492  HD12LEU    35      -7.992 -14.296  23.990  0.00  0.00           H  
ATOM    493  HD22LEU    35      -6.713 -11.901  23.603  0.00  0.00           H  
ATOM    494  HD13LEU    35      -8.700 -14.884  22.474  0.00  0.00           H  
ATOM    495  HD23LEU    35      -7.545 -11.443  22.124  0.00  0.00           H  
ATOM    496  N   GLN    36      -2.357 -13.151  21.168  0.00  0.00           N  
ATOM    497  CA  GLN    36      -0.926 -13.275  21.553  0.00  0.00           C  
ATOM    498  C   GLN    36      -0.178 -11.973  21.258  0.00  0.00           C  
ATOM    499  O   GLN    36       0.973 -11.988  20.773  0.00  0.00           O  
ATOM    500  CB  GLN    36      -0.277 -14.465  20.824  0.00  0.00           C  
ATOM    501  CG  GLN    36      -0.833 -15.800  21.352  0.00  0.00           C  
ATOM    502  CD  GLN    36      -0.335 -16.981  20.571  0.00  0.00           C  
ATOM    503  NE2 GLN    36      -0.963 -18.133  20.713  0.00  0.00           N  
ATOM    504  OE1 GLN    36       0.640 -16.851  19.825  0.00  0.00           O  
ATOM    505  H   GLN    36      -2.630 -13.271  20.205  0.00  0.00           H  
ATOM    506  HA  GLN    36      -0.892 -13.472  22.625  0.00  0.00           H  
ATOM    507  HB2 GLN    36       0.813 -14.449  21.000  0.00  0.00           H  
ATOM    508  HB3 GLN    36      -0.390 -14.390  19.736  0.00  0.00           H  
ATOM    509  HG2 GLN    36      -1.909 -15.829  21.396  0.00  0.00           H  
ATOM    510  HG3 GLN    36      -0.432 -15.927  22.364  0.00  0.00           H  
ATOM    511  HE21GLN    36      -0.455 -18.992  20.568  0.00  0.00           H  
ATOM    512  HE22GLN    36      -1.953 -18.133  20.936  0.00  0.00           H  
ATOM    513  N   THR    37      -0.895 -10.843  21.556  0.00  0.00           N  
ATOM    514  CA  THR    37      -0.356  -9.480  21.450  0.00  0.00           C  
ATOM    515  C   THR    37       0.334  -9.096  22.758  0.00  0.00           C  
ATOM    516  O   THR    37      -0.129  -9.520  23.816  0.00  0.00           O  
ATOM    517  CB  THR    37      -1.527  -8.558  21.099  0.00  0.00           C  
ATOM    518  CG2 THR    37      -2.616  -8.587  22.169  0.00  0.00           C  
ATOM    519  OG1 THR    37      -1.012  -7.228  20.891  0.00  0.00           O  
ATOM    520  H   THR    37      -1.854 -10.929  21.924  0.00  0.00           H  
ATOM    521  HA  THR    37       0.447  -9.412  20.698  0.00  0.00           H  
ATOM    522  HB  THR    37      -1.968  -8.887  20.153  0.00  0.00           H  
ATOM    523  HG21THR    37      -3.270  -9.403  21.899  0.00  0.00           H  
ATOM    524  HG22THR    37      -2.223  -8.794  23.180  0.00  0.00           H  
ATOM    525  HG23THR    37      -3.202  -7.670  22.163  0.00  0.00           H  
ATOM    526  HG1 THR    37      -0.317  -7.287  20.267  0.00  0.00           H  
ATOM    527  N   PRO    38       1.465  -8.350  22.701  0.00  0.00           N  
ATOM    528  CA  PRO    38       2.229  -7.874  23.841  0.00  0.00           C  
ATOM    529  C   PRO    38       1.461  -7.249  25.011  0.00  0.00           C  
ATOM    530  O   PRO    38       1.945  -7.268  26.135  0.00  0.00           O  
ATOM    531  CB  PRO    38       3.242  -6.877  23.294  0.00  0.00           C  
ATOM    532  CG  PRO    38       3.299  -7.149  21.812  0.00  0.00           C  
ATOM    533  CD  PRO    38       2.071  -7.964  21.440  0.00  0.00           C  
ATOM    534  HA  PRO    38       2.745  -8.768  24.217  0.00  0.00           H  
ATOM    535  HB2 PRO    38       4.200  -6.996  23.776  0.00  0.00           H  
ATOM    536  HB3 PRO    38       2.885  -5.887  23.484  0.00  0.00           H  
ATOM    537  HG2 PRO    38       4.230  -7.641  21.500  0.00  0.00           H  
ATOM    538  HG3 PRO    38       3.245  -6.194  21.262  0.00  0.00           H  
ATOM    539  HD2 PRO    38       2.384  -8.864  20.872  0.00  0.00           H  
ATOM    540  HD3 PRO    38       1.317  -7.377  20.866  0.00  0.00           H  
ATOM    541  N   THR    39       0.270  -6.707  24.797  0.00  0.00           N  
ATOM    542  CA  THR    39      -0.519  -6.130  25.851  0.00  0.00           C  
ATOM    543  C   THR    39      -0.993  -7.246  26.746  0.00  0.00           C  
ATOM    544  O   THR    39      -1.160  -7.155  27.958  0.00  0.00           O  
ATOM    545  CB  THR    39      -1.789  -5.465  25.192  0.00  0.00           C  
ATOM    546  CG2 THR    39      -2.600  -4.631  26.154  0.00  0.00           C  
ATOM    547  OG1 THR    39      -1.367  -4.641  24.087  0.00  0.00           O  
ATOM    548  H   THR    39      -0.132  -6.733  23.882  0.00  0.00           H  
ATOM    549  HA  THR    39       0.069  -5.376  26.388  0.00  0.00           H  
ATOM    550  HB  THR    39      -2.375  -6.266  24.724  0.00  0.00           H  
ATOM    551  HG21THR    39      -2.380  -3.590  26.135  0.00  0.00           H  
ATOM    552  HG22THR    39      -3.662  -4.729  25.945  0.00  0.00           H  
ATOM    553  HG23THR    39      -2.454  -5.052  27.180  0.00  0.00           H  
ATOM    554  HG1 THR    39      -1.013  -3.838  24.399  0.00  0.00           H  
ATOM    555  N   ASN    40      -1.277  -8.401  26.096  0.00  0.00           N  
ATOM    556  CA  ASN    40      -2.002  -9.531  26.743  0.00  0.00           C  
ATOM    557  C   ASN    40      -1.056 -10.318  27.610  0.00  0.00           C  
ATOM    558  O   ASN    40      -1.513 -11.117  28.420  0.00  0.00           O  
ATOM    559  CB  ASN    40      -2.721 -10.404  25.737  0.00  0.00           C  
ATOM    560  CG  ASN    40      -3.912  -9.703  25.108  0.00  0.00           C  
ATOM    561  ND2 ASN    40      -4.716 -10.404  24.321  0.00  0.00           N  
ATOM    562  OD1 ASN    40      -4.093  -8.518  25.382  0.00  0.00           O  
ATOM    563  H   ASN    40      -0.967  -8.488  25.112  0.00  0.00           H  
ATOM    564  HA  ASN    40      -2.698  -9.075  27.453  0.00  0.00           H  
ATOM    565  HB2 ASN    40      -3.039 -11.333  26.183  0.00  0.00           H  
ATOM    566  HB3 ASN    40      -2.049 -10.695  24.902  0.00  0.00           H  
ATOM    567  HD21ASN    40      -4.447 -11.338  24.007  0.00  0.00           H  
ATOM    568  HD22ASN    40      -5.516  -9.929  23.904  0.00  0.00           H  
ATOM    569  N   TYR    41       0.227 -10.155  27.396  0.00  0.00           N  
ATOM    570  CA  TYR    41       1.221 -10.821  28.181  0.00  0.00           C  
ATOM    571  C   TYR    41       1.048 -10.369  29.619  0.00  0.00           C  
ATOM    572  O   TYR    41       1.097 -11.195  30.508  0.00  0.00           O  
ATOM    573  CB  TYR    41       2.680 -10.381  27.747  0.00  0.00           C  
ATOM    574  CG  TYR    41       3.180 -11.035  26.476  0.00  0.00           C  
ATOM    575  CD1 TYR    41       2.412 -11.145  25.303  0.00  0.00           C  
ATOM    576  CD2 TYR    41       4.441 -11.573  26.514  0.00  0.00           C  
ATOM    577  CE1 TYR    41       2.937 -11.856  24.204  0.00  0.00           C  
ATOM    578  CE2 TYR    41       5.049 -12.124  25.391  0.00  0.00           C  
ATOM    579  CZ  TYR    41       4.284 -12.264  24.222  0.00  0.00           C  
ATOM    580  OH  TYR    41       4.925 -12.872  23.175  0.00  0.00           O  
ATOM    581  H   TYR    41       0.557  -9.430  26.810  0.00  0.00           H  
ATOM    582  HA  TYR    41       1.091 -11.918  28.209  0.00  0.00           H  
ATOM    583  HB2 TYR    41       2.772  -9.300  27.597  0.00  0.00           H  
ATOM    584  HB3 TYR    41       3.300 -10.615  28.617  0.00  0.00           H  
ATOM    585  HD1 TYR    41       1.495 -10.639  25.145  0.00  0.00           H  
ATOM    586  HD2 TYR    41       4.932 -11.555  27.507  0.00  0.00           H  
ATOM    587  HE1 TYR    41       2.308 -12.049  23.359  0.00  0.00           H  
ATOM    588  HE2 TYR    41       6.096 -12.318  25.354  0.00  0.00           H  
ATOM    589  HH  TYR    41       5.466 -12.251  22.704  0.00  0.00           H  
ATOM    590  N   PHE    42       0.834  -9.027  29.801  0.00  0.00           N  
ATOM    591  CA  PHE    42       0.671  -8.330  31.034  0.00  0.00           C  
ATOM    592  C   PHE    42      -0.538  -8.809  31.773  0.00  0.00           C  
ATOM    593  O   PHE    42      -0.611  -8.755  32.997  0.00  0.00           O  
ATOM    594  CB  PHE    42       0.797  -6.765  30.878  0.00  0.00           C  
ATOM    595  CG  PHE    42       2.147  -6.406  30.247  0.00  0.00           C  
ATOM    596  CD1 PHE    42       3.320  -6.563  30.917  0.00  0.00           C  
ATOM    597  CD2 PHE    42       2.204  -5.909  28.941  0.00  0.00           C  
ATOM    598  CE1 PHE    42       4.506  -6.152  30.388  0.00  0.00           C  
ATOM    599  CE2 PHE    42       3.413  -5.608  28.299  0.00  0.00           C  
ATOM    600  CZ  PHE    42       4.605  -5.795  29.023  0.00  0.00           C  
ATOM    601  H   PHE    42       0.888  -8.410  29.006  0.00  0.00           H  
ATOM    602  HA  PHE    42       1.481  -8.628  31.720  0.00  0.00           H  
ATOM    603  HB2 PHE    42       0.008  -6.525  30.245  0.00  0.00           H  
ATOM    604  HB3 PHE    42       0.620  -6.232  31.844  0.00  0.00           H  
ATOM    605  HD1 PHE    42       3.205  -7.021  31.892  0.00  0.00           H  
ATOM    606  HD2 PHE    42       1.276  -5.669  28.548  0.00  0.00           H  
ATOM    607  HE1 PHE    42       5.472  -6.308  30.894  0.00  0.00           H  
ATOM    608  HE2 PHE    42       3.490  -5.140  27.339  0.00  0.00           H  
ATOM    609  HZ  PHE    42       5.622  -5.707  28.622  0.00  0.00           H  
ATOM    610  N   LEU    43      -1.565  -9.212  31.050  0.00  0.00           N  
ATOM    611  CA  LEU    43      -2.822  -9.738  31.689  0.00  0.00           C  
ATOM    612  C   LEU    43      -2.692 -11.164  32.315  0.00  0.00           C  
ATOM    613  O   LEU    43      -3.243 -11.432  33.360  0.00  0.00           O  
ATOM    614  CB  LEU    43      -3.973  -9.747  30.699  0.00  0.00           C  
ATOM    615  CG  LEU    43      -4.226  -8.414  29.975  0.00  0.00           C  
ATOM    616  CD1 LEU    43      -5.392  -8.569  29.015  0.00  0.00           C  
ATOM    617  CD2 LEU    43      -4.451  -7.152  30.777  0.00  0.00           C  
ATOM    618  H   LEU    43      -1.623  -9.065  30.052  0.00  0.00           H  
ATOM    619  HA  LEU    43      -3.179  -9.098  32.554  0.00  0.00           H  
ATOM    620  HB2 LEU    43      -4.914 -10.018  31.224  0.00  0.00           H  
ATOM    621  HB3 LEU    43      -3.888 -10.593  30.109  0.00  0.00           H  
ATOM    622  HG  LEU    43      -3.266  -8.336  29.451  0.00  0.00           H  
ATOM    623  HD11LEU    43      -5.101  -9.252  28.241  0.00  0.00           H  
ATOM    624  HD21LEU    43      -3.507  -6.878  31.304  0.00  0.00           H  
ATOM    625  HD12LEU    43      -5.632  -7.656  28.436  0.00  0.00           H  
ATOM    626  HD22LEU    43      -5.163  -7.241  31.622  0.00  0.00           H  
ATOM    627  HD13LEU    43      -6.260  -9.016  29.482  0.00  0.00           H  
ATOM    628  HD23LEU    43      -4.756  -6.303  30.181  0.00  0.00           H  
ATOM    629  N   VAL    44      -1.886 -12.018  31.614  0.00  0.00           N  
ATOM    630  CA  VAL    44      -1.501 -13.397  32.021  0.00  0.00           C  
ATOM    631  C   VAL    44      -0.486 -13.375  33.227  0.00  0.00           C  
ATOM    632  O   VAL    44      -0.325 -14.383  33.895  0.00  0.00           O  
ATOM    633  CB  VAL    44      -0.741 -14.040  30.878  0.00  0.00           C  
ATOM    634  CG1 VAL    44      -0.029 -15.326  31.118  0.00  0.00           C  
ATOM    635  CG2 VAL    44      -1.813 -14.192  29.709  0.00  0.00           C  
ATOM    636  H   VAL    44      -1.418 -11.606  30.803  0.00  0.00           H  
ATOM    637  HA  VAL    44      -2.286 -14.038  32.350  0.00  0.00           H  
ATOM    638  HB  VAL    44       0.041 -13.336  30.517  0.00  0.00           H  
ATOM    639  HG11VAL    44       0.917 -15.057  31.646  0.00  0.00           H  
ATOM    640  HG21VAL    44      -2.188 -13.251  29.313  0.00  0.00           H  
ATOM    641  HG12VAL    44      -0.513 -15.949  31.860  0.00  0.00           H  
ATOM    642  HG22VAL    44      -2.715 -14.757  30.120  0.00  0.00           H  
ATOM    643  HG13VAL    44       0.175 -15.861  30.176  0.00  0.00           H  
ATOM    644  HG23VAL    44      -1.373 -14.754  28.861  0.00  0.00           H  
ATOM    645  N   SER    45       0.197 -12.278  33.465  0.00  0.00           N  
ATOM    646  CA  SER    45       1.073 -12.053  34.647  0.00  0.00           C  
ATOM    647  C   SER    45       0.182 -11.521  35.759  0.00  0.00           C  
ATOM    648  O   SER    45       0.305 -11.963  36.902  0.00  0.00           O  
ATOM    649  CB  SER    45       2.386 -11.289  34.280  0.00  0.00           C  
ATOM    650  OG  SER    45       3.345 -11.124  35.319  0.00  0.00           O  
ATOM    651  H   SER    45      -0.073 -11.529  32.903  0.00  0.00           H  
ATOM    652  HA  SER    45       1.344 -13.036  35.071  0.00  0.00           H  
ATOM    653  HB2 SER    45       2.910 -11.766  33.421  0.00  0.00           H  
ATOM    654  HB3 SER    45       2.149 -10.354  33.825  0.00  0.00           H  
ATOM    655  HG  SER    45       2.959 -10.531  35.958  0.00  0.00           H  
ATOM    656  N   LEU    46      -0.839 -10.709  35.449  0.00  0.00           N  
ATOM    657  CA  LEU    46      -1.865 -10.287  36.500  0.00  0.00           C  
ATOM    658  C   LEU    46      -2.697 -11.487  36.923  0.00  0.00           C  
ATOM    659  O   LEU    46      -3.147 -11.683  38.035  0.00  0.00           O  
ATOM    660  CB  LEU    46      -2.767  -9.191  35.790  0.00  0.00           C  
ATOM    661  CG  LEU    46      -2.251  -7.751  35.731  0.00  0.00           C  
ATOM    662  CD1 LEU    46      -2.830  -6.871  34.595  0.00  0.00           C  
ATOM    663  CD2 LEU    46      -2.536  -7.191  37.125  0.00  0.00           C  
ATOM    664  H   LEU    46      -0.831 -10.396  34.514  0.00  0.00           H  
ATOM    665  HA  LEU    46      -1.406  -9.848  37.362  0.00  0.00           H  
ATOM    666  HB2 LEU    46      -2.906  -9.612  34.859  0.00  0.00           H  
ATOM    667  HB3 LEU    46      -3.706  -9.144  36.201  0.00  0.00           H  
ATOM    668  HG  LEU    46      -1.193  -7.636  35.495  0.00  0.00           H  
ATOM    669  HD11LEU    46      -2.602  -5.793  34.617  0.00  0.00           H  
ATOM    670  HD21LEU    46      -2.271  -7.862  37.870  0.00  0.00           H  
ATOM    671  HD12LEU    46      -3.917  -6.944  34.576  0.00  0.00           H  
ATOM    672  HD22LEU    46      -3.546  -6.888  37.308  0.00  0.00           H  
ATOM    673  HD13LEU    46      -2.442  -7.244  33.655  0.00  0.00           H  
ATOM    674  HD23LEU    46      -1.871  -6.366  37.270  0.00  0.00           H  
ATOM    675  N   ALA    47      -3.006 -12.443  36.039  0.00  0.00           N  
ATOM    676  CA  ALA    47      -3.626 -13.764  36.290  0.00  0.00           C  
ATOM    677  C   ALA    47      -2.705 -14.690  37.015  0.00  0.00           C  
ATOM    678  O   ALA    47      -3.193 -15.406  37.884  0.00  0.00           O  
ATOM    679  CB  ALA    47      -4.081 -14.279  34.915  0.00  0.00           C  
ATOM    680  H   ALA    47      -2.856 -12.206  35.082  0.00  0.00           H  
ATOM    681  HA  ALA    47      -4.540 -13.524  36.833  0.00  0.00           H  
ATOM    682  HB1 ALA    47      -4.625 -15.187  35.056  0.00  0.00           H  
ATOM    683  HB2 ALA    47      -4.813 -13.548  34.576  0.00  0.00           H  
ATOM    684  HB3 ALA    47      -3.280 -14.532  34.271  0.00  0.00           H  
ATOM    685  N   ALA    48      -1.395 -14.541  36.812  0.00  0.00           N  
ATOM    686  CA  ALA    48      -0.420 -15.273  37.630  0.00  0.00           C  
ATOM    687  C   ALA    48      -0.317 -14.901  39.076  0.00  0.00           C  
ATOM    688  O   ALA    48       0.152 -15.635  39.918  0.00  0.00           O  
ATOM    689  CB  ALA    48       0.927 -15.361  36.951  0.00  0.00           C  
ATOM    690  H   ALA    48      -1.114 -13.883  36.163  0.00  0.00           H  
ATOM    691  HA  ALA    48      -0.681 -16.330  37.549  0.00  0.00           H  
ATOM    692  HB1 ALA    48       1.407 -14.341  36.892  0.00  0.00           H  
ATOM    693  HB2 ALA    48       0.797 -15.808  35.904  0.00  0.00           H  
ATOM    694  HB3 ALA    48       1.588 -16.086  37.411  0.00  0.00           H  
ATOM    695  N   ALA    49      -0.731 -13.659  39.301  0.00  0.00           N  
ATOM    696  CA  ALA    49      -0.826 -13.030  40.616  0.00  0.00           C  
ATOM    697  C   ALA    49      -2.109 -13.338  41.297  0.00  0.00           C  
ATOM    698  O   ALA    49      -2.050 -13.862  42.403  0.00  0.00           O  
ATOM    699  CB  ALA    49      -0.636 -11.541  40.496  0.00  0.00           C  
ATOM    700  H   ALA    49      -0.971 -13.169  38.429  0.00  0.00           H  
ATOM    701  HA  ALA    49      -0.061 -13.501  41.182  0.00  0.00           H  
ATOM    702  HB1 ALA    49      -1.201 -11.136  39.717  0.00  0.00           H  
ATOM    703  HB2 ALA    49       0.435 -11.382  40.354  0.00  0.00           H  
ATOM    704  HB3 ALA    49      -0.797 -10.955  41.361  0.00  0.00           H  
ATOM    705  N   ASP    50      -3.168 -13.241  40.544  0.00  0.00           N  
ATOM    706  CA  ASP    50      -4.474 -13.658  41.005  0.00  0.00           C  
ATOM    707  C   ASP    50      -4.659 -15.253  41.224  0.00  0.00           C  
ATOM    708  O   ASP    50      -5.303 -15.637  42.199  0.00  0.00           O  
ATOM    709  CB  ASP    50      -5.618 -13.052  40.201  0.00  0.00           C  
ATOM    710  CG  ASP    50      -5.769 -11.487  40.365  0.00  0.00           C  
ATOM    711  OD1 ASP    50      -5.305 -10.927  41.427  0.00  0.00           O  
ATOM    712  OD2 ASP    50      -6.664 -10.937  39.625  0.00  0.00           O1-
ATOM    713  H   ASP    50      -3.116 -12.882  39.575  0.00  0.00           H  
ATOM    714  HA  ASP    50      -4.585 -13.274  42.006  0.00  0.00           H  
ATOM    715  HB2 ASP    50      -5.597 -13.283  39.123  0.00  0.00           H  
ATOM    716  HB3 ASP    50      -6.511 -13.542  40.631  0.00  0.00           H  
ATOM    717  N   VAL    51      -3.936 -16.054  40.406  0.00  0.00           N  
ATOM    718  CA  VAL    51      -3.897 -17.521  40.629  0.00  0.00           C  
ATOM    719  C   VAL    51      -3.124 -17.761  41.998  0.00  0.00           C  
ATOM    720  O   VAL    51      -3.565 -18.600  42.779  0.00  0.00           O  
ATOM    721  CB  VAL    51      -3.288 -18.355  39.428  0.00  0.00           C  
ATOM    722  CG1 VAL    51      -2.819 -19.784  39.875  0.00  0.00           C  
ATOM    723  CG2 VAL    51      -4.232 -18.517  38.198  0.00  0.00           C  
ATOM    724  H   VAL    51      -3.428 -15.675  39.567  0.00  0.00           H  
ATOM    725  HA  VAL    51      -4.950 -17.875  40.759  0.00  0.00           H  
ATOM    726  HB  VAL    51      -2.404 -17.838  39.061  0.00  0.00           H  
ATOM    727  HG11VAL    51      -3.679 -20.427  40.105  0.00  0.00           H  
ATOM    728  HG21VAL    51      -5.198 -18.981  38.463  0.00  0.00           H  
ATOM    729  HG12VAL    51      -2.386 -19.911  40.867  0.00  0.00           H  
ATOM    730  HG22VAL    51      -4.291 -17.660  37.539  0.00  0.00           H  
ATOM    731  HG13VAL    51      -2.161 -20.176  39.081  0.00  0.00           H  
ATOM    732  HG23VAL    51      -3.773 -19.259  37.501  0.00  0.00           H  
ATOM    733  N   ALA    52      -2.081 -16.970  42.301  0.00  0.00           N  
ATOM    734  CA  ALA    52      -1.380 -17.094  43.582  0.00  0.00           C  
ATOM    735  C   ALA    52      -2.095 -16.461  44.746  0.00  0.00           C  
ATOM    736  O   ALA    52      -1.859 -16.844  45.891  0.00  0.00           O  
ATOM    737  CB  ALA    52      -0.023 -16.470  43.376  0.00  0.00           C  
ATOM    738  H   ALA    52      -1.774 -16.336  41.586  0.00  0.00           H  
ATOM    739  HA  ALA    52      -1.280 -18.204  43.741  0.00  0.00           H  
ATOM    740  HB1 ALA    52      -0.053 -15.361  43.245  0.00  0.00           H  
ATOM    741  HB2 ALA    52       0.653 -16.704  44.173  0.00  0.00           H  
ATOM    742  HB3 ALA    52       0.464 -16.843  42.444  0.00  0.00           H  
ATOM    743  N   VAL    53      -3.025 -15.552  44.424  0.00  0.00           N  
ATOM    744  CA  VAL    53      -4.027 -15.003  45.349  0.00  0.00           C  
ATOM    745  C   VAL    53      -4.993 -16.049  45.852  0.00  0.00           C  
ATOM    746  O   VAL    53      -5.093 -16.457  47.006  0.00  0.00           O  
ATOM    747  CB  VAL    53      -4.700 -13.682  45.010  0.00  0.00           C  
ATOM    748  CG1 VAL    53      -5.850 -13.197  45.875  0.00  0.00           C  
ATOM    749  CG2 VAL    53      -3.730 -12.435  44.820  0.00  0.00           C  
ATOM    750  H   VAL    53      -3.001 -15.203  43.449  0.00  0.00           H  
ATOM    751  HA  VAL    53      -3.492 -14.783  46.244  0.00  0.00           H  
ATOM    752  HB  VAL    53      -5.201 -13.864  44.055  0.00  0.00           H  
ATOM    753  HG11VAL    53      -6.190 -12.155  45.647  0.00  0.00           H  
ATOM    754  HG21VAL    53      -4.079 -11.910  43.977  0.00  0.00           H  
ATOM    755  HG12VAL    53      -6.648 -13.861  45.544  0.00  0.00           H  
ATOM    756  HG22VAL    53      -2.793 -12.885  44.618  0.00  0.00           H  
ATOM    757  HG13VAL    53      -5.642 -13.289  47.022  0.00  0.00           H  
ATOM    758  HG23VAL    53      -3.684 -11.701  45.606  0.00  0.00           H  
ATOM    759  N   GLY    54      -5.740 -16.628  44.918  0.00  0.00           N  
ATOM    760  CA  GLY    54      -6.624 -17.779  45.090  0.00  0.00           C  
ATOM    761  C   GLY    54      -5.963 -18.960  45.821  0.00  0.00           C  
ATOM    762  O   GLY    54      -6.364 -19.371  46.960  0.00  0.00           O  
ATOM    763  H   GLY    54      -5.558 -16.272  43.994  0.00  0.00           H  
ATOM    764  HA2 GLY    54      -6.928 -18.106  44.130  0.00  0.00           H  
ATOM    765  HA3 GLY    54      -7.540 -17.451  45.504  0.00  0.00           H  
ATOM    766  N   LEU    55      -4.974 -19.530  45.163  0.00  0.00           N  
ATOM    767  CA  LEU    55      -4.220 -20.743  45.680  0.00  0.00           C  
ATOM    768  C   LEU    55      -3.533 -20.519  47.027  0.00  0.00           C  
ATOM    769  O   LEU    55      -3.569 -21.445  47.904  0.00  0.00           O  
ATOM    770  CB  LEU    55      -3.276 -21.194  44.550  0.00  0.00           C  
ATOM    771  CG  LEU    55      -2.526 -22.518  44.816  0.00  0.00           C  
ATOM    772  CD1 LEU    55      -3.438 -23.655  45.418  0.00  0.00           C  
ATOM    773  CD2 LEU    55      -1.824 -23.142  43.542  0.00  0.00           C  
ATOM    774  H   LEU    55      -4.582 -19.036  44.356  0.00  0.00           H  
ATOM    775  HA  LEU    55      -5.011 -21.435  45.779  0.00  0.00           H  
ATOM    776  HB2 LEU    55      -2.559 -20.391  44.309  0.00  0.00           H  
ATOM    777  HB3 LEU    55      -3.814 -21.318  43.600  0.00  0.00           H  
ATOM    778  HG  LEU    55      -1.779 -22.326  45.646  0.00  0.00           H  
ATOM    779  HD11LEU    55      -2.906 -24.546  45.428  0.00  0.00           H  
ATOM    780  HD21LEU    55      -1.641 -24.163  43.604  0.00  0.00           H  
ATOM    781  HD12LEU    55      -3.772 -23.580  46.451  0.00  0.00           H  
ATOM    782  HD22LEU    55      -2.329 -22.821  42.638  0.00  0.00           H  
ATOM    783  HD13LEU    55      -4.283 -23.895  44.663  0.00  0.00           H  
ATOM    784  HD23LEU    55      -0.800 -22.759  43.532  0.00  0.00           H  
ATOM    785  N   PHE    56      -2.714 -19.495  47.214  0.00  0.00           N  
ATOM    786  CA  PHE    56      -1.825 -19.345  48.349  0.00  0.00           C  
ATOM    787  C   PHE    56      -2.245 -18.131  49.238  0.00  0.00           C  
ATOM    788  O   PHE    56      -2.425 -18.167  50.488  0.00  0.00           O  
ATOM    789  CB  PHE    56      -0.358 -19.162  47.793  0.00  0.00           C  
ATOM    790  CG  PHE    56       0.175 -20.212  46.826  0.00  0.00           C  
ATOM    791  CD1 PHE    56       0.378 -19.908  45.471  0.00  0.00           C  
ATOM    792  CD2 PHE    56       0.432 -21.472  47.340  0.00  0.00           C  
ATOM    793  CE1 PHE    56       0.909 -20.905  44.648  0.00  0.00           C  
ATOM    794  CE2 PHE    56       1.086 -22.442  46.475  0.00  0.00           C  
ATOM    795  CZ  PHE    56       1.285 -22.145  45.174  0.00  0.00           C  
ATOM    796  H   PHE    56      -2.700 -18.812  46.503  0.00  0.00           H  
ATOM    797  HA  PHE    56      -1.880 -20.222  49.018  0.00  0.00           H  
ATOM    798  HB2 PHE    56      -0.332 -18.205  47.301  0.00  0.00           H  
ATOM    799  HB3 PHE    56       0.333 -19.019  48.625  0.00  0.00           H  
ATOM    800  HD1 PHE    56      -0.033 -19.114  45.032  0.00  0.00           H  
ATOM    801  HD2 PHE    56       0.304 -21.683  48.413  0.00  0.00           H  
ATOM    802  HE1 PHE    56       1.085 -20.730  43.585  0.00  0.00           H  
ATOM    803  HE2 PHE    56       1.472 -23.394  46.895  0.00  0.00           H  
ATOM    804  HZ  PHE    56       1.728 -22.891  44.563  0.00  0.00           H  
ATOM    805  N   ALA    57      -2.409 -16.946  48.630  0.00  0.00           N  
ATOM    806  CA  ALA    57      -2.442 -15.700  49.408  0.00  0.00           C  
ATOM    807  C   ALA    57      -3.682 -15.465  50.254  0.00  0.00           C  
ATOM    808  O   ALA    57      -3.528 -14.905  51.326  0.00  0.00           O  
ATOM    809  CB  ALA    57      -2.262 -14.447  48.540  0.00  0.00           C  
ATOM    810  H   ALA    57      -2.328 -16.906  47.634  0.00  0.00           H  
ATOM    811  HA  ALA    57      -1.552 -15.701  50.000  0.00  0.00           H  
ATOM    812  HB1 ALA    57      -1.714 -14.522  47.583  0.00  0.00           H  
ATOM    813  HB2 ALA    57      -3.187 -13.806  48.388  0.00  0.00           H  
ATOM    814  HB3 ALA    57      -1.617 -13.700  48.948  0.00  0.00           H  
ATOM    815  N   ILE    58      -4.825 -15.965  49.792  0.00  0.00           N  
ATOM    816  CA  ILE    58      -6.032 -16.074  50.603  0.00  0.00           C  
ATOM    817  C   ILE    58      -5.834 -17.041  51.797  0.00  0.00           C  
ATOM    818  O   ILE    58      -5.828 -16.512  52.888  0.00  0.00           O  
ATOM    819  CB  ILE    58      -7.294 -16.318  49.690  0.00  0.00           C  
ATOM    820  CG1 ILE    58      -7.630 -15.042  48.875  0.00  0.00           C  
ATOM    821  CG2 ILE    58      -8.616 -16.746  50.519  0.00  0.00           C  
ATOM    822  CD1 ILE    58      -8.612 -15.289  47.722  0.00  0.00           C  
ATOM    823  H   ILE    58      -4.845 -16.424  48.861  0.00  0.00           H  
ATOM    824  HA  ILE    58      -6.270 -15.046  50.997  0.00  0.00           H  
ATOM    825  HB  ILE    58      -7.031 -17.123  48.992  0.00  0.00           H  
ATOM    826  HG21ILE    58      -8.808 -15.983  51.322  0.00  0.00           H  
ATOM    827  HG12ILE    58      -8.028 -14.354  49.615  0.00  0.00           H  
ATOM    828  HG22ILE    58      -9.479 -16.726  49.960  0.00  0.00           H  
ATOM    829  HG13ILE    58      -6.691 -14.716  48.471  0.00  0.00           H  
ATOM    830  HG23ILE    58      -8.706 -17.655  51.118  0.00  0.00           H  
ATOM    831  HD11ILE    58      -8.719 -14.422  46.994  0.00  0.00           H  
ATOM    832  HD12ILE    58      -8.306 -16.134  47.184  0.00  0.00           H  
ATOM    833  HD13ILE    58      -9.647 -15.545  47.952  0.00  0.00           H  
ATOM    834  N   PRO    59      -5.659 -18.386  51.620  0.00  0.00           N  
ATOM    835  CA  PRO    59      -5.333 -19.277  52.786  0.00  0.00           C  
ATOM    836  C   PRO    59      -4.095 -18.827  53.612  0.00  0.00           C  
ATOM    837  O   PRO    59      -4.100 -19.076  54.825  0.00  0.00           O  
ATOM    838  CB  PRO    59      -4.962 -20.651  52.155  0.00  0.00           C  
ATOM    839  CG  PRO    59      -5.636 -20.547  50.778  0.00  0.00           C  
ATOM    840  CD  PRO    59      -5.867 -19.115  50.400  0.00  0.00           C  
ATOM    841  HA  PRO    59      -6.113 -19.454  53.545  0.00  0.00           H  
ATOM    842  HB2 PRO    59      -5.179 -21.550  52.761  0.00  0.00           H  
ATOM    843  HB3 PRO    59      -3.896 -20.683  51.889  0.00  0.00           H  
ATOM    844  HG2 PRO    59      -5.010 -21.040  50.048  0.00  0.00           H  
ATOM    845  HG3 PRO    59      -6.515 -21.143  50.707  0.00  0.00           H  
ATOM    846  HD2 PRO    59      -6.844 -19.022  49.787  0.00  0.00           H  
ATOM    847  HD3 PRO    59      -5.176 -18.794  49.634  0.00  0.00           H  
ATOM    848  N   PHE    60      -3.044 -18.166  53.081  0.00  0.00           N  
ATOM    849  CA  PHE    60      -1.938 -17.573  53.828  0.00  0.00           C  
ATOM    850  C   PHE    60      -2.327 -16.439  54.734  0.00  0.00           C  
ATOM    851  O   PHE    60      -1.919 -16.450  55.917  0.00  0.00           O  
ATOM    852  CB  PHE    60      -0.847 -17.201  52.828  0.00  0.00           C  
ATOM    853  CG  PHE    60      -0.073 -18.332  52.161  0.00  0.00           C  
ATOM    854  CD1 PHE    60      -0.392 -19.727  52.191  0.00  0.00           C  
ATOM    855  CD2 PHE    60       1.104 -17.898  51.452  0.00  0.00           C  
ATOM    856  CE1 PHE    60       0.432 -20.715  51.581  0.00  0.00           C  
ATOM    857  CE2 PHE    60       1.850 -18.905  50.794  0.00  0.00           C  
ATOM    858  CZ  PHE    60       1.491 -20.257  50.817  0.00  0.00           C  
ATOM    859  H   PHE    60      -3.006 -17.736  52.184  0.00  0.00           H  
ATOM    860  HA  PHE    60      -1.536 -18.298  54.502  0.00  0.00           H  
ATOM    861  HB2 PHE    60      -1.292 -16.454  52.140  0.00  0.00           H  
ATOM    862  HB3 PHE    60      -0.101 -16.676  53.399  0.00  0.00           H  
ATOM    863  HD1 PHE    60      -1.308 -20.050  52.748  0.00  0.00           H  
ATOM    864  HD2 PHE    60       1.286 -16.855  51.344  0.00  0.00           H  
ATOM    865  HE1 PHE    60       0.213 -21.748  51.792  0.00  0.00           H  
ATOM    866  HE2 PHE    60       2.762 -18.544  50.369  0.00  0.00           H  
ATOM    867  HZ  PHE    60       2.072 -20.918  50.226  0.00  0.00           H  
ATOM    868  N   ALA    61      -3.215 -15.526  54.257  0.00  0.00           N  
ATOM    869  CA  ALA    61      -3.674 -14.271  54.849  0.00  0.00           C  
ATOM    870  C   ALA    61      -4.379 -14.565  56.181  0.00  0.00           C  
ATOM    871  O   ALA    61      -4.203 -13.874  57.128  0.00  0.00           O  
ATOM    872  CB  ALA    61      -4.618 -13.525  53.866  0.00  0.00           C  
ATOM    873  H   ALA    61      -3.651 -15.689  53.340  0.00  0.00           H  
ATOM    874  HA  ALA    61      -2.878 -13.621  55.129  0.00  0.00           H  
ATOM    875  HB1 ALA    61      -5.336 -12.809  54.323  0.00  0.00           H  
ATOM    876  HB2 ALA    61      -3.867 -12.947  53.255  0.00  0.00           H  
ATOM    877  HB3 ALA    61      -5.323 -14.078  53.267  0.00  0.00           H  
ATOM    878  N   ILE    62      -5.253 -15.630  56.136  0.00  0.00           N  
ATOM    879  CA  ILE    62      -6.077 -16.092  57.253  0.00  0.00           C  
ATOM    880  C   ILE    62      -5.321 -17.057  58.236  0.00  0.00           C  
ATOM    881  O   ILE    62      -5.680 -17.250  59.414  0.00  0.00           O  
ATOM    882  CB  ILE    62      -7.461 -16.618  56.731  0.00  0.00           C  
ATOM    883  CG1 ILE    62      -8.470 -16.889  57.855  0.00  0.00           C  
ATOM    884  CG2 ILE    62      -7.390 -17.849  55.849  0.00  0.00           C  
ATOM    885  CD1 ILE    62      -8.552 -15.789  58.879  0.00  0.00           C  
ATOM    886  H   ILE    62      -5.436 -16.016  55.221  0.00  0.00           H  
ATOM    887  HA  ILE    62      -6.360 -15.176  57.821  0.00  0.00           H  
ATOM    888  HB  ILE    62      -7.949 -15.854  56.088  0.00  0.00           H  
ATOM    889  HG21ILE    62      -6.823 -17.723  54.888  0.00  0.00           H  
ATOM    890  HG12ILE    62      -9.478 -16.998  57.473  0.00  0.00           H  
ATOM    891  HG22ILE    62      -8.333 -18.399  55.857  0.00  0.00           H  
ATOM    892  HG13ILE    62      -8.161 -17.888  58.263  0.00  0.00           H  
ATOM    893  HG23ILE    62      -6.850 -18.544  56.426  0.00  0.00           H  
ATOM    894  HD11ILE    62      -8.558 -14.768  58.355  0.00  0.00           H  
ATOM    895  HD12ILE    62      -9.490 -15.809  59.402  0.00  0.00           H  
ATOM    896  HD13ILE    62      -7.662 -15.852  59.487  0.00  0.00           H  
ATOM    897  N   THR    63      -4.218 -17.578  57.748  0.00  0.00           N  
ATOM    898  CA  THR    63      -3.187 -18.188  58.611  0.00  0.00           C  
ATOM    899  C   THR    63      -2.240 -17.203  59.374  0.00  0.00           C  
ATOM    900  O   THR    63      -1.429 -17.663  60.161  0.00  0.00           O  
ATOM    901  CB  THR    63      -2.597 -19.424  57.891  0.00  0.00           C  
ATOM    902  CG2 THR    63      -1.663 -20.431  58.663  0.00  0.00           C  
ATOM    903  OG1 THR    63      -3.587 -20.259  57.344  0.00  0.00           O  
ATOM    904  H   THR    63      -4.038 -17.449  56.795  0.00  0.00           H  
ATOM    905  HA  THR    63      -3.716 -18.600  59.432  0.00  0.00           H  
ATOM    906  HB  THR    63      -2.099 -18.983  57.016  0.00  0.00           H  
ATOM    907  HG21THR    63      -0.705 -19.907  58.969  0.00  0.00           H  
ATOM    908  HG22THR    63      -1.172 -21.281  58.093  0.00  0.00           H  
ATOM    909  HG23THR    63      -2.195 -20.846  59.544  0.00  0.00           H  
ATOM    910  HG1 THR    63      -3.774 -19.881  56.472  0.00  0.00           H  
ATOM    911  N   ILE    64      -2.357 -15.862  59.241  0.00  0.00           N  
ATOM    912  CA  ILE    64      -1.409 -14.917  59.882  0.00  0.00           C  
ATOM    913  C   ILE    64      -1.554 -15.086  61.432  0.00  0.00           C  
ATOM    914  O   ILE    64      -0.643 -15.518  62.102  0.00  0.00           O  
ATOM    915  CB  ILE    64      -1.561 -13.432  59.424  0.00  0.00           C  
ATOM    916  CG1 ILE    64      -0.886 -13.269  58.004  0.00  0.00           C  
ATOM    917  CG2 ILE    64      -0.961 -12.340  60.351  0.00  0.00           C  
ATOM    918  CD1 ILE    64      -1.429 -12.102  57.108  0.00  0.00           C  
ATOM    919  H   ILE    64      -2.919 -15.480  58.494  0.00  0.00           H  
ATOM    920  HA  ILE    64      -0.456 -15.328  59.694  0.00  0.00           H  
ATOM    921  HB  ILE    64      -2.600 -13.199  59.335  0.00  0.00           H  
ATOM    922  HG21ILE    64      -0.923 -11.469  59.769  0.00  0.00           H  
ATOM    923  HG12ILE    64      -1.000 -14.211  57.498  0.00  0.00           H  
ATOM    924  HG22ILE    64      -1.709 -12.216  61.140  0.00  0.00           H  
ATOM    925  HG13ILE    64       0.132 -13.120  58.064  0.00  0.00           H  
ATOM    926  HG23ILE    64       0.007 -12.496  60.713  0.00  0.00           H  
ATOM    927  HD11ILE    64      -2.542 -12.277  57.019  0.00  0.00           H  
ATOM    928  HD12ILE    64      -0.957 -12.342  56.200  0.00  0.00           H  
ATOM    929  HD13ILE    64      -1.168 -11.092  57.437  0.00  0.00           H  
ATOM    930  N   SER    65      -2.724 -14.636  61.962  0.00  0.00           N  
ATOM    931  CA  SER    65      -2.868 -14.444  63.366  0.00  0.00           C  
ATOM    932  C   SER    65      -3.351 -15.802  63.967  0.00  0.00           C  
ATOM    933  O   SER    65      -4.457 -15.845  64.491  0.00  0.00           O  
ATOM    934  CB  SER    65      -3.955 -13.304  63.584  0.00  0.00           C  
ATOM    935  OG  SER    65      -3.625 -12.059  63.041  0.00  0.00           O  
ATOM    936  H   SER    65      -3.420 -14.438  61.294  0.00  0.00           H  
ATOM    937  HA  SER    65      -1.952 -13.951  63.778  0.00  0.00           H  
ATOM    938  HB2 SER    65      -4.116 -13.032  64.665  0.00  0.00           H  
ATOM    939  HB3 SER    65      -4.894 -13.577  63.054  0.00  0.00           H  
ATOM    940  HG  SER    65      -2.758 -11.862  63.382  0.00  0.00           H  
ATOM    941  N   LEU    66      -2.493 -16.861  63.923  0.00  0.00           N  
ATOM    942  CA  LEU    66      -2.888 -18.225  64.376  0.00  0.00           C  
ATOM    943  C   LEU    66      -2.617 -18.436  65.898  0.00  0.00           C  
ATOM    944  O   LEU    66      -1.658 -17.872  66.366  0.00  0.00           O  
ATOM    945  CB  LEU    66      -2.049 -19.149  63.492  0.00  0.00           C  
ATOM    946  CG  LEU    66      -2.293 -20.666  63.465  0.00  0.00           C  
ATOM    947  CD1 LEU    66      -3.395 -20.971  62.466  0.00  0.00           C  
ATOM    948  CD2 LEU    66      -1.023 -21.474  63.100  0.00  0.00           C  
ATOM    949  H   LEU    66      -1.524 -16.715  63.596  0.00  0.00           H  
ATOM    950  HA  LEU    66      -3.941 -18.378  64.287  0.00  0.00           H  
ATOM    951  HB2 LEU    66      -2.098 -18.795  62.465  0.00  0.00           H  
ATOM    952  HB3 LEU    66      -1.045 -19.150  63.732  0.00  0.00           H  
ATOM    953  HG  LEU    66      -2.557 -21.018  64.366  0.00  0.00           H  
ATOM    954  HD11LEU    66      -3.623 -21.985  62.354  0.00  0.00           H  
ATOM    955  HD21LEU    66      -0.302 -21.370  63.932  0.00  0.00           H  
ATOM    956  HD12LEU    66      -4.360 -20.553  62.682  0.00  0.00           H  
ATOM    957  HD22LEU    66      -1.292 -22.526  63.198  0.00  0.00           H  
ATOM    958  HD13LEU    66      -3.168 -20.532  61.470  0.00  0.00           H  
ATOM    959  HD23LEU    66      -0.536 -21.377  62.126  0.00  0.00           H  
ATOM    960  N   GLY    67      -3.552 -19.149  66.557  0.00  0.00           N  
ATOM    961  CA  GLY    67      -3.588 -19.470  68.031  0.00  0.00           C  
ATOM    962  C   GLY    67      -2.297 -20.147  68.464  0.00  0.00           C  
ATOM    963  O   GLY    67      -1.470 -19.558  69.157  0.00  0.00           O  
ATOM    964  H   GLY    67      -4.243 -19.725  66.094  0.00  0.00           H  
ATOM    965  HA2 GLY    67      -3.825 -18.572  68.603  0.00  0.00           H  
ATOM    966  HA3 GLY    67      -4.412 -20.214  68.202  0.00  0.00           H  
ATOM    967  N   PHE    68      -1.867 -21.239  67.768  0.00  0.00           N  
ATOM    968  CA  PHE    68      -0.552 -21.882  68.007  0.00  0.00           C  
ATOM    969  C   PHE    68       0.685 -21.297  67.323  0.00  0.00           C  
ATOM    970  O   PHE    68       1.025 -21.592  66.207  0.00  0.00           O  
ATOM    971  CB  PHE    68      -0.754 -23.364  67.471  0.00  0.00           C  
ATOM    972  CG  PHE    68      -1.667 -24.255  68.389  0.00  0.00           C  
ATOM    973  CD1 PHE    68      -3.035 -24.320  68.132  0.00  0.00           C  
ATOM    974  CD2 PHE    68      -1.200 -24.968  69.478  0.00  0.00           C  
ATOM    975  CE1 PHE    68      -3.895 -25.179  68.843  0.00  0.00           C  
ATOM    976  CE2 PHE    68      -1.978 -25.752  70.326  0.00  0.00           C  
ATOM    977  CZ  PHE    68      -3.345 -25.884  69.961  0.00  0.00           C  
ATOM    978  H   PHE    68      -2.420 -21.710  66.989  0.00  0.00           H  
ATOM    979  HA  PHE    68      -0.367 -21.969  69.063  0.00  0.00           H  
ATOM    980  HB2 PHE    68       0.224 -23.843  67.484  0.00  0.00           H  
ATOM    981  HB3 PHE    68      -1.052 -23.351  66.447  0.00  0.00           H  
ATOM    982  HD1 PHE    68      -3.410 -23.640  67.329  0.00  0.00           H  
ATOM    983  HD2 PHE    68      -0.205 -24.840  69.829  0.00  0.00           H  
ATOM    984  HE1 PHE    68      -4.941 -25.225  68.540  0.00  0.00           H  
ATOM    985  HE2 PHE    68      -1.556 -26.254  71.141  0.00  0.00           H  
ATOM    986  HZ  PHE    68      -3.946 -26.566  70.620  0.00  0.00           H  
ATOM    987  N   CYS    69       1.371 -20.490  68.107  0.00  0.00           N  
ATOM    988  CA  CYS    69       2.726 -19.944  67.912  0.00  0.00           C  
ATOM    989  C   CYS    69       3.699 -21.082  67.709  0.00  0.00           C  
ATOM    990  O   CYS    69       4.179 -21.751  68.615  0.00  0.00           O  
ATOM    991  CB  CYS    69       3.028 -19.085  69.132  0.00  0.00           C  
ATOM    992  SG  CYS    69       2.721 -19.492  70.906  0.00  0.00           S  
ATOM    993  H   CYS    69       0.888 -20.268  68.967  0.00  0.00           H  
ATOM    994  HA  CYS    69       2.700 -19.269  67.130  0.00  0.00           H  
ATOM    995  HB2 CYS    69       4.038 -18.657  69.055  0.00  0.00           H  
ATOM    996  HB3 CYS    69       2.470 -18.164  68.967  0.00  0.00           H  
ATOM    997  N   THR    70       4.040 -21.320  66.466  0.00  0.00           N  
ATOM    998  CA  THR    70       4.880 -22.380  66.001  0.00  0.00           C  
ATOM    999  C   THR    70       5.779 -22.123  64.753  0.00  0.00           C  
ATOM   1000  O   THR    70       5.793 -22.786  63.665  0.00  0.00           O  
ATOM   1001  CB  THR    70       4.039 -23.739  65.794  0.00  0.00           C  
ATOM   1002  CG2 THR    70       3.281 -24.216  67.006  0.00  0.00           C  
ATOM   1003  OG1 THR    70       5.006 -24.745  65.680  0.00  0.00           O  
ATOM   1004  H   THR    70       3.595 -20.775  65.741  0.00  0.00           H  
ATOM   1005  HA  THR    70       5.622 -22.570  66.780  0.00  0.00           H  
ATOM   1006  HB  THR    70       3.292 -23.591  65.010  0.00  0.00           H  
ATOM   1007  HG21THR    70       2.901 -25.267  66.743  0.00  0.00           H  
ATOM   1008  HG22THR    70       3.881 -24.364  67.902  0.00  0.00           H  
ATOM   1009  HG23THR    70       2.286 -23.708  67.024  0.00  0.00           H  
ATOM   1010  HG1 THR    70       5.351 -24.741  64.813  0.00  0.00           H  
ATOM   1011  N   ASH    71       6.547 -21.004  64.780  0.00  0.00           N  
ATOM   1012  CA  ASH    71       7.585 -20.602  63.826  0.00  0.00           C  
ATOM   1013  C   ASH    71       8.048 -19.200  64.377  0.00  0.00           C  
ATOM   1014  O   ASH    71       7.472 -18.776  65.406  0.00  0.00           O  
ATOM   1015  CB  ASH    71       8.824 -21.526  63.963  0.00  0.00           C  
ATOM   1016  CG  ASH    71       9.560 -21.729  62.614  0.00  0.00           C  
ATOM   1017  OD1 ASH    71      10.871 -21.496  62.790  0.00  0.00           O  
ATOM   1018  OD2 ASH    71       9.042 -22.046  61.567  0.00  0.00           O  
ATOM   1019  H   ASH    71       6.318 -20.376  65.472  0.00  0.00           H  
ATOM   1020  HA  ASH    71       7.135 -20.638  62.829  0.00  0.00           H  
ATOM   1021  HB2 ASH    71       8.545 -22.531  64.206  0.00  0.00           H  
ATOM   1022  HB3 ASH    71       9.463 -21.253  64.811  0.00  0.00           H  
ATOM   1023  HD1 ASH    71      11.512 -21.700  62.023  0.00  0.00           H  
ATOM   1024  N   PHE    72       8.932 -18.567  63.643  0.00  0.00           N  
ATOM   1025  CA  PHE    72       9.517 -17.327  64.099  0.00  0.00           C  
ATOM   1026  C   PHE    72       9.523 -16.211  62.995  0.00  0.00           C  
ATOM   1027  O   PHE    72       9.676 -15.062  63.289  0.00  0.00           O  
ATOM   1028  CB  PHE    72      10.995 -17.493  64.539  0.00  0.00           C  
ATOM   1029  CG  PHE    72      11.835 -16.345  65.075  0.00  0.00           C  
ATOM   1030  CD1 PHE    72      11.295 -15.229  65.730  0.00  0.00           C  
ATOM   1031  CD2 PHE    72      13.245 -16.413  64.860  0.00  0.00           C  
ATOM   1032  CE1 PHE    72      12.109 -14.129  66.087  0.00  0.00           C  
ATOM   1033  CE2 PHE    72      14.041 -15.257  65.065  0.00  0.00           C  
ATOM   1034  CZ  PHE    72      13.494 -14.137  65.700  0.00  0.00           C  
ATOM   1035  H   PHE    72       9.216 -18.929  62.759  0.00  0.00           H  
ATOM   1036  HA  PHE    72       8.935 -16.885  64.885  0.00  0.00           H  
ATOM   1037  HB2 PHE    72      11.457 -18.133  63.818  0.00  0.00           H  
ATOM   1038  HB3 PHE    72      10.874 -18.206  65.367  0.00  0.00           H  
ATOM   1039  HD1 PHE    72      10.259 -15.171  65.987  0.00  0.00           H  
ATOM   1040  HD2 PHE    72      13.674 -17.213  64.298  0.00  0.00           H  
ATOM   1041  HE1 PHE    72      11.548 -13.331  66.652  0.00  0.00           H  
ATOM   1042  HE2 PHE    72      15.106 -15.348  64.996  0.00  0.00           H  
ATOM   1043  HZ  PHE    72      14.192 -13.375  65.982  0.00  0.00           H  
ATOM   1044  N   TYR    73       9.392 -16.620  61.719  0.00  0.00           N  
ATOM   1045  CA  TYR    73       9.424 -15.788  60.488  0.00  0.00           C  
ATOM   1046  C   TYR    73       8.148 -16.060  59.676  0.00  0.00           C  
ATOM   1047  O   TYR    73       8.076 -15.671  58.544  0.00  0.00           O  
ATOM   1048  CB  TYR    73      10.684 -16.165  59.688  0.00  0.00           C  
ATOM   1049  CG  TYR    73      11.976 -16.401  60.520  0.00  0.00           C  
ATOM   1050  CD1 TYR    73      12.254 -17.646  61.107  0.00  0.00           C  
ATOM   1051  CD2 TYR    73      12.910 -15.388  60.664  0.00  0.00           C  
ATOM   1052  CE1 TYR    73      13.511 -17.807  61.792  0.00  0.00           C  
ATOM   1053  CE2 TYR    73      14.167 -15.478  61.316  0.00  0.00           C  
ATOM   1054  CZ  TYR    73      14.465 -16.744  61.804  0.00  0.00           C  
ATOM   1055  OH  TYR    73      15.705 -16.922  62.401  0.00  0.00           O  
ATOM   1056  H   TYR    73       9.209 -17.645  61.556  0.00  0.00           H  
ATOM   1057  HA  TYR    73       9.362 -14.749  60.807  0.00  0.00           H  
ATOM   1058  HB2 TYR    73      10.464 -16.995  59.058  0.00  0.00           H  
ATOM   1059  HB3 TYR    73      10.913 -15.272  59.172  0.00  0.00           H  
ATOM   1060  HD1 TYR    73      11.571 -18.449  61.071  0.00  0.00           H  
ATOM   1061  HD2 TYR    73      12.764 -14.430  60.165  0.00  0.00           H  
ATOM   1062  HE1 TYR    73      13.645 -18.742  62.284  0.00  0.00           H  
ATOM   1063  HE2 TYR    73      14.761 -14.618  61.488  0.00  0.00           H  
ATOM   1064  HH  TYR    73      16.129 -16.074  62.395  0.00  0.00           H  
ATOM   1065  N   GLY    74       7.273 -16.968  60.203  0.00  0.00           N  
ATOM   1066  CA  GLY    74       6.299 -17.596  59.378  0.00  0.00           C  
ATOM   1067  C   GLY    74       5.078 -16.766  59.093  0.00  0.00           C  
ATOM   1068  O   GLY    74       4.644 -16.860  57.946  0.00  0.00           O  
ATOM   1069  H   GLY    74       7.220 -17.114  61.185  0.00  0.00           H  
ATOM   1070  HA2 GLY    74       6.715 -17.957  58.478  0.00  0.00           H  
ATOM   1071  HA3 GLY    74       5.861 -18.397  59.846  0.00  0.00           H  
ATOM   1072  N   CYS    75       4.531 -16.029  60.092  0.00  0.00           N  
ATOM   1073  CA  CYS    75       3.444 -15.071  59.944  0.00  0.00           C  
ATOM   1074  C   CYS    75       3.929 -13.769  59.231  0.00  0.00           C  
ATOM   1075  O   CYS    75       3.134 -13.132  58.497  0.00  0.00           O  
ATOM   1076  CB  CYS    75       2.871 -14.854  61.405  0.00  0.00           C  
ATOM   1077  SG  CYS    75       3.791 -14.004  62.704  0.00  0.00           S  
ATOM   1078  H   CYS    75       5.104 -16.104  60.977  0.00  0.00           H  
ATOM   1079  HA  CYS    75       2.628 -15.498  59.307  0.00  0.00           H  
ATOM   1080  HB2 CYS    75       1.921 -14.311  61.298  0.00  0.00           H  
ATOM   1081  HB3 CYS    75       2.588 -15.731  61.831  0.00  0.00           H  
ATOM   1082  N   LEU    76       5.250 -13.565  59.304  0.00  0.00           N  
ATOM   1083  CA  LEU    76       5.975 -12.549  58.516  0.00  0.00           C  
ATOM   1084  C   LEU    76       6.042 -13.038  57.039  0.00  0.00           C  
ATOM   1085  O   LEU    76       5.647 -12.167  56.189  0.00  0.00           O  
ATOM   1086  CB  LEU    76       7.325 -12.231  59.064  0.00  0.00           C  
ATOM   1087  CG  LEU    76       7.405 -11.251  60.252  0.00  0.00           C  
ATOM   1088  CD1 LEU    76       7.356 -11.910  61.619  0.00  0.00           C  
ATOM   1089  CD2 LEU    76       8.796 -10.488  60.161  0.00  0.00           C  
ATOM   1090  H   LEU    76       5.860 -14.197  59.851  0.00  0.00           H  
ATOM   1091  HA  LEU    76       5.344 -11.701  58.356  0.00  0.00           H  
ATOM   1092  HB2 LEU    76       7.821 -13.133  59.418  0.00  0.00           H  
ATOM   1093  HB3 LEU    76       7.938 -11.900  58.177  0.00  0.00           H  
ATOM   1094  HG  LEU    76       6.626 -10.471  60.284  0.00  0.00           H  
ATOM   1095  HD11LEU    76       8.133 -12.614  61.941  0.00  0.00           H  
ATOM   1096  HD21LEU    76       9.574 -11.248  60.256  0.00  0.00           H  
ATOM   1097  HD12LEU    76       6.357 -12.501  61.700  0.00  0.00           H  
ATOM   1098  HD22LEU    76       8.895  -9.957  61.105  0.00  0.00           H  
ATOM   1099  HD13LEU    76       7.168 -11.171  62.389  0.00  0.00           H  
ATOM   1100  HD23LEU    76       8.959  -9.903  59.247  0.00  0.00           H  
ATOM   1101  N   PHE    77       6.427 -14.297  56.683  0.00  0.00           N  
ATOM   1102  CA  PHE    77       6.221 -14.816  55.323  0.00  0.00           C  
ATOM   1103  C   PHE    77       4.810 -14.695  54.658  0.00  0.00           C  
ATOM   1104  O   PHE    77       4.721 -14.102  53.541  0.00  0.00           O  
ATOM   1105  CB  PHE    77       6.880 -16.161  55.033  0.00  0.00           C  
ATOM   1106  CG  PHE    77       7.040 -16.469  53.536  0.00  0.00           C  
ATOM   1107  CD1 PHE    77       8.129 -15.886  52.787  0.00  0.00           C  
ATOM   1108  CD2 PHE    77       6.079 -17.330  52.918  0.00  0.00           C  
ATOM   1109  CE1 PHE    77       8.185 -16.134  51.409  0.00  0.00           C  
ATOM   1110  CE2 PHE    77       6.147 -17.441  51.529  0.00  0.00           C  
ATOM   1111  CZ  PHE    77       7.219 -16.880  50.758  0.00  0.00           C  
ATOM   1112  H   PHE    77       6.822 -15.021  57.319  0.00  0.00           H  
ATOM   1113  HA  PHE    77       6.833 -14.114  54.770  0.00  0.00           H  
ATOM   1114  HB2 PHE    77       7.885 -16.098  55.368  0.00  0.00           H  
ATOM   1115  HB3 PHE    77       6.290 -16.957  55.499  0.00  0.00           H  
ATOM   1116  HD1 PHE    77       8.899 -15.263  53.255  0.00  0.00           H  
ATOM   1117  HD2 PHE    77       5.384 -17.851  53.512  0.00  0.00           H  
ATOM   1118  HE1 PHE    77       9.046 -15.800  50.807  0.00  0.00           H  
ATOM   1119  HE2 PHE    77       5.453 -18.081  50.970  0.00  0.00           H  
ATOM   1120  HZ  PHE    77       7.261 -17.006  49.658  0.00  0.00           H  
ATOM   1121  N   LEU    78       3.843 -15.242  55.362  0.00  0.00           N  
ATOM   1122  CA  LEU    78       2.448 -15.259  54.898  0.00  0.00           C  
ATOM   1123  C   LEU    78       1.853 -13.872  54.661  0.00  0.00           C  
ATOM   1124  O   LEU    78       0.868 -13.772  53.953  0.00  0.00           O  
ATOM   1125  CB  LEU    78       1.677 -16.197  55.847  0.00  0.00           C  
ATOM   1126  CG  LEU    78       2.131 -17.694  55.956  0.00  0.00           C  
ATOM   1127  CD1 LEU    78       1.426 -18.434  57.144  0.00  0.00           C  
ATOM   1128  CD2 LEU    78       2.243 -18.521  54.708  0.00  0.00           C  
ATOM   1129  H   LEU    78       4.126 -15.898  56.123  0.00  0.00           H  
ATOM   1130  HA  LEU    78       2.527 -15.832  53.958  0.00  0.00           H  
ATOM   1131  HB2 LEU    78       0.616 -16.272  55.483  0.00  0.00           H  
ATOM   1132  HB3 LEU    78       1.730 -15.707  56.841  0.00  0.00           H  
ATOM   1133  HG  LEU    78       3.179 -17.539  56.171  0.00  0.00           H  
ATOM   1134  HD11LEU    78       1.895 -18.174  58.117  0.00  0.00           H  
ATOM   1135  HD21LEU    78       2.652 -19.496  54.966  0.00  0.00           H  
ATOM   1136  HD12LEU    78       0.393 -18.241  57.236  0.00  0.00           H  
ATOM   1137  HD22LEU    78       2.929 -18.146  54.001  0.00  0.00           H  
ATOM   1138  HD13LEU    78       1.679 -19.458  57.181  0.00  0.00           H  
ATOM   1139  HD23LEU    78       1.346 -18.769  54.270  0.00  0.00           H  
ATOM   1140  N   ALA    79       2.432 -12.792  55.224  0.00  0.00           N  
ATOM   1141  CA  ALA    79       1.930 -11.467  55.154  0.00  0.00           C  
ATOM   1142  C   ALA    79       2.568 -10.584  54.104  0.00  0.00           C  
ATOM   1143  O   ALA    79       1.842  -9.770  53.532  0.00  0.00           O  
ATOM   1144  CB  ALA    79       2.136 -10.759  56.484  0.00  0.00           C  
ATOM   1145  H   ALA    79       3.263 -12.948  55.742  0.00  0.00           H  
ATOM   1146  HA  ALA    79       0.835 -11.559  54.901  0.00  0.00           H  
ATOM   1147  HB1 ALA    79       3.238 -10.882  56.779  0.00  0.00           H  
ATOM   1148  HB2 ALA    79       1.837  -9.724  56.404  0.00  0.00           H  
ATOM   1149  HB3 ALA    79       1.525 -11.205  57.287  0.00  0.00           H  
ATOM   1150  N   CYS    80       3.817 -10.909  53.902  0.00  0.00           N  
ATOM   1151  CA  CYS    80       4.520 -10.280  52.781  0.00  0.00           C  
ATOM   1152  C   CYS    80       4.133 -10.837  51.445  0.00  0.00           C  
ATOM   1153  O   CYS    80       4.286 -10.108  50.470  0.00  0.00           O  
ATOM   1154  CB  CYS    80       6.049 -10.056  52.974  0.00  0.00           C  
ATOM   1155  SG  CYS    80       6.898 -11.593  53.372  0.00  0.00           S  
ATOM   1156  H   CYS    80       4.336 -11.477  54.547  0.00  0.00           H  
ATOM   1157  HA  CYS    80       4.134  -9.291  52.721  0.00  0.00           H  
ATOM   1158  HB2 CYS    80       6.359  -9.512  52.093  0.00  0.00           H  
ATOM   1159  HB3 CYS    80       6.167  -9.433  53.846  0.00  0.00           H  
ATOM   1160  HG  CYS    80       6.131 -11.879  54.440  0.00  0.00           H  
ATOM   1161  N   PHE    81       3.675 -12.115  51.309  0.00  0.00           N  
ATOM   1162  CA  PHE    81       3.251 -12.724  50.049  0.00  0.00           C  
ATOM   1163  C   PHE    81       2.208 -11.991  49.209  0.00  0.00           C  
ATOM   1164  O   PHE    81       2.339 -11.789  47.974  0.00  0.00           O  
ATOM   1165  CB  PHE    81       2.738 -14.116  50.461  0.00  0.00           C  
ATOM   1166  CG  PHE    81       2.629 -15.154  49.380  0.00  0.00           C  
ATOM   1167  CD1 PHE    81       3.819 -15.764  48.943  0.00  0.00           C  
ATOM   1168  CD2 PHE    81       1.391 -15.318  48.712  0.00  0.00           C  
ATOM   1169  CE1 PHE    81       3.716 -16.776  47.905  0.00  0.00           C  
ATOM   1170  CE2 PHE    81       1.350 -16.152  47.593  0.00  0.00           C  
ATOM   1171  CZ  PHE    81       2.505 -16.872  47.216  0.00  0.00           C  
ATOM   1172  H   PHE    81       3.653 -12.692  52.167  0.00  0.00           H  
ATOM   1173  HA  PHE    81       4.178 -12.968  49.564  0.00  0.00           H  
ATOM   1174  HB2 PHE    81       1.784 -14.082  50.901  0.00  0.00           H  
ATOM   1175  HB3 PHE    81       3.288 -14.485  51.360  0.00  0.00           H  
ATOM   1176  HD1 PHE    81       4.736 -15.498  49.385  0.00  0.00           H  
ATOM   1177  HD2 PHE    81       0.509 -14.792  49.006  0.00  0.00           H  
ATOM   1178  HE1 PHE    81       4.620 -17.323  47.640  0.00  0.00           H  
ATOM   1179  HE2 PHE    81       0.405 -16.237  47.075  0.00  0.00           H  
ATOM   1180  HZ  PHE    81       2.284 -17.615  46.489  0.00  0.00           H  
ATOM   1181  N   VAL    82       1.101 -11.548  49.901  0.00  0.00           N  
ATOM   1182  CA  VAL    82       0.143 -10.525  49.478  0.00  0.00           C  
ATOM   1183  C   VAL    82       0.789  -9.196  49.023  0.00  0.00           C  
ATOM   1184  O   VAL    82       0.267  -8.526  48.193  0.00  0.00           O  
ATOM   1185  CB  VAL    82      -1.153 -10.457  50.402  0.00  0.00           C  
ATOM   1186  CG1 VAL    82      -0.937 -10.200  51.941  0.00  0.00           C  
ATOM   1187  CG2 VAL    82      -2.314  -9.551  49.896  0.00  0.00           C  
ATOM   1188  H   VAL    82       1.264 -11.647  50.890  0.00  0.00           H  
ATOM   1189  HA  VAL    82      -0.296 -10.946  48.624  0.00  0.00           H  
ATOM   1190  HB  VAL    82      -1.580 -11.455  50.479  0.00  0.00           H  
ATOM   1191  HG11VAL    82      -0.430  -9.255  52.117  0.00  0.00           H  
ATOM   1192  HG21VAL    82      -3.262  -9.730  50.401  0.00  0.00           H  
ATOM   1193  HG12VAL    82      -0.336 -10.987  52.426  0.00  0.00           H  
ATOM   1194  HG22VAL    82      -2.628  -9.740  48.826  0.00  0.00           H  
ATOM   1195  HG13VAL    82      -1.998 -10.250  52.389  0.00  0.00           H  
ATOM   1196  HG23VAL    82      -2.040  -8.466  50.044  0.00  0.00           H  
ATOM   1197  N   LEU    83       1.912  -8.765  49.613  0.00  0.00           N  
ATOM   1198  CA  LEU    83       2.594  -7.555  49.288  0.00  0.00           C  
ATOM   1199  C   LEU    83       3.380  -7.687  47.953  0.00  0.00           C  
ATOM   1200  O   LEU    83       3.314  -6.810  47.072  0.00  0.00           O  
ATOM   1201  CB  LEU    83       3.565  -7.145  50.395  0.00  0.00           C  
ATOM   1202  CG  LEU    83       2.939  -6.826  51.780  0.00  0.00           C  
ATOM   1203  CD1 LEU    83       3.986  -6.562  52.969  0.00  0.00           C  
ATOM   1204  CD2 LEU    83       1.920  -5.723  51.724  0.00  0.00           C  
ATOM   1205  H   LEU    83       2.370  -9.287  50.355  0.00  0.00           H  
ATOM   1206  HA  LEU    83       1.818  -6.827  49.199  0.00  0.00           H  
ATOM   1207  HB2 LEU    83       4.172  -6.228  50.078  0.00  0.00           H  
ATOM   1208  HB3 LEU    83       4.317  -7.874  50.608  0.00  0.00           H  
ATOM   1209  HG  LEU    83       2.353  -7.613  52.071  0.00  0.00           H  
ATOM   1210  HD11LEU    83       3.940  -7.268  53.741  0.00  0.00           H  
ATOM   1211  HD21LEU    83       1.670  -5.309  52.782  0.00  0.00           H  
ATOM   1212  HD12LEU    83       5.025  -6.607  52.592  0.00  0.00           H  
ATOM   1213  HD22LEU    83       2.238  -4.827  51.196  0.00  0.00           H  
ATOM   1214  HD13LEU    83       3.830  -5.605  53.500  0.00  0.00           H  
ATOM   1215  HD23LEU    83       0.984  -6.026  51.314  0.00  0.00           H  
ATOM   1216  N   VAL    84       4.034  -8.808  47.774  0.00  0.00           N  
ATOM   1217  CA  VAL    84       4.678  -9.227  46.592  0.00  0.00           C  
ATOM   1218  C   VAL    84       3.643  -9.317  45.422  0.00  0.00           C  
ATOM   1219  O   VAL    84       3.887  -8.777  44.332  0.00  0.00           O  
ATOM   1220  CB  VAL    84       5.585 -10.488  46.806  0.00  0.00           C  
ATOM   1221  CG1 VAL    84       6.158 -11.163  45.529  0.00  0.00           C  
ATOM   1222  CG2 VAL    84       6.685 -10.192  47.827  0.00  0.00           C  
ATOM   1223  H   VAL    84       4.061  -9.338  48.640  0.00  0.00           H  
ATOM   1224  HA  VAL    84       5.246  -8.433  46.163  0.00  0.00           H  
ATOM   1225  HB  VAL    84       5.007 -11.286  47.248  0.00  0.00           H  
ATOM   1226  HG11VAL    84       5.444 -11.284  44.696  0.00  0.00           H  
ATOM   1227  HG21VAL    84       7.417 -11.037  47.909  0.00  0.00           H  
ATOM   1228  HG12VAL    84       6.965 -10.568  45.140  0.00  0.00           H  
ATOM   1229  HG22VAL    84       7.240  -9.304  47.517  0.00  0.00           H  
ATOM   1230  HG13VAL    84       6.470 -12.213  45.852  0.00  0.00           H  
ATOM   1231  HG23VAL    84       6.267  -9.994  48.749  0.00  0.00           H  
ATOM   1232  N   LEU    85       2.536 -10.069  45.649  0.00  0.00           N  
ATOM   1233  CA  LEU    85       1.492 -10.124  44.617  0.00  0.00           C  
ATOM   1234  C   LEU    85       0.776  -8.759  44.320  0.00  0.00           C  
ATOM   1235  O   LEU    85       0.705  -8.419  43.139  0.00  0.00           O  
ATOM   1236  CB  LEU    85       0.461 -11.122  45.040  0.00  0.00           C  
ATOM   1237  CG  LEU    85       1.042 -12.543  45.065  0.00  0.00           C  
ATOM   1238  CD1 LEU    85      -0.008 -13.604  45.545  0.00  0.00           C  
ATOM   1239  CD2 LEU    85       1.549 -13.084  43.770  0.00  0.00           C  
ATOM   1240  H   LEU    85       2.464 -10.691  46.442  0.00  0.00           H  
ATOM   1241  HA  LEU    85       1.943 -10.440  43.686  0.00  0.00           H  
ATOM   1242  HB2 LEU    85      -0.345 -11.113  44.229  0.00  0.00           H  
ATOM   1243  HB3 LEU    85      -0.045 -10.756  45.972  0.00  0.00           H  
ATOM   1244  HG  LEU    85       1.913 -12.640  45.731  0.00  0.00           H  
ATOM   1245  HD11LEU    85      -0.843 -13.461  44.943  0.00  0.00           H  
ATOM   1246  HD21LEU    85       1.936 -14.085  43.875  0.00  0.00           H  
ATOM   1247  HD12LEU    85       0.324 -14.575  45.400  0.00  0.00           H  
ATOM   1248  HD22LEU    85       0.723 -13.043  43.052  0.00  0.00           H  
ATOM   1249  HD13LEU    85      -0.307 -13.343  46.508  0.00  0.00           H  
ATOM   1250  HD23LEU    85       2.400 -12.575  43.462  0.00  0.00           H  
ATOM   1251  N   THR    86       0.446  -7.915  45.338  0.00  0.00           N  
ATOM   1252  CA  THR    86       0.043  -6.532  45.126  0.00  0.00           C  
ATOM   1253  C   THR    86       1.080  -5.747  44.289  0.00  0.00           C  
ATOM   1254  O   THR    86       0.725  -5.099  43.254  0.00  0.00           O  
ATOM   1255  CB  THR    86      -0.278  -5.989  46.518  0.00  0.00           C  
ATOM   1256  CG2 THR    86      -0.406  -4.458  46.686  0.00  0.00           C  
ATOM   1257  OG1 THR    86      -1.429  -6.653  47.044  0.00  0.00           O  
ATOM   1258  H   THR    86       0.231  -8.356  46.188  0.00  0.00           H  
ATOM   1259  HA  THR    86      -0.882  -6.507  44.547  0.00  0.00           H  
ATOM   1260  HB  THR    86       0.517  -6.281  47.234  0.00  0.00           H  
ATOM   1261  HG21THR    86      -1.126  -4.130  47.470  0.00  0.00           H  
ATOM   1262  HG22THR    86       0.501  -3.943  46.771  0.00  0.00           H  
ATOM   1263  HG23THR    86      -0.712  -4.016  45.791  0.00  0.00           H  
ATOM   1264  HG1 THR    86      -1.084  -7.182  47.683  0.00  0.00           H  
ATOM   1265  N   GLN    87       2.353  -5.734  44.714  0.00  0.00           N  
ATOM   1266  CA  GLN    87       3.366  -4.889  44.082  0.00  0.00           C  
ATOM   1267  C   GLN    87       3.738  -5.277  42.596  0.00  0.00           C  
ATOM   1268  O   GLN    87       4.157  -4.473  41.742  0.00  0.00           O  
ATOM   1269  CB  GLN    87       4.637  -4.675  44.991  0.00  0.00           C  
ATOM   1270  CG  GLN    87       5.564  -3.535  44.484  0.00  0.00           C  
ATOM   1271  CD  GLN    87       4.827  -2.211  44.417  0.00  0.00           C  
ATOM   1272  NE2 GLN    87       4.644  -1.630  43.280  0.00  0.00           N  
ATOM   1273  OE1 GLN    87       4.318  -1.816  45.450  0.00  0.00           O  
ATOM   1274  H   GLN    87       2.673  -6.222  45.548  0.00  0.00           H  
ATOM   1275  HA  GLN    87       2.760  -3.912  44.027  0.00  0.00           H  
ATOM   1276  HB2 GLN    87       4.171  -4.399  45.948  0.00  0.00           H  
ATOM   1277  HB3 GLN    87       5.127  -5.669  44.981  0.00  0.00           H  
ATOM   1278  HG2 GLN    87       6.380  -3.402  45.232  0.00  0.00           H  
ATOM   1279  HG3 GLN    87       6.035  -3.862  43.585  0.00  0.00           H  
ATOM   1280  HE21GLN    87       4.128  -0.746  43.096  0.00  0.00           H  
ATOM   1281  HE22GLN    87       5.205  -2.005  42.531  0.00  0.00           H  
ATOM   1282  N   SER    88       3.504  -6.549  42.293  0.00  0.00           N  
ATOM   1283  CA  SER    88       3.706  -7.096  40.930  0.00  0.00           C  
ATOM   1284  C   SER    88       2.534  -6.745  40.110  0.00  0.00           C  
ATOM   1285  O   SER    88       2.726  -6.213  38.957  0.00  0.00           O  
ATOM   1286  CB  SER    88       3.978  -8.628  41.049  0.00  0.00           C  
ATOM   1287  OG  SER    88       4.339  -9.154  39.762  0.00  0.00           O  
ATOM   1288  H   SER    88       3.100  -7.147  42.999  0.00  0.00           H  
ATOM   1289  HA  SER    88       4.697  -6.745  40.549  0.00  0.00           H  
ATOM   1290  HB2 SER    88       4.639  -8.876  41.847  0.00  0.00           H  
ATOM   1291  HB3 SER    88       2.984  -9.051  41.350  0.00  0.00           H  
ATOM   1292  HG  SER    88       4.584 -10.070  39.854  0.00  0.00           H  
ATOM   1293  N   SER    89       1.331  -6.787  40.637  0.00  0.00           N  
ATOM   1294  CA  SER    89       0.105  -6.318  39.930  0.00  0.00           C  
ATOM   1295  C   SER    89       0.105  -4.864  39.591  0.00  0.00           C  
ATOM   1296  O   SER    89      -0.272  -4.588  38.462  0.00  0.00           O  
ATOM   1297  CB  SER    89      -1.117  -6.702  40.786  0.00  0.00           C  
ATOM   1298  OG  SER    89      -2.388  -6.485  40.174  0.00  0.00           O  
ATOM   1299  H   SER    89       1.136  -7.305  41.467  0.00  0.00           H  
ATOM   1300  HA  SER    89      -0.030  -6.873  39.036  0.00  0.00           H  
ATOM   1301  HB2 SER    89      -1.044  -7.848  40.881  0.00  0.00           H  
ATOM   1302  HB3 SER    89      -0.963  -6.346  41.825  0.00  0.00           H  
ATOM   1303  HG  SER    89      -2.583  -5.562  40.262  0.00  0.00           H  
ATOM   1304  N   ILE    90       0.676  -3.942  40.388  0.00  0.00           N  
ATOM   1305  CA  ILE    90       0.855  -2.464  40.158  0.00  0.00           C  
ATOM   1306  C   ILE    90       1.620  -2.212  38.905  0.00  0.00           C  
ATOM   1307  O   ILE    90       1.215  -1.498  38.000  0.00  0.00           O  
ATOM   1308  CB  ILE    90       1.360  -1.770  41.455  0.00  0.00           C  
ATOM   1309  CG1 ILE    90       0.327  -1.919  42.525  0.00  0.00           C  
ATOM   1310  CG2 ILE    90       1.708  -0.304  41.184  0.00  0.00           C  
ATOM   1311  CD1 ILE    90       0.774  -1.650  43.926  0.00  0.00           C  
ATOM   1312  H   ILE    90       0.854  -4.200  41.331  0.00  0.00           H  
ATOM   1313  HA  ILE    90      -0.156  -2.093  39.908  0.00  0.00           H  
ATOM   1314  HB  ILE    90       2.274  -2.256  41.832  0.00  0.00           H  
ATOM   1315  HG21ILE    90       2.529  -0.110  40.526  0.00  0.00           H  
ATOM   1316  HG12ILE    90      -0.146  -2.857  42.384  0.00  0.00           H  
ATOM   1317  HG22ILE    90       1.892   0.325  42.093  0.00  0.00           H  
ATOM   1318  HG13ILE    90      -0.461  -1.259  42.329  0.00  0.00           H  
ATOM   1319  HG23ILE    90       0.888   0.139  40.712  0.00  0.00           H  
ATOM   1320  HD11ILE    90       0.864  -2.598  44.427  0.00  0.00           H  
ATOM   1321  HD12ILE    90       1.685  -1.072  43.942  0.00  0.00           H  
ATOM   1322  HD13ILE    90      -0.034  -1.171  44.460  0.00  0.00           H  
ATOM   1323  N   PHE    91       2.766  -2.920  38.848  0.00  0.00           N  
ATOM   1324  CA  PHE    91       3.672  -2.828  37.731  0.00  0.00           C  
ATOM   1325  C   PHE    91       3.049  -3.368  36.434  0.00  0.00           C  
ATOM   1326  O   PHE    91       3.312  -2.822  35.364  0.00  0.00           O  
ATOM   1327  CB  PHE    91       5.060  -3.443  37.872  0.00  0.00           C  
ATOM   1328  CG  PHE    91       6.040  -2.957  38.931  0.00  0.00           C  
ATOM   1329  CD1 PHE    91       6.465  -1.603  38.915  0.00  0.00           C  
ATOM   1330  CD2 PHE    91       6.500  -3.950  39.833  0.00  0.00           C  
ATOM   1331  CE1 PHE    91       7.327  -1.169  39.931  0.00  0.00           C  
ATOM   1332  CE2 PHE    91       7.412  -3.495  40.832  0.00  0.00           C  
ATOM   1333  CZ  PHE    91       7.764  -2.094  40.929  0.00  0.00           C  
ATOM   1334  H   PHE    91       3.173  -3.379  39.668  0.00  0.00           H  
ATOM   1335  HA  PHE    91       3.835  -1.773  37.614  0.00  0.00           H  
ATOM   1336  HB2 PHE    91       5.638  -3.283  36.995  0.00  0.00           H  
ATOM   1337  HB3 PHE    91       4.936  -4.517  37.925  0.00  0.00           H  
ATOM   1338  HD1 PHE    91       6.125  -0.932  38.184  0.00  0.00           H  
ATOM   1339  HD2 PHE    91       6.293  -5.000  39.672  0.00  0.00           H  
ATOM   1340  HE1 PHE    91       7.660  -0.174  40.127  0.00  0.00           H  
ATOM   1341  HE2 PHE    91       7.863  -4.100  41.588  0.00  0.00           H  
ATOM   1342  HZ  PHE    91       8.447  -1.836  41.719  0.00  0.00           H  
ATOM   1343  N   SER    92       2.231  -4.456  36.543  0.00  0.00           N  
ATOM   1344  CA  SER    92       1.561  -5.072  35.414  0.00  0.00           C  
ATOM   1345  C   SER    92       0.312  -4.323  34.914  0.00  0.00           C  
ATOM   1346  O   SER    92      -0.170  -4.558  33.859  0.00  0.00           O  
ATOM   1347  CB  SER    92       1.432  -6.604  35.610  0.00  0.00           C  
ATOM   1348  OG  SER    92       0.706  -6.906  36.778  0.00  0.00           O  
ATOM   1349  H   SER    92       2.030  -4.890  37.432  0.00  0.00           H  
ATOM   1350  HA  SER    92       2.258  -4.910  34.649  0.00  0.00           H  
ATOM   1351  HB2 SER    92       0.952  -6.978  34.738  0.00  0.00           H  
ATOM   1352  HB3 SER    92       2.405  -7.039  35.624  0.00  0.00           H  
ATOM   1353  HG  SER    92      -0.127  -6.497  36.672  0.00  0.00           H  
ATOM   1354  N   LEU    93      -0.150  -3.375  35.682  0.00  0.00           N  
ATOM   1355  CA  LEU    93      -1.238  -2.383  35.327  0.00  0.00           C  
ATOM   1356  C   LEU    93      -0.802  -1.181  34.560  0.00  0.00           C  
ATOM   1357  O   LEU    93      -1.228  -0.874  33.456  0.00  0.00           O  
ATOM   1358  CB  LEU    93      -1.913  -1.887  36.651  0.00  0.00           C  
ATOM   1359  CG  LEU    93      -2.830  -2.955  37.176  0.00  0.00           C  
ATOM   1360  CD1 LEU    93      -3.246  -2.494  38.578  0.00  0.00           C  
ATOM   1361  CD2 LEU    93      -4.022  -3.087  36.243  0.00  0.00           C  
ATOM   1362  H   LEU    93       0.223  -3.302  36.632  0.00  0.00           H  
ATOM   1363  HA  LEU    93      -1.976  -2.843  34.695  0.00  0.00           H  
ATOM   1364  HB2 LEU    93      -2.481  -1.022  36.506  0.00  0.00           H  
ATOM   1365  HB3 LEU    93      -1.219  -1.619  37.394  0.00  0.00           H  
ATOM   1366  HG  LEU    93      -2.269  -3.924  37.251  0.00  0.00           H  
ATOM   1367  HD11LEU    93      -3.986  -1.687  38.455  0.00  0.00           H  
ATOM   1368  HD21LEU    93      -3.889  -3.518  35.216  0.00  0.00           H  
ATOM   1369  HD12LEU    93      -3.661  -3.351  39.126  0.00  0.00           H  
ATOM   1370  HD22LEU    93      -4.492  -2.178  36.071  0.00  0.00           H  
ATOM   1371  HD13LEU    93      -2.384  -2.103  39.082  0.00  0.00           H  
ATOM   1372  HD23LEU    93      -4.797  -3.632  36.749  0.00  0.00           H  
ATOM   1373  N   LEU    94       0.290  -0.610  35.142  0.00  0.00           N  
ATOM   1374  CA  LEU    94       1.069   0.531  34.592  0.00  0.00           C  
ATOM   1375  C   LEU    94       1.625   0.293  33.092  0.00  0.00           C  
ATOM   1376  O   LEU    94       1.764   1.251  32.349  0.00  0.00           O  
ATOM   1377  CB  LEU    94       2.152   0.884  35.666  0.00  0.00           C  
ATOM   1378  CG  LEU    94       3.213   1.961  35.485  0.00  0.00           C  
ATOM   1379  CD1 LEU    94       4.297   1.392  34.593  0.00  0.00           C  
ATOM   1380  CD2 LEU    94       2.689   3.316  34.801  0.00  0.00           C  
ATOM   1381  H   LEU    94       0.547  -0.949  36.074  0.00  0.00           H  
ATOM   1382  HA  LEU    94       0.392   1.375  34.482  0.00  0.00           H  
ATOM   1383  HB2 LEU    94       1.574   1.197  36.604  0.00  0.00           H  
ATOM   1384  HB3 LEU    94       2.601  -0.008  35.900  0.00  0.00           H  
ATOM   1385  HG  LEU    94       3.645   2.296  36.441  0.00  0.00           H  
ATOM   1386  HD11LEU    94       4.110   1.328  33.496  0.00  0.00           H  
ATOM   1387  HD21LEU    94       2.133   3.954  35.488  0.00  0.00           H  
ATOM   1388  HD12LEU    94       5.148   2.049  34.707  0.00  0.00           H  
ATOM   1389  HD22LEU    94       2.116   3.265  33.816  0.00  0.00           H  
ATOM   1390  HD13LEU    94       4.774   0.448  34.964  0.00  0.00           H  
ATOM   1391  HD23LEU    94       3.558   3.904  34.470  0.00  0.00           H  
ATOM   1392  N   ALA    95       1.893  -0.960  32.705  0.00  0.00           N  
ATOM   1393  CA  ALA    95       2.350  -1.395  31.422  0.00  0.00           C  
ATOM   1394  C   ALA    95       1.192  -1.529  30.402  0.00  0.00           C  
ATOM   1395  O   ALA    95       1.467  -1.324  29.209  0.00  0.00           O  
ATOM   1396  CB  ALA    95       3.099  -2.719  31.527  0.00  0.00           C  
ATOM   1397  H   ALA    95       1.830  -1.586  33.472  0.00  0.00           H  
ATOM   1398  HA  ALA    95       3.133  -0.706  31.109  0.00  0.00           H  
ATOM   1399  HB1 ALA    95       3.933  -2.680  32.253  0.00  0.00           H  
ATOM   1400  HB2 ALA    95       3.407  -3.004  30.523  0.00  0.00           H  
ATOM   1401  HB3 ALA    95       2.363  -3.456  31.898  0.00  0.00           H  
ATOM   1402  N   VAL    96      -0.094  -1.790  30.754  0.00  0.00           N  
ATOM   1403  CA  VAL    96      -1.168  -1.901  29.791  0.00  0.00           C  
ATOM   1404  C   VAL    96      -1.872  -0.595  29.588  0.00  0.00           C  
ATOM   1405  O   VAL    96      -2.489  -0.333  28.571  0.00  0.00           O  
ATOM   1406  CB  VAL    96      -2.175  -3.026  30.223  0.00  0.00           C  
ATOM   1407  CG1 VAL    96      -1.478  -4.347  30.093  0.00  0.00           C  
ATOM   1408  CG2 VAL    96      -2.765  -2.893  31.625  0.00  0.00           C  
ATOM   1409  H   VAL    96      -0.407  -1.680  31.752  0.00  0.00           H  
ATOM   1410  HA  VAL    96      -0.725  -2.291  28.889  0.00  0.00           H  
ATOM   1411  HB  VAL    96      -2.957  -2.952  29.470  0.00  0.00           H  
ATOM   1412  HG11VAL    96      -0.458  -4.335  30.463  0.00  0.00           H  
ATOM   1413  HG21VAL    96      -2.129  -3.342  32.345  0.00  0.00           H  
ATOM   1414  HG12VAL    96      -1.283  -4.661  29.049  0.00  0.00           H  
ATOM   1415  HG22VAL    96      -2.993  -1.874  31.854  0.00  0.00           H  
ATOM   1416  HG13VAL    96      -2.049  -5.065  30.653  0.00  0.00           H  
ATOM   1417  HG23VAL    96      -3.682  -3.417  31.655  0.00  0.00           H  
ATOM   1418  N   ALA    97      -1.638   0.312  30.538  0.00  0.00           N  
ATOM   1419  CA  ALA    97      -2.149   1.641  30.419  0.00  0.00           C  
ATOM   1420  C   ALA    97      -1.298   2.483  29.446  0.00  0.00           C  
ATOM   1421  O   ALA    97      -1.807   2.957  28.449  0.00  0.00           O  
ATOM   1422  CB  ALA    97      -2.102   2.277  31.812  0.00  0.00           C  
ATOM   1423  H   ALA    97      -1.388   0.025  31.453  0.00  0.00           H  
ATOM   1424  HA  ALA    97      -3.158   1.605  30.034  0.00  0.00           H  
ATOM   1425  HB1 ALA    97      -1.119   2.182  32.285  0.00  0.00           H  
ATOM   1426  HB2 ALA    97      -2.393   3.367  31.758  0.00  0.00           H  
ATOM   1427  HB3 ALA    97      -2.798   1.719  32.464  0.00  0.00           H  
ATOM   1428  N   VAL    98      -0.007   2.577  29.688  0.00  0.00           N  
ATOM   1429  CA  VAL    98       0.978   3.179  28.860  0.00  0.00           C  
ATOM   1430  C   VAL    98       1.152   2.454  27.537  0.00  0.00           C  
ATOM   1431  O   VAL    98       1.357   3.099  26.514  0.00  0.00           O  
ATOM   1432  CB  VAL    98       2.324   3.494  29.639  0.00  0.00           C  
ATOM   1433  CG1 VAL    98       3.003   2.225  30.205  0.00  0.00           C  
ATOM   1434  CG2 VAL    98       3.219   4.419  28.820  0.00  0.00           C  
ATOM   1435  H   VAL    98       0.374   2.373  30.612  0.00  0.00           H  
ATOM   1436  HA  VAL    98       0.532   4.137  28.609  0.00  0.00           H  
ATOM   1437  HB  VAL    98       2.062   4.141  30.482  0.00  0.00           H  
ATOM   1438  HG11VAL    98       4.072   2.422  30.368  0.00  0.00           H  
ATOM   1439  HG21VAL    98       2.714   5.375  28.575  0.00  0.00           H  
ATOM   1440  HG12VAL    98       2.874   1.406  29.516  0.00  0.00           H  
ATOM   1441  HG22VAL    98       3.471   3.955  27.853  0.00  0.00           H  
ATOM   1442  HG13VAL    98       2.604   1.912  31.180  0.00  0.00           H  
ATOM   1443  HG23VAL    98       4.138   4.630  29.348  0.00  0.00           H  
ATOM   1444  N   ASP    99       1.149   1.108  27.467  0.00  0.00           N  
ATOM   1445  CA  ASP    99       1.075   0.418  26.204  0.00  0.00           C  
ATOM   1446  C   ASP    99      -0.016   1.059  25.255  0.00  0.00           C  
ATOM   1447  O   ASP    99       0.276   1.508  24.129  0.00  0.00           O  
ATOM   1448  CB  ASP    99       0.803  -1.102  26.407  0.00  0.00           C  
ATOM   1449  CG  ASP    99       0.663  -1.874  25.108  0.00  0.00           C  
ATOM   1450  OD1 ASP    99       1.731  -2.229  24.556  0.00  0.00           O  
ATOM   1451  OD2 ASP    99      -0.503  -2.064  24.655  0.00  0.00           O1-
ATOM   1452  H   ASP    99       1.371   0.545  28.291  0.00  0.00           H  
ATOM   1453  HA  ASP    99       2.006   0.540  25.658  0.00  0.00           H  
ATOM   1454  HB2 ASP    99      -0.114  -1.313  26.953  0.00  0.00           H  
ATOM   1455  HB3 ASP    99       1.629  -1.543  26.969  0.00  0.00           H  
ATOM   1456  N   ARG   100      -1.289   1.127  25.739  0.00  0.00           N  
ATOM   1457  CA  ARG   100      -2.443   1.674  25.127  0.00  0.00           C  
ATOM   1458  C   ARG   100      -2.290   3.176  24.825  0.00  0.00           C  
ATOM   1459  O   ARG   100      -2.741   3.679  23.819  0.00  0.00           O  
ATOM   1460  CB  ARG   100      -3.711   1.417  25.975  0.00  0.00           C  
ATOM   1461  CG  ARG   100      -4.245  -0.019  26.006  0.00  0.00           C  
ATOM   1462  CD  ARG   100      -3.562  -1.001  25.040  0.00  0.00           C  
ATOM   1463  NE  ARG   100      -3.962  -0.648  23.692  0.00  0.00           N  
ATOM   1464  CZ  ARG   100      -3.273  -0.957  22.577  0.00  0.00           C  
ATOM   1465  NH1 ARG   100      -2.067  -1.525  22.606  0.00  0.00           N1+
ATOM   1466  NH2 ARG   100      -3.864  -0.664  21.388  0.00  0.00           N  
ATOM   1467  H   ARG   100      -1.458   0.639  26.607  0.00  0.00           H  
ATOM   1468  HA  ARG   100      -2.580   1.235  24.143  0.00  0.00           H  
ATOM   1469  HB2 ARG   100      -4.496   2.135  25.657  0.00  0.00           H  
ATOM   1470  HB3 ARG   100      -3.501   1.675  27.023  0.00  0.00           H  
ATOM   1471  HG2 ARG   100      -4.068  -0.414  27.005  0.00  0.00           H  
ATOM   1472  HG3 ARG   100      -5.336  -0.040  25.932  0.00  0.00           H  
ATOM   1473  HD2 ARG   100      -3.868  -2.023  25.282  0.00  0.00           H  
ATOM   1474  HD3 ARG   100      -2.488  -0.913  25.095  0.00  0.00           H  
ATOM   1475  HE  ARG   100      -4.867  -0.215  23.536  0.00  0.00           H  
ATOM   1476  HH11ARG   100      -1.683  -1.957  21.779  0.00  0.00           H  
ATOM   1477  HH21ARG   100      -3.827  -1.295  20.615  0.00  0.00           H  
ATOM   1478  HH12ARG   100      -1.465  -1.434  23.413  0.00  0.00           H  
ATOM   1479  HH22ARG   100      -4.378   0.211  21.340  0.00  0.00           H  
ATOM   1480  N   TYR   101      -1.602   3.945  25.670  0.00  0.00           N  
ATOM   1481  CA  TYR   101      -1.278   5.333  25.321  0.00  0.00           C  
ATOM   1482  C   TYR   101      -0.439   5.379  24.011  0.00  0.00           C  
ATOM   1483  O   TYR   101      -0.812   6.101  23.092  0.00  0.00           O  
ATOM   1484  CB  TYR   101      -0.507   5.974  26.471  0.00  0.00           C  
ATOM   1485  CG  TYR   101      -0.214   7.499  26.333  0.00  0.00           C  
ATOM   1486  CD1 TYR   101      -1.236   8.448  26.143  0.00  0.00           C  
ATOM   1487  CD2 TYR   101       1.094   7.932  26.666  0.00  0.00           C  
ATOM   1488  CE1 TYR   101      -0.891   9.779  26.053  0.00  0.00           C  
ATOM   1489  CE2 TYR   101       1.424   9.288  26.598  0.00  0.00           C  
ATOM   1490  CZ  TYR   101       0.422  10.203  26.252  0.00  0.00           C  
ATOM   1491  OH  TYR   101       0.664  11.537  26.223  0.00  0.00           O  
ATOM   1492  H   TYR   101      -1.439   3.688  26.634  0.00  0.00           H  
ATOM   1493  HA  TYR   101      -2.225   5.822  25.081  0.00  0.00           H  
ATOM   1494  HB2 TYR   101       0.421   5.441  26.731  0.00  0.00           H  
ATOM   1495  HB3 TYR   101      -1.161   5.886  27.371  0.00  0.00           H  
ATOM   1496  HD1 TYR   101      -2.272   8.199  26.037  0.00  0.00           H  
ATOM   1497  HD2 TYR   101       1.828   7.220  26.991  0.00  0.00           H  
ATOM   1498  HE1 TYR   101      -1.652  10.531  25.840  0.00  0.00           H  
ATOM   1499  HE2 TYR   101       2.414   9.634  26.808  0.00  0.00           H  
ATOM   1500  HH  TYR   101       1.345  11.826  25.630  0.00  0.00           H  
ATOM   1501  N   LEU   102       0.614   4.571  23.886  0.00  0.00           N  
ATOM   1502  CA  LEU   102       1.540   4.626  22.756  0.00  0.00           C  
ATOM   1503  C   LEU   102       0.900   4.239  21.432  0.00  0.00           C  
ATOM   1504  O   LEU   102       1.147   4.872  20.420  0.00  0.00           O  
ATOM   1505  CB  LEU   102       2.758   3.711  23.107  0.00  0.00           C  
ATOM   1506  CG  LEU   102       4.091   3.945  22.371  0.00  0.00           C  
ATOM   1507  CD1 LEU   102       3.990   3.914  20.836  0.00  0.00           C  
ATOM   1508  CD2 LEU   102       4.818   5.173  22.925  0.00  0.00           C  
ATOM   1509  H   LEU   102       0.896   4.030  24.671  0.00  0.00           H  
ATOM   1510  HA  LEU   102       1.879   5.651  22.659  0.00  0.00           H  
ATOM   1511  HB2 LEU   102       2.487   2.660  22.963  0.00  0.00           H  
ATOM   1512  HB3 LEU   102       2.998   3.843  24.162  0.00  0.00           H  
ATOM   1513  HG  LEU   102       4.731   3.106  22.656  0.00  0.00           H  
ATOM   1514  HD11LEU   102       4.460   4.801  20.410  0.00  0.00           H  
ATOM   1515  HD21LEU   102       4.544   5.339  23.967  0.00  0.00           H  
ATOM   1516  HD12LEU   102       4.529   3.055  20.434  0.00  0.00           H  
ATOM   1517  HD22LEU   102       4.614   6.063  22.336  0.00  0.00           H  
ATOM   1518  HD13LEU   102       2.955   3.844  20.502  0.00  0.00           H  
ATOM   1519  HD23LEU   102       5.890   5.005  22.870  0.00  0.00           H  
ATOM   1520  N   ALA   103      -0.004   3.257  21.474  0.00  0.00           N  
ATOM   1521  CA  ALA   103      -0.723   2.810  20.312  0.00  0.00           C  
ATOM   1522  C   ALA   103      -1.716   3.849  19.833  0.00  0.00           C  
ATOM   1523  O   ALA   103      -2.099   3.897  18.660  0.00  0.00           O  
ATOM   1524  CB  ALA   103      -1.535   1.601  20.767  0.00  0.00           C  
ATOM   1525  H   ALA   103      -0.227   2.815  22.347  0.00  0.00           H  
ATOM   1526  HA  ALA   103      -0.067   2.535  19.477  0.00  0.00           H  
ATOM   1527  HB1 ALA   103      -1.026   0.660  20.593  0.00  0.00           H  
ATOM   1528  HB2 ALA   103      -1.754   1.660  21.826  0.00  0.00           H  
ATOM   1529  HB3 ALA   103      -2.489   1.593  20.252  0.00  0.00           H  
ATOM   1530  N   ILE   104      -2.126   4.763  20.731  0.00  0.00           N  
ATOM   1531  CA  ILE   104      -3.111   5.802  20.429  0.00  0.00           C  
ATOM   1532  C   ILE   104      -2.339   7.057  19.993  0.00  0.00           C  
ATOM   1533  O   ILE   104      -2.622   7.613  18.912  0.00  0.00           O  
ATOM   1534  CB  ILE   104      -4.029   6.098  21.647  0.00  0.00           C  
ATOM   1535  CG1 ILE   104      -5.030   5.016  22.034  0.00  0.00           C  
ATOM   1536  CG2 ILE   104      -4.756   7.441  21.663  0.00  0.00           C  
ATOM   1537  CD1 ILE   104      -6.329   5.133  21.271  0.00  0.00           C  
ATOM   1538  H   ILE   104      -1.768   4.740  21.670  0.00  0.00           H  
ATOM   1539  HA  ILE   104      -3.762   5.513  19.601  0.00  0.00           H  
ATOM   1540  HB  ILE   104      -3.340   6.133  22.489  0.00  0.00           H  
ATOM   1541  HG21ILE   104      -4.151   8.167  22.210  0.00  0.00           H  
ATOM   1542  HG12ILE   104      -5.238   5.052  23.093  0.00  0.00           H  
ATOM   1543  HG22ILE   104      -5.734   7.351  22.136  0.00  0.00           H  
ATOM   1544  HG13ILE   104      -4.644   4.038  21.797  0.00  0.00           H  
ATOM   1545  HG23ILE   104      -4.913   7.813  20.650  0.00  0.00           H  
ATOM   1546  HD11ILE   104      -7.161   5.369  21.948  0.00  0.00           H  
ATOM   1547  HD12ILE   104      -6.241   5.913  20.514  0.00  0.00           H  
ATOM   1548  HD13ILE   104      -6.534   4.179  20.774  0.00  0.00           H  
ATOM   1549  N   CYS   105      -1.347   7.524  20.788  0.00  0.00           N  
ATOM   1550  CA  CYS   105      -0.786   8.816  20.546  0.00  0.00           C  
ATOM   1551  C   CYS   105       0.193   8.847  19.349  0.00  0.00           C  
ATOM   1552  O   CYS   105      -0.004   9.672  18.465  0.00  0.00           O  
ATOM   1553  CB  CYS   105      -0.205   9.350  21.853  0.00  0.00           C  
ATOM   1554  SG  CYS   105       1.226   8.374  22.346  0.00  0.00           S  
ATOM   1555  H   CYS   105      -1.113   7.039  21.645  0.00  0.00           H  
ATOM   1556  HA  CYS   105      -1.648   9.414  20.245  0.00  0.00           H  
ATOM   1557  HB2 CYS   105       0.175  10.368  21.728  0.00  0.00           H  
ATOM   1558  HB3 CYS   105      -0.944   9.399  22.651  0.00  0.00           H  
ATOM   1559  HG  CYS   105       2.055   8.964  21.483  0.00  0.00           H  
ATOM   1560  N   VAL   106       1.180   7.937  19.300  0.00  0.00           N  
ATOM   1561  CA  VAL   106       1.934   7.719  18.071  0.00  0.00           C  
ATOM   1562  C   VAL   106       1.932   6.249  17.606  0.00  0.00           C  
ATOM   1563  O   VAL   106       2.838   5.506  17.957  0.00  0.00           O  
ATOM   1564  CB  VAL   106       3.350   8.213  18.310  0.00  0.00           C  
ATOM   1565  CG1 VAL   106       4.220   8.084  17.071  0.00  0.00           C  
ATOM   1566  CG2 VAL   106       3.269   9.656  18.817  0.00  0.00           C  
ATOM   1567  H   VAL   106       1.491   7.488  20.161  0.00  0.00           H  
ATOM   1568  HA  VAL   106       1.489   8.371  17.323  0.00  0.00           H  
ATOM   1569  HB  VAL   106       3.857   7.599  19.057  0.00  0.00           H  
ATOM   1570  HG11VAL   106       5.221   8.436  17.305  0.00  0.00           H  
ATOM   1571  HG21VAL   106       3.493   9.699  19.882  0.00  0.00           H  
ATOM   1572  HG12VAL   106       3.823   8.700  16.260  0.00  0.00           H  
ATOM   1573  HG22VAL   106       2.271  10.081  18.690  0.00  0.00           H  
ATOM   1574  HG13VAL   106       4.325   7.050  16.741  0.00  0.00           H  
ATOM   1575  HG23VAL   106       3.972  10.286  18.277  0.00  0.00           H  
ATOM   1576  N   PRO   107       0.983   5.844  16.753  0.00  0.00           N  
ATOM   1577  CA  PRO   107       0.854   4.472  16.292  0.00  0.00           C  
ATOM   1578  C   PRO   107       2.033   4.041  15.436  0.00  0.00           C  
ATOM   1579  O   PRO   107       2.411   2.876  15.447  0.00  0.00           O  
ATOM   1580  CB  PRO   107      -0.478   4.449  15.546  0.00  0.00           C  
ATOM   1581  CG  PRO   107      -0.779   5.880  15.137  0.00  0.00           C  
ATOM   1582  CD  PRO   107       0.010   6.732  16.136  0.00  0.00           C  
ATOM   1583  HA  PRO   107       0.808   3.816  17.163  0.00  0.00           H  
ATOM   1584  HB2 PRO   107      -1.242   4.067  16.235  0.00  0.00           H  
ATOM   1585  HB3 PRO   107      -0.420   3.777  14.683  0.00  0.00           H  
ATOM   1586  HG2 PRO   107      -1.854   6.056  15.154  0.00  0.00           H  
ATOM   1587  HG3 PRO   107      -0.405   6.062  14.126  0.00  0.00           H  
ATOM   1588  HD2 PRO   107      -0.648   7.130  16.903  0.00  0.00           H  
ATOM   1589  HD3 PRO   107       0.505   7.556  15.642  0.00  0.00           H  
ATOM   1590  N   LEU   108       2.636   5.006  14.751  0.00  0.00           N  
ATOM   1591  CA  LEU   108       3.809   4.802  13.903  0.00  0.00           C  
ATOM   1592  C   LEU   108       5.014   4.114  14.569  0.00  0.00           C  
ATOM   1593  O   LEU   108       5.842   3.511  13.878  0.00  0.00           O  
ATOM   1594  CB  LEU   108       4.262   6.144  13.310  0.00  0.00           C  
ATOM   1595  CG  LEU   108       3.233   6.776  12.360  0.00  0.00           C  
ATOM   1596  CD1 LEU   108       2.133   7.525  13.079  0.00  0.00           C  
ATOM   1597  CD2 LEU   108       3.897   7.729  11.372  0.00  0.00           C  
ATOM   1598  H   LEU   108       2.270   5.930  14.700  0.00  0.00           H  
ATOM   1599  HA  LEU   108       3.519   4.120  13.109  0.00  0.00           H  
ATOM   1600  HB2 LEU   108       4.581   6.864  14.066  0.00  0.00           H  
ATOM   1601  HB3 LEU   108       5.146   5.927  12.716  0.00  0.00           H  
ATOM   1602  HG  LEU   108       2.782   5.973  11.780  0.00  0.00           H  
ATOM   1603  HD11LEU   108       1.172   7.106  12.789  0.00  0.00           H  
ATOM   1604  HD21LEU   108       3.722   7.370  10.360  0.00  0.00           H  
ATOM   1605  HD12LEU   108       2.147   8.576  12.774  0.00  0.00           H  
ATOM   1606  HD22LEU   108       3.500   8.742  11.446  0.00  0.00           H  
ATOM   1607  HD13LEU   108       2.244   7.499  14.161  0.00  0.00           H  
ATOM   1608  HD23LEU   108       4.969   7.768  11.568  0.00  0.00           H  
ATOM   1609  N   ARG   109       5.150   4.245  15.892  0.00  0.00           N  
ATOM   1610  CA  ARG   109       6.350   3.875  16.634  0.00  0.00           C  
ATOM   1611  C   ARG   109       6.050   2.627  17.438  0.00  0.00           C  
ATOM   1612  O   ARG   109       6.942   2.088  18.100  0.00  0.00           O  
ATOM   1613  CB  ARG   109       6.717   5.037  17.585  0.00  0.00           C  
ATOM   1614  CG  ARG   109       7.363   6.275  16.970  0.00  0.00           C  
ATOM   1615  CD  ARG   109       7.718   7.334  18.038  0.00  0.00           C  
ATOM   1616  NE  ARG   109       8.790   6.813  18.891  0.00  0.00           N  
ATOM   1617  CZ  ARG   109       8.841   6.822  20.237  0.00  0.00           C  
ATOM   1618  NH1 ARG   109       7.890   7.339  21.034  0.00  0.00           N1+
ATOM   1619  NH2 ARG   109       9.881   6.243  20.836  0.00  0.00           N  
ATOM   1620  H   ARG   109       4.354   4.530  16.440  0.00  0.00           H  
ATOM   1621  HA  ARG   109       7.174   3.645  15.958  0.00  0.00           H  
ATOM   1622  HB2 ARG   109       7.396   4.679  18.359  0.00  0.00           H  
ATOM   1623  HB3 ARG   109       5.799   5.371  18.067  0.00  0.00           H  
ATOM   1624  HG2 ARG   109       6.747   6.687  16.174  0.00  0.00           H  
ATOM   1625  HG3 ARG   109       8.287   5.957  16.493  0.00  0.00           H  
ATOM   1626  HD2 ARG   109       6.845   7.600  18.627  0.00  0.00           H  
ATOM   1627  HD3 ARG   109       8.055   8.247  17.560  0.00  0.00           H  
ATOM   1628  HE  ARG   109       9.548   6.356  18.406  0.00  0.00           H  
ATOM   1629  HH11ARG   109       7.005   7.662  20.669  0.00  0.00           H  
ATOM   1630  HH21ARG   109      10.561   5.736  20.285  0.00  0.00           H  
ATOM   1631  HH12ARG   109       8.047   7.338  22.032  0.00  0.00           H  
ATOM   1632  HH22ARG   109       9.940   6.279  21.839  0.00  0.00           H  
ATOM   1633  N   TYR   110       4.770   2.209  17.404  0.00  0.00           N  
ATOM   1634  CA  TYR   110       4.233   1.194  18.291  0.00  0.00           C  
ATOM   1635  C   TYR   110       5.027  -0.129  18.160  0.00  0.00           C  
ATOM   1636  O   TYR   110       5.685  -0.537  19.111  0.00  0.00           O  
ATOM   1637  CB  TYR   110       2.741   0.993  18.047  0.00  0.00           C  
ATOM   1638  CG  TYR   110       2.144  -0.022  18.985  0.00  0.00           C  
ATOM   1639  CD1 TYR   110       2.227   0.221  20.362  0.00  0.00           C  
ATOM   1640  CD2 TYR   110       1.523  -1.189  18.517  0.00  0.00           C  
ATOM   1641  CE1 TYR   110       1.789  -0.739  21.267  0.00  0.00           C  
ATOM   1642  CE2 TYR   110       1.235  -2.214  19.420  0.00  0.00           C  
ATOM   1643  CZ  TYR   110       1.368  -1.979  20.795  0.00  0.00           C  
ATOM   1644  OH  TYR   110       1.084  -2.954  21.705  0.00  0.00           O  
ATOM   1645  H   TYR   110       4.113   2.658  16.784  0.00  0.00           H  
ATOM   1646  HA  TYR   110       4.354   1.586  19.305  0.00  0.00           H  
ATOM   1647  HB2 TYR   110       2.582   0.647  17.026  0.00  0.00           H  
ATOM   1648  HB3 TYR   110       2.206   1.940  18.158  0.00  0.00           H  
ATOM   1649  HD1 TYR   110       2.662   1.127  20.751  0.00  0.00           H  
ATOM   1650  HD2 TYR   110       1.279  -1.328  17.474  0.00  0.00           H  
ATOM   1651  HE1 TYR   110       1.828  -0.555  22.329  0.00  0.00           H  
ATOM   1652  HE2 TYR   110       0.875  -3.168  19.062  0.00  0.00           H  
ATOM   1653  HH  TYR   110       1.656  -3.699  21.624  0.00  0.00           H  
ATOM   1654  N   LYS   111       4.936  -0.751  16.976  0.00  0.00           N  
ATOM   1655  CA  LYS   111       5.645  -1.984  16.618  0.00  0.00           C  
ATOM   1656  C   LYS   111       7.170  -1.988  16.806  0.00  0.00           C  
ATOM   1657  O   LYS   111       7.761  -3.071  16.777  0.00  0.00           O  
ATOM   1658  CB  LYS   111       5.338  -2.379  15.150  0.00  0.00           C  
ATOM   1659  CG  LYS   111       3.888  -2.820  14.939  0.00  0.00           C  
ATOM   1660  CD  LYS   111       3.571  -3.043  13.468  0.00  0.00           C  
ATOM   1661  CE  LYS   111       4.332  -4.210  12.839  0.00  0.00           C  
ATOM   1662  NZ  LYS   111       4.018  -4.258  11.406  0.00  0.00           N1+
ATOM   1663  H   LYS   111       4.306  -0.396  16.280  0.00  0.00           H  
ATOM   1664  HA  LYS   111       5.256  -2.779  17.255  0.00  0.00           H  
ATOM   1665  HB2 LYS   111       5.545  -1.585  14.431  0.00  0.00           H  
ATOM   1666  HB3 LYS   111       5.991  -3.203  14.864  0.00  0.00           H  
ATOM   1667  HG2 LYS   111       3.197  -2.090  15.366  0.00  0.00           H  
ATOM   1668  HG3 LYS   111       3.724  -3.754  15.476  0.00  0.00           H  
ATOM   1669  HD2 LYS   111       3.715  -2.132  12.883  0.00  0.00           H  
ATOM   1670  HD3 LYS   111       2.514  -3.290  13.414  0.00  0.00           H  
ATOM   1671  HE2 LYS   111       4.016  -5.142  13.310  0.00  0.00           H  
ATOM   1672  HE3 LYS   111       5.416  -4.147  12.947  0.00  0.00           H  
ATOM   1673  HZ1 LYS   111       4.654  -3.647  10.913  0.00  0.00           H  
ATOM   1674  HZ2 LYS   111       3.079  -3.918  11.258  0.00  0.00           H  
ATOM   1675  HZ3 LYS   111       4.119  -5.198  11.057  0.00  0.00           H  
ATOM   1676  N   SER   112       7.816  -0.821  16.900  0.00  0.00           N  
ATOM   1677  CA  SER   112       9.278  -0.777  16.943  0.00  0.00           C  
ATOM   1678  C   SER   112       9.700  -0.652  18.399  0.00  0.00           C  
ATOM   1679  O   SER   112      10.665  -1.280  18.815  0.00  0.00           O  
ATOM   1680  CB  SER   112       9.785   0.482  16.217  0.00  0.00           C  
ATOM   1681  OG  SER   112       9.456   0.474  14.855  0.00  0.00           O  
ATOM   1682  H   SER   112       7.304   0.033  17.074  0.00  0.00           H  
ATOM   1683  HA  SER   112       9.710  -1.681  16.503  0.00  0.00           H  
ATOM   1684  HB2 SER   112       9.378   1.371  16.692  0.00  0.00           H  
ATOM   1685  HB3 SER   112      10.876   0.559  16.267  0.00  0.00           H  
ATOM   1686  HG  SER   112      10.162   0.076  14.375  0.00  0.00           H  
ATOM   1687  N   LEU   113       8.926   0.171  19.101  0.00  0.00           N  
ATOM   1688  CA  LEU   113       9.214   0.535  20.456  0.00  0.00           C  
ATOM   1689  C   LEU   113       8.923  -0.571  21.447  0.00  0.00           C  
ATOM   1690  O   LEU   113       9.785  -0.886  22.268  0.00  0.00           O  
ATOM   1691  CB  LEU   113       8.445   1.822  20.787  0.00  0.00           C  
ATOM   1692  CG  LEU   113       8.953   2.413  22.097  0.00  0.00           C  
ATOM   1693  CD1 LEU   113      10.257   3.175  21.881  0.00  0.00           C  
ATOM   1694  CD2 LEU   113       7.928   3.380  22.684  0.00  0.00           C  
ATOM   1695  H   LEU   113       8.197   0.677  18.608  0.00  0.00           H  
ATOM   1696  HA  LEU   113      10.286   0.698  20.560  0.00  0.00           H  
ATOM   1697  HB2 LEU   113       7.378   1.649  20.810  0.00  0.00           H  
ATOM   1698  HB3 LEU   113       8.605   2.553  19.995  0.00  0.00           H  
ATOM   1699  HG  LEU   113       9.129   1.595  22.804  0.00  0.00           H  
ATOM   1700  HD11LEU   113      10.895   2.659  21.158  0.00  0.00           H  
ATOM   1701  HD21LEU   113       6.949   3.272  22.211  0.00  0.00           H  
ATOM   1702  HD12LEU   113      10.042   4.166  21.476  0.00  0.00           H  
ATOM   1703  HD22LEU   113       7.809   3.219  23.753  0.00  0.00           H  
ATOM   1704  HD13LEU   113      10.788   3.312  22.819  0.00  0.00           H  
ATOM   1705  HD23LEU   113       8.298   4.392  22.511  0.00  0.00           H  
ATOM   1706  N   VAL   114       7.755  -1.222  21.437  0.00  0.00           N  
ATOM   1707  CA  VAL   114       7.473  -2.324  22.368  0.00  0.00           C  
ATOM   1708  C   VAL   114       7.153  -3.594  21.608  0.00  0.00           C  
ATOM   1709  O   VAL   114       6.441  -3.533  20.614  0.00  0.00           O  
ATOM   1710  CB  VAL   114       6.306  -1.862  23.270  0.00  0.00           C  
ATOM   1711  CG1 VAL   114       6.730  -0.819  24.289  0.00  0.00           C  
ATOM   1712  CG2 VAL   114       5.076  -1.325  22.537  0.00  0.00           C  
ATOM   1713  H   VAL   114       7.028  -0.901  20.824  0.00  0.00           H  
ATOM   1714  HA  VAL   114       8.352  -2.533  22.981  0.00  0.00           H  
ATOM   1715  HB  VAL   114       6.006  -2.729  23.860  0.00  0.00           H  
ATOM   1716  HG11VAL   114       7.815  -0.793  24.433  0.00  0.00           H  
ATOM   1717  HG21VAL   114       4.203  -1.867  22.901  0.00  0.00           H  
ATOM   1718  HG12VAL   114       6.270  -1.042  25.246  0.00  0.00           H  
ATOM   1719  HG22VAL   114       4.925  -0.259  22.723  0.00  0.00           H  
ATOM   1720  HG13VAL   114       6.417   0.170  23.953  0.00  0.00           H  
ATOM   1721  HG23VAL   114       5.161  -1.452  21.457  0.00  0.00           H  
ATOM   1722  N   THR   115       7.694  -4.762  22.032  0.00  0.00           N  
ATOM   1723  CA  THR   115       7.547  -5.991  21.281  0.00  0.00           C  
ATOM   1724  C   THR   115       7.366  -7.143  22.290  0.00  0.00           C  
ATOM   1725  O   THR   115       7.713  -7.074  23.480  0.00  0.00           O  
ATOM   1726  CB  THR   115       8.772  -6.184  20.327  0.00  0.00           C  
ATOM   1727  CG2 THR   115       9.093  -5.111  19.283  0.00  0.00           C  
ATOM   1728  OG1 THR   115       9.917  -6.377  21.108  0.00  0.00           O  
ATOM   1729  H   THR   115       8.250  -4.808  22.870  0.00  0.00           H  
ATOM   1730  HA  THR   115       6.616  -5.905  20.715  0.00  0.00           H  
ATOM   1731  HB  THR   115       8.647  -7.115  19.770  0.00  0.00           H  
ATOM   1732  HG21THR   115      10.104  -5.224  18.892  0.00  0.00           H  
ATOM   1733  HG22THR   115       9.056  -4.126  19.751  0.00  0.00           H  
ATOM   1734  HG23THR   115       8.401  -5.139  18.442  0.00  0.00           H  
ATOM   1735  HG1 THR   115      10.430  -7.040  20.670  0.00  0.00           H  
ATOM   1736  N   GLY   116       6.762  -8.238  21.821  0.00  0.00           N  
ATOM   1737  CA  GLY   116       6.535  -9.363  22.709  0.00  0.00           C  
ATOM   1738  C   GLY   116       7.775  -9.859  23.443  0.00  0.00           C  
ATOM   1739  O   GLY   116       7.660 -10.381  24.553  0.00  0.00           O  
ATOM   1740  H   GLY   116       6.389  -8.281  20.880  0.00  0.00           H  
ATOM   1741  HA2 GLY   116       6.069 -10.174  22.143  0.00  0.00           H  
ATOM   1742  HA3 GLY   116       5.809  -9.048  23.449  0.00  0.00           H  
ATOM   1743  N   THR   117       8.945  -9.758  22.809  0.00  0.00           N  
ATOM   1744  CA  THR   117      10.204 -10.167  23.394  0.00  0.00           C  
ATOM   1745  C   THR   117      10.464  -9.230  24.550  0.00  0.00           C  
ATOM   1746  O   THR   117      10.730  -9.713  25.635  0.00  0.00           O  
ATOM   1747  CB  THR   117      11.259 -10.081  22.285  0.00  0.00           C  
ATOM   1748  CG2 THR   117      12.695 -10.400  22.766  0.00  0.00           C  
ATOM   1749  OG1 THR   117      10.914 -11.044  21.314  0.00  0.00           O  
ATOM   1750  H   THR   117       8.985  -9.379  21.876  0.00  0.00           H  
ATOM   1751  HA  THR   117      10.135 -11.167  23.835  0.00  0.00           H  
ATOM   1752  HB  THR   117      11.217  -9.114  21.794  0.00  0.00           H  
ATOM   1753  HG21THR   117      12.667 -11.089  23.603  0.00  0.00           H  
ATOM   1754  HG22THR   117      13.224 -10.912  21.957  0.00  0.00           H  
ATOM   1755  HG23THR   117      13.260  -9.518  23.050  0.00  0.00           H  
ATOM   1756  HG1 THR   117      11.343 -10.815  20.504  0.00  0.00           H  
ATOM   1757  N   ARG   118      10.418  -7.920  24.297  0.00  0.00           N  
ATOM   1758  CA  ARG   118      10.617  -6.884  25.304  0.00  0.00           C  
ATOM   1759  C   ARG   118       9.583  -6.912  26.425  0.00  0.00           C  
ATOM   1760  O   ARG   118       9.897  -6.606  27.563  0.00  0.00           O  
ATOM   1761  CB  ARG   118      10.584  -5.519  24.606  0.00  0.00           C  
ATOM   1762  CG  ARG   118      11.722  -5.265  23.610  0.00  0.00           C  
ATOM   1763  CD  ARG   118      11.520  -3.996  22.770  0.00  0.00           C  
ATOM   1764  NE  ARG   118      12.771  -3.723  22.060  0.00  0.00           N  
ATOM   1765  CZ  ARG   118      13.318  -2.519  21.859  0.00  0.00           C  
ATOM   1766  NH1 ARG   118      12.667  -1.386  22.199  0.00  0.00           N1+
ATOM   1767  NH2 ARG   118      14.570  -2.489  21.362  0.00  0.00           N  
ATOM   1768  H   ARG   118      10.115  -7.622  23.382  0.00  0.00           H  
ATOM   1769  HA  ARG   118      11.592  -6.993  25.806  0.00  0.00           H  
ATOM   1770  HB2 ARG   118       9.638  -5.419  24.074  0.00  0.00           H  
ATOM   1771  HB3 ARG   118      10.667  -4.737  25.356  0.00  0.00           H  
ATOM   1772  HG2 ARG   118      11.840  -6.099  22.912  0.00  0.00           H  
ATOM   1773  HG3 ARG   118      12.691  -5.228  24.102  0.00  0.00           H  
ATOM   1774  HD2 ARG   118      11.265  -3.137  23.387  0.00  0.00           H  
ATOM   1775  HD3 ARG   118      10.691  -4.104  22.065  0.00  0.00           H  
ATOM   1776  HE  ARG   118      13.287  -4.534  21.747  0.00  0.00           H  
ATOM   1777  HH11ARG   118      12.990  -0.872  23.006  0.00  0.00           H  
ATOM   1778  HH21ARG   118      15.176  -3.227  21.695  0.00  0.00           H  
ATOM   1779  HH12ARG   118      11.801  -1.104  21.748  0.00  0.00           H  
ATOM   1780  HH22ARG   118      14.919  -1.747  20.785  0.00  0.00           H  
ATOM   1781  N   ALA   119       8.362  -7.346  26.079  0.00  0.00           N  
ATOM   1782  CA  ALA   119       7.293  -7.523  27.049  0.00  0.00           C  
ATOM   1783  C   ALA   119       7.729  -8.453  28.154  0.00  0.00           C  
ATOM   1784  O   ALA   119       7.344  -8.245  29.321  0.00  0.00           O  
ATOM   1785  CB  ALA   119       6.049  -8.104  26.401  0.00  0.00           C  
ATOM   1786  H   ALA   119       8.185  -7.508  25.089  0.00  0.00           H  
ATOM   1787  HA  ALA   119       7.004  -6.555  27.469  0.00  0.00           H  
ATOM   1788  HB1 ALA   119       5.988  -7.791  25.347  0.00  0.00           H  
ATOM   1789  HB2 ALA   119       5.143  -7.793  26.900  0.00  0.00           H  
ATOM   1790  HB3 ALA   119       6.083  -9.194  26.452  0.00  0.00           H  
ATOM   1791  N   ARG   120       8.509  -9.495  27.840  0.00  0.00           N  
ATOM   1792  CA  ARG   120       8.728 -10.644  28.703  0.00  0.00           C  
ATOM   1793  C   ARG   120       9.779 -10.346  29.733  0.00  0.00           C  
ATOM   1794  O   ARG   120       9.861 -11.005  30.734  0.00  0.00           O  
ATOM   1795  CB  ARG   120       9.161 -11.854  27.847  0.00  0.00           C  
ATOM   1796  CG  ARG   120       8.938 -13.147  28.654  0.00  0.00           C  
ATOM   1797  CD  ARG   120       8.919 -14.438  27.886  0.00  0.00           C  
ATOM   1798  NE  ARG   120       7.719 -14.507  27.003  0.00  0.00           N  
ATOM   1799  CZ  ARG   120       6.732 -15.396  27.131  0.00  0.00           C  
ATOM   1800  NH1 ARG   120       6.584 -16.053  28.306  0.00  0.00           N1+
ATOM   1801  NH2 ARG   120       5.886 -15.514  26.113  0.00  0.00           N  
ATOM   1802  H   ARG   120       8.884  -9.542  26.912  0.00  0.00           H  
ATOM   1803  HA  ARG   120       7.768 -10.882  29.169  0.00  0.00           H  
ATOM   1804  HB2 ARG   120       8.578 -11.886  26.935  0.00  0.00           H  
ATOM   1805  HB3 ARG   120      10.209 -11.749  27.609  0.00  0.00           H  
ATOM   1806  HG2 ARG   120       9.798 -13.235  29.311  0.00  0.00           H  
ATOM   1807  HG3 ARG   120       8.054 -13.080  29.257  0.00  0.00           H  
ATOM   1808  HD2 ARG   120       9.820 -14.586  27.267  0.00  0.00           H  
ATOM   1809  HD3 ARG   120       8.870 -15.274  28.591  0.00  0.00           H  
ATOM   1810  HE  ARG   120       7.666 -13.800  26.279  0.00  0.00           H  
ATOM   1811  HH11ARG   120       6.268 -15.549  29.126  0.00  0.00           H  
ATOM   1812  HH21ARG   120       6.053 -14.962  25.285  0.00  0.00           H  
ATOM   1813  HH12ARG   120       6.564 -17.062  28.361  0.00  0.00           H  
ATOM   1814  HH22ARG   120       5.059 -16.089  26.208  0.00  0.00           H  
ATOM   1815  N   GLY   121      10.572  -9.296  29.499  0.00  0.00           N  
ATOM   1816  CA  GLY   121      11.853  -9.014  30.214  0.00  0.00           C  
ATOM   1817  C   GLY   121      11.539  -7.893  31.204  0.00  0.00           C  
ATOM   1818  O   GLY   121      12.062  -7.890  32.306  0.00  0.00           O  
ATOM   1819  H   GLY   121      10.344  -8.668  28.724  0.00  0.00           H  
ATOM   1820  HA2 GLY   121      12.252  -9.902  30.629  0.00  0.00           H  
ATOM   1821  HA3 GLY   121      12.573  -8.667  29.492  0.00  0.00           H  
ATOM   1822  N   VAL   122      10.676  -6.956  30.831  0.00  0.00           N  
ATOM   1823  CA  VAL   122      10.218  -5.887  31.740  0.00  0.00           C  
ATOM   1824  C   VAL   122       9.272  -6.519  32.720  0.00  0.00           C  
ATOM   1825  O   VAL   122       9.125  -6.023  33.842  0.00  0.00           O  
ATOM   1826  CB  VAL   122       9.726  -4.684  30.931  0.00  0.00           C  
ATOM   1827  CG1 VAL   122      10.889  -3.972  30.261  0.00  0.00           C  
ATOM   1828  CG2 VAL   122       8.604  -5.039  29.931  0.00  0.00           C  
ATOM   1829  H   VAL   122      10.236  -7.022  29.921  0.00  0.00           H  
ATOM   1830  HA  VAL   122      11.117  -5.582  32.275  0.00  0.00           H  
ATOM   1831  HB  VAL   122       9.271  -4.010  31.691  0.00  0.00           H  
ATOM   1832  HG11VAL   122      10.553  -3.534  29.333  0.00  0.00           H  
ATOM   1833  HG21VAL   122       7.930  -5.745  30.429  0.00  0.00           H  
ATOM   1834  HG12VAL   122      11.683  -4.640  29.970  0.00  0.00           H  
ATOM   1835  HG22VAL   122       8.044  -4.141  29.679  0.00  0.00           H  
ATOM   1836  HG13VAL   122      11.236  -3.142  30.876  0.00  0.00           H  
ATOM   1837  HG23VAL   122       9.004  -5.488  29.033  0.00  0.00           H  
ATOM   1838  N   ILE   123       8.647  -7.697  32.426  0.00  0.00           N  
ATOM   1839  CA  ILE   123       7.894  -8.462  33.452  0.00  0.00           C  
ATOM   1840  C   ILE   123       8.851  -9.033  34.567  0.00  0.00           C  
ATOM   1841  O   ILE   123       8.669  -8.994  35.795  0.00  0.00           O  
ATOM   1842  CB  ILE   123       7.005  -9.547  32.698  0.00  0.00           C  
ATOM   1843  CG1 ILE   123       5.830  -8.812  31.960  0.00  0.00           C  
ATOM   1844  CG2 ILE   123       6.504 -10.625  33.646  0.00  0.00           C  
ATOM   1845  CD1 ILE   123       5.088  -9.624  30.914  0.00  0.00           C  
ATOM   1846  H   ILE   123       8.715  -8.105  31.506  0.00  0.00           H  
ATOM   1847  HA  ILE   123       7.259  -7.738  33.996  0.00  0.00           H  
ATOM   1848  HB  ILE   123       7.589 -10.014  31.986  0.00  0.00           H  
ATOM   1849  HG21ILE   123       7.298 -11.103  34.293  0.00  0.00           H  
ATOM   1850  HG12ILE   123       6.160  -7.917  31.490  0.00  0.00           H  
ATOM   1851  HG22ILE   123       5.985 -11.459  33.104  0.00  0.00           H  
ATOM   1852  HG13ILE   123       5.041  -8.648  32.650  0.00  0.00           H  
ATOM   1853  HG23ILE   123       5.785 -10.236  34.376  0.00  0.00           H  
ATOM   1854  HD11ILE   123       5.847 -10.014  30.236  0.00  0.00           H  
ATOM   1855  HD12ILE   123       4.404 -10.405  31.285  0.00  0.00           H  
ATOM   1856  HD13ILE   123       4.448  -9.017  30.322  0.00  0.00           H  
ATOM   1857  N   ALA   124      10.015  -9.489  34.095  0.00  0.00           N  
ATOM   1858  CA  ALA   124      11.006 -10.090  34.941  0.00  0.00           C  
ATOM   1859  C   ALA   124      11.585  -9.201  36.062  0.00  0.00           C  
ATOM   1860  O   ALA   124      11.800  -9.683  37.148  0.00  0.00           O  
ATOM   1861  CB  ALA   124      12.121 -10.666  34.064  0.00  0.00           C  
ATOM   1862  H   ALA   124      10.108  -9.460  33.092  0.00  0.00           H  
ATOM   1863  HA  ALA   124      10.621 -10.961  35.456  0.00  0.00           H  
ATOM   1864  HB1 ALA   124      11.951 -11.628  33.563  0.00  0.00           H  
ATOM   1865  HB2 ALA   124      12.140  -9.989  33.253  0.00  0.00           H  
ATOM   1866  HB3 ALA   124      13.126 -10.744  34.469  0.00  0.00           H  
ATOM   1867  N   VAL   125      11.874  -7.862  35.804  0.00  0.00           N  
ATOM   1868  CA  VAL   125      12.264  -6.850  36.760  0.00  0.00           C  
ATOM   1869  C   VAL   125      11.115  -6.449  37.705  0.00  0.00           C  
ATOM   1870  O   VAL   125      11.320  -6.129  38.894  0.00  0.00           O  
ATOM   1871  CB  VAL   125      12.930  -5.695  36.056  0.00  0.00           C  
ATOM   1872  CG1 VAL   125      12.279  -5.013  34.892  0.00  0.00           C  
ATOM   1873  CG2 VAL   125      13.469  -4.670  37.052  0.00  0.00           C  
ATOM   1874  H   VAL   125      11.670  -7.474  34.892  0.00  0.00           H  
ATOM   1875  HA  VAL   125      13.017  -7.278  37.373  0.00  0.00           H  
ATOM   1876  HB  VAL   125      13.830  -6.102  35.623  0.00  0.00           H  
ATOM   1877  HG11VAL   125      11.384  -4.421  35.130  0.00  0.00           H  
ATOM   1878  HG21VAL   125      14.213  -3.948  36.710  0.00  0.00           H  
ATOM   1879  HG12VAL   125      12.082  -5.724  34.091  0.00  0.00           H  
ATOM   1880  HG22VAL   125      12.608  -4.077  37.421  0.00  0.00           H  
ATOM   1881  HG13VAL   125      12.890  -4.224  34.416  0.00  0.00           H  
ATOM   1882  HG23VAL   125      13.921  -5.151  37.906  0.00  0.00           H  
ATOM   1883  N   LEU   126       9.919  -6.476  37.141  0.00  0.00           N  
ATOM   1884  CA  LEU   126       8.716  -6.400  37.879  0.00  0.00           C  
ATOM   1885  C   LEU   126       8.574  -7.356  39.038  0.00  0.00           C  
ATOM   1886  O   LEU   126       8.359  -7.045  40.209  0.00  0.00           O  
ATOM   1887  CB  LEU   126       7.478  -6.232  36.849  0.00  0.00           C  
ATOM   1888  CG  LEU   126       6.135  -6.818  37.257  0.00  0.00           C  
ATOM   1889  CD1 LEU   126       5.030  -6.394  36.351  0.00  0.00           C  
ATOM   1890  CD2 LEU   126       6.058  -8.338  37.095  0.00  0.00           C  
ATOM   1891  H   LEU   126       9.860  -6.788  36.223  0.00  0.00           H  
ATOM   1892  HA  LEU   126       8.811  -5.504  38.345  0.00  0.00           H  
ATOM   1893  HB2 LEU   126       7.247  -5.134  36.950  0.00  0.00           H  
ATOM   1894  HB3 LEU   126       7.680  -6.480  35.769  0.00  0.00           H  
ATOM   1895  HG  LEU   126       5.998  -6.820  38.371  0.00  0.00           H  
ATOM   1896  HD11LEU   126       5.139  -6.820  35.409  0.00  0.00           H  
ATOM   1897  HD21LEU   126       6.800  -8.752  37.707  0.00  0.00           H  
ATOM   1898  HD12LEU   126       5.044  -5.332  36.059  0.00  0.00           H  
ATOM   1899  HD22LEU   126       6.340  -8.602  36.031  0.00  0.00           H  
ATOM   1900  HD13LEU   126       4.099  -6.779  36.747  0.00  0.00           H  
ATOM   1901  HD23LEU   126       5.084  -8.814  37.265  0.00  0.00           H  
ATOM   1902  N   TRP   127       8.982  -8.623  38.787  0.00  0.00           N  
ATOM   1903  CA  TRP   127       8.980  -9.654  39.814  0.00  0.00           C  
ATOM   1904  C   TRP   127      10.024  -9.339  40.882  0.00  0.00           C  
ATOM   1905  O   TRP   127       9.732  -9.240  42.062  0.00  0.00           O  
ATOM   1906  CB  TRP   127       9.037 -11.103  39.213  0.00  0.00           C  
ATOM   1907  CG  TRP   127       7.697 -11.507  38.702  0.00  0.00           C  
ATOM   1908  CD1 TRP   127       7.291 -11.503  37.369  0.00  0.00           C  
ATOM   1909  CD2 TRP   127       6.459 -11.924  39.420  0.00  0.00           C  
ATOM   1910  CE2 TRP   127       5.329 -12.016  38.497  0.00  0.00           C  
ATOM   1911  CE3 TRP   127       6.144 -12.184  40.765  0.00  0.00           C  
ATOM   1912  NE1 TRP   127       5.945 -11.711  37.279  0.00  0.00           N  
ATOM   1913  CZ2 TRP   127       3.978 -12.132  38.964  0.00  0.00           C  
ATOM   1914  CZ3 TRP   127       4.849 -12.475  41.158  0.00  0.00           C  
ATOM   1915  CH2 TRP   127       3.733 -12.403  40.331  0.00  0.00           C  
ATOM   1916  H   TRP   127       9.126  -8.909  37.867  0.00  0.00           H  
ATOM   1917  HA  TRP   127       8.126  -9.604  40.457  0.00  0.00           H  
ATOM   1918  HB2 TRP   127       9.749 -11.162  38.368  0.00  0.00           H  
ATOM   1919  HB3 TRP   127       9.526 -11.799  39.949  0.00  0.00           H  
ATOM   1920  HD1 TRP   127       7.924 -11.239  36.567  0.00  0.00           H  
ATOM   1921  HE1 TRP   127       5.415 -11.596  36.429  0.00  0.00           H  
ATOM   1922  HE3 TRP   127       6.974 -12.146  41.409  0.00  0.00           H  
ATOM   1923  HZ2 TRP   127       3.179 -12.097  38.245  0.00  0.00           H  
ATOM   1924  HZ3 TRP   127       4.587 -12.633  42.165  0.00  0.00           H  
ATOM   1925  HH2 TRP   127       2.745 -12.609  40.736  0.00  0.00           H  
ATOM   1926  N   VAL   128      11.281  -9.113  40.525  0.00  0.00           N  
ATOM   1927  CA  VAL   128      12.405  -8.938  41.466  0.00  0.00           C  
ATOM   1928  C   VAL   128      12.250  -7.611  42.289  0.00  0.00           C  
ATOM   1929  O   VAL   128      12.673  -7.652  43.499  0.00  0.00           O  
ATOM   1930  CB  VAL   128      13.731  -9.093  40.728  0.00  0.00           C  
ATOM   1931  CG1 VAL   128      13.997 -10.382  39.841  0.00  0.00           C  
ATOM   1932  CG2 VAL   128      14.273  -7.842  40.028  0.00  0.00           C  
ATOM   1933  H   VAL   128      11.561  -9.115  39.578  0.00  0.00           H  
ATOM   1934  HA  VAL   128      12.474  -9.724  42.257  0.00  0.00           H  
ATOM   1935  HB  VAL   128      14.470  -9.155  41.579  0.00  0.00           H  
ATOM   1936  HG11VAL   128      15.082 -10.537  39.767  0.00  0.00           H  
ATOM   1937  HG21VAL   128      14.506  -7.061  40.831  0.00  0.00           H  
ATOM   1938  HG12VAL   128      13.570 -11.235  40.344  0.00  0.00           H  
ATOM   1939  HG22VAL   128      15.229  -8.056  39.563  0.00  0.00           H  
ATOM   1940  HG13VAL   128      13.545 -10.353  38.915  0.00  0.00           H  
ATOM   1941  HG23VAL   128      13.591  -7.365  39.359  0.00  0.00           H  
ATOM   1942  N   LEU   129      11.760  -6.530  41.693  0.00  0.00           N  
ATOM   1943  CA  LEU   129      11.431  -5.279  42.371  0.00  0.00           C  
ATOM   1944  C   LEU   129      10.125  -5.387  43.191  0.00  0.00           C  
ATOM   1945  O   LEU   129      10.054  -4.734  44.209  0.00  0.00           O  
ATOM   1946  CB  LEU   129      11.406  -4.188  41.247  0.00  0.00           C  
ATOM   1947  CG  LEU   129      11.313  -2.749  41.705  0.00  0.00           C  
ATOM   1948  CD1 LEU   129      12.406  -2.278  42.672  0.00  0.00           C  
ATOM   1949  CD2 LEU   129      11.225  -1.757  40.486  0.00  0.00           C  
ATOM   1950  H   LEU   129      11.377  -6.601  40.727  0.00  0.00           H  
ATOM   1951  HA  LEU   129      12.311  -5.136  42.935  0.00  0.00           H  
ATOM   1952  HB2 LEU   129      10.507  -4.360  40.752  0.00  0.00           H  
ATOM   1953  HB3 LEU   129      12.240  -4.271  40.509  0.00  0.00           H  
ATOM   1954  HG  LEU   129      10.455  -2.656  42.263  0.00  0.00           H  
ATOM   1955  HD11LEU   129      13.372  -2.220  42.210  0.00  0.00           H  
ATOM   1956  HD21LEU   129      10.973  -0.822  40.946  0.00  0.00           H  
ATOM   1957  HD12LEU   129      12.406  -2.888  43.562  0.00  0.00           H  
ATOM   1958  HD22LEU   129      10.340  -1.917  39.839  0.00  0.00           H  
ATOM   1959  HD13LEU   129      12.239  -1.280  43.103  0.00  0.00           H  
ATOM   1960  HD23LEU   129      12.111  -1.571  39.905  0.00  0.00           H  
ATOM   1961  N   ALA   130       9.151  -6.295  42.807  0.00  0.00           N  
ATOM   1962  CA  ALA   130       7.965  -6.539  43.650  0.00  0.00           C  
ATOM   1963  C   ALA   130       8.401  -7.272  44.930  0.00  0.00           C  
ATOM   1964  O   ALA   130       8.088  -6.871  46.041  0.00  0.00           O  
ATOM   1965  CB  ALA   130       6.997  -7.315  42.825  0.00  0.00           C  
ATOM   1966  H   ALA   130       9.226  -6.928  42.004  0.00  0.00           H  
ATOM   1967  HA  ALA   130       7.442  -5.631  43.905  0.00  0.00           H  
ATOM   1968  HB1 ALA   130       6.287  -7.792  43.442  0.00  0.00           H  
ATOM   1969  HB2 ALA   130       6.517  -6.689  42.098  0.00  0.00           H  
ATOM   1970  HB3 ALA   130       7.428  -8.179  42.296  0.00  0.00           H  
ATOM   1971  N   PHE   131       9.192  -8.363  44.741  0.00  0.00           N  
ATOM   1972  CA  PHE   131       9.769  -9.162  45.834  0.00  0.00           C  
ATOM   1973  C   PHE   131      10.746  -8.316  46.666  0.00  0.00           C  
ATOM   1974  O   PHE   131      10.686  -8.310  47.852  0.00  0.00           O  
ATOM   1975  CB  PHE   131      10.691 -10.278  45.230  0.00  0.00           C  
ATOM   1976  CG  PHE   131      10.064 -11.610  44.717  0.00  0.00           C  
ATOM   1977  CD1 PHE   131      10.103 -11.938  43.358  0.00  0.00           C  
ATOM   1978  CD2 PHE   131       9.313 -12.377  45.633  0.00  0.00           C  
ATOM   1979  CE1 PHE   131       9.618 -13.186  42.922  0.00  0.00           C  
ATOM   1980  CE2 PHE   131       8.726 -13.574  45.158  0.00  0.00           C  
ATOM   1981  CZ  PHE   131       8.909 -13.999  43.803  0.00  0.00           C  
ATOM   1982  H   PHE   131       9.477  -8.643  43.751  0.00  0.00           H  
ATOM   1983  HA  PHE   131       8.969  -9.596  46.465  0.00  0.00           H  
ATOM   1984  HB2 PHE   131      11.276  -9.959  44.405  0.00  0.00           H  
ATOM   1985  HB3 PHE   131      11.362 -10.724  45.904  0.00  0.00           H  
ATOM   1986  HD1 PHE   131      10.715 -11.320  42.788  0.00  0.00           H  
ATOM   1987  HD2 PHE   131       9.134 -12.075  46.642  0.00  0.00           H  
ATOM   1988  HE1 PHE   131       9.835 -13.549  41.969  0.00  0.00           H  
ATOM   1989  HE2 PHE   131       8.213 -14.148  45.872  0.00  0.00           H  
ATOM   1990  HZ  PHE   131       8.559 -15.027  43.586  0.00  0.00           H  
ATOM   1991  N   GLY   132      11.455  -7.462  45.977  0.00  0.00           N  
ATOM   1992  CA  GLY   132      12.218  -6.345  46.483  0.00  0.00           C  
ATOM   1993  C   GLY   132      11.505  -5.479  47.555  0.00  0.00           C  
ATOM   1994  O   GLY   132      11.882  -5.479  48.746  0.00  0.00           O  
ATOM   1995  H   GLY   132      11.526  -7.563  44.967  0.00  0.00           H  
ATOM   1996  HA2 GLY   132      12.358  -5.850  45.540  0.00  0.00           H  
ATOM   1997  HA3 GLY   132      13.214  -6.607  46.805  0.00  0.00           H  
ATOM   1998  N   ILE   133      10.494  -4.717  47.146  0.00  0.00           N  
ATOM   1999  CA  ILE   133       9.668  -3.826  47.954  0.00  0.00           C  
ATOM   2000  C   ILE   133       8.860  -4.643  49.007  0.00  0.00           C  
ATOM   2001  O   ILE   133       8.874  -4.277  50.177  0.00  0.00           O  
ATOM   2002  CB  ILE   133       8.766  -3.048  46.930  0.00  0.00           C  
ATOM   2003  CG1 ILE   133       9.534  -2.041  46.070  0.00  0.00           C  
ATOM   2004  CG2 ILE   133       7.523  -2.365  47.535  0.00  0.00           C  
ATOM   2005  CD1 ILE   133      10.095  -0.876  46.823  0.00  0.00           C  
ATOM   2006  H   ILE   133      10.278  -4.773  46.106  0.00  0.00           H  
ATOM   2007  HA  ILE   133      10.342  -3.223  48.595  0.00  0.00           H  
ATOM   2008  HB  ILE   133       8.432  -3.796  46.236  0.00  0.00           H  
ATOM   2009  HG21ILE   133       6.920  -1.908  46.736  0.00  0.00           H  
ATOM   2010  HG12ILE   133       8.783  -1.663  45.320  0.00  0.00           H  
ATOM   2011  HG22ILE   133       7.647  -1.651  48.368  0.00  0.00           H  
ATOM   2012  HG13ILE   133      10.279  -2.488  45.428  0.00  0.00           H  
ATOM   2013  HG23ILE   133       6.828  -3.171  47.929  0.00  0.00           H  
ATOM   2014  HD11ILE   133       9.488  -0.382  47.584  0.00  0.00           H  
ATOM   2015  HD12ILE   133      10.429  -0.112  46.111  0.00  0.00           H  
ATOM   2016  HD13ILE   133      10.997  -1.237  47.306  0.00  0.00           H  
ATOM   2017  N   GLY   134       8.228  -5.773  48.592  0.00  0.00           N  
ATOM   2018  CA  GLY   134       7.320  -6.584  49.443  0.00  0.00           C  
ATOM   2019  C   GLY   134       8.044  -7.299  50.612  0.00  0.00           C  
ATOM   2020  O   GLY   134       7.470  -7.394  51.704  0.00  0.00           O  
ATOM   2021  H   GLY   134       8.278  -6.034  47.617  0.00  0.00           H  
ATOM   2022  HA2 GLY   134       6.782  -7.369  48.889  0.00  0.00           H  
ATOM   2023  HA3 GLY   134       6.469  -5.906  49.695  0.00  0.00           H  
ATOM   2024  N   LEU   135       9.232  -7.881  50.256  0.00  0.00           N  
ATOM   2025  CA  LEU   135      10.018  -8.693  51.217  0.00  0.00           C  
ATOM   2026  C   LEU   135      10.919  -7.863  52.157  0.00  0.00           C  
ATOM   2027  O   LEU   135      11.664  -8.367  53.053  0.00  0.00           O  
ATOM   2028  CB  LEU   135      10.809  -9.853  50.591  0.00  0.00           C  
ATOM   2029  CG  LEU   135      10.019 -10.905  49.831  0.00  0.00           C  
ATOM   2030  CD1 LEU   135      10.930 -12.112  49.280  0.00  0.00           C  
ATOM   2031  CD2 LEU   135       8.825 -11.455  50.614  0.00  0.00           C  
ATOM   2032  H   LEU   135       9.607  -7.849  49.309  0.00  0.00           H  
ATOM   2033  HA  LEU   135       9.394  -9.150  51.910  0.00  0.00           H  
ATOM   2034  HB2 LEU   135      11.674  -9.416  50.023  0.00  0.00           H  
ATOM   2035  HB3 LEU   135      11.229 -10.302  51.423  0.00  0.00           H  
ATOM   2036  HG  LEU   135       9.676 -10.472  48.886  0.00  0.00           H  
ATOM   2037  HD11LEU   135      10.413 -12.722  48.483  0.00  0.00           H  
ATOM   2038  HD21LEU   135       8.966 -12.003  51.518  0.00  0.00           H  
ATOM   2039  HD12LEU   135      11.862 -11.697  48.823  0.00  0.00           H  
ATOM   2040  HD22LEU   135       8.126 -10.660  50.876  0.00  0.00           H  
ATOM   2041  HD13LEU   135      11.364 -12.663  50.066  0.00  0.00           H  
ATOM   2042  HD23LEU   135       8.200 -12.111  50.066  0.00  0.00           H  
ATOM   2043  N   THR   136      10.683  -6.571  52.132  0.00  0.00           N  
ATOM   2044  CA  THR   136      11.483  -5.632  52.990  0.00  0.00           C  
ATOM   2045  C   THR   136      11.423  -5.956  54.520  0.00  0.00           C  
ATOM   2046  O   THR   136      12.486  -6.269  55.066  0.00  0.00           O  
ATOM   2047  CB  THR   136      11.304  -4.143  52.663  0.00  0.00           C  
ATOM   2048  CG2 THR   136      11.828  -3.312  53.782  0.00  0.00           C  
ATOM   2049  OG1 THR   136      12.116  -3.855  51.561  0.00  0.00           O  
ATOM   2050  H   THR   136       9.944  -6.157  51.587  0.00  0.00           H  
ATOM   2051  HA  THR   136      12.524  -5.817  52.739  0.00  0.00           H  
ATOM   2052  HB  THR   136      10.248  -3.842  52.431  0.00  0.00           H  
ATOM   2053  HG21THR   136      11.822  -2.225  53.554  0.00  0.00           H  
ATOM   2054  HG22THR   136      12.877  -3.483  54.019  0.00  0.00           H  
ATOM   2055  HG23THR   136      11.248  -3.415  54.710  0.00  0.00           H  
ATOM   2056  HG1 THR   136      11.958  -4.593  50.933  0.00  0.00           H  
ATOM   2057  N   PRO   137      10.218  -5.921  55.186  0.00  0.00           N  
ATOM   2058  CA  PRO   137      10.120  -6.163  56.609  0.00  0.00           C  
ATOM   2059  C   PRO   137      10.314  -7.670  56.984  0.00  0.00           C  
ATOM   2060  O   PRO   137      10.289  -7.952  58.189  0.00  0.00           O  
ATOM   2061  CB  PRO   137       8.914  -5.443  57.066  0.00  0.00           C  
ATOM   2062  CG  PRO   137       8.011  -5.405  55.854  0.00  0.00           C  
ATOM   2063  CD  PRO   137       8.956  -5.317  54.676  0.00  0.00           C  
ATOM   2064  HA  PRO   137      10.997  -5.773  57.192  0.00  0.00           H  
ATOM   2065  HB2 PRO   137       8.460  -5.883  57.864  0.00  0.00           H  
ATOM   2066  HB3 PRO   137       9.230  -4.401  57.306  0.00  0.00           H  
ATOM   2067  HG2 PRO   137       7.394  -6.347  55.806  0.00  0.00           H  
ATOM   2068  HG3 PRO   137       7.307  -4.565  55.802  0.00  0.00           H  
ATOM   2069  HD2 PRO   137       8.450  -5.913  53.860  0.00  0.00           H  
ATOM   2070  HD3 PRO   137       9.066  -4.327  54.368  0.00  0.00           H  
ATOM   2071  N   PHE   138      10.570  -8.562  55.963  0.00  0.00           N  
ATOM   2072  CA  PHE   138      10.723  -9.972  56.177  0.00  0.00           C  
ATOM   2073  C   PHE   138      12.160 -10.314  56.416  0.00  0.00           C  
ATOM   2074  O   PHE   138      12.432 -11.351  57.001  0.00  0.00           O  
ATOM   2075  CB  PHE   138      10.241 -10.787  54.963  0.00  0.00           C  
ATOM   2076  CG  PHE   138      10.474 -12.312  54.930  0.00  0.00           C  
ATOM   2077  CD1 PHE   138       9.883 -13.082  55.886  0.00  0.00           C  
ATOM   2078  CD2 PHE   138      11.307 -12.930  53.974  0.00  0.00           C  
ATOM   2079  CE1 PHE   138      10.157 -14.443  55.966  0.00  0.00           C  
ATOM   2080  CE2 PHE   138      11.662 -14.253  54.047  0.00  0.00           C  
ATOM   2081  CZ  PHE   138      10.985 -15.064  54.970  0.00  0.00           C  
ATOM   2082  H   PHE   138      10.743  -8.270  54.983  0.00  0.00           H  
ATOM   2083  HA  PHE   138      10.096 -10.217  57.073  0.00  0.00           H  
ATOM   2084  HB2 PHE   138       9.225 -10.562  54.699  0.00  0.00           H  
ATOM   2085  HB3 PHE   138      10.825 -10.447  54.115  0.00  0.00           H  
ATOM   2086  HD1 PHE   138       9.178 -12.656  56.511  0.00  0.00           H  
ATOM   2087  HD2 PHE   138      11.782 -12.290  53.206  0.00  0.00           H  
ATOM   2088  HE1 PHE   138       9.637 -15.071  56.627  0.00  0.00           H  
ATOM   2089  HE2 PHE   138      12.303 -14.727  53.310  0.00  0.00           H  
ATOM   2090  HZ  PHE   138      11.134 -16.135  54.945  0.00  0.00           H  
ATOM   2091  N   LEU   139      13.061  -9.432  56.058  0.00  0.00           N  
ATOM   2092  CA  LEU   139      14.490  -9.510  56.320  0.00  0.00           C  
ATOM   2093  C   LEU   139      14.849  -8.665  57.572  0.00  0.00           C  
ATOM   2094  O   LEU   139      15.973  -8.183  57.692  0.00  0.00           O  
ATOM   2095  CB  LEU   139      15.255  -9.138  55.067  0.00  0.00           C  
ATOM   2096  CG  LEU   139      15.022 -10.055  53.859  0.00  0.00           C  
ATOM   2097  CD1 LEU   139      15.558  -9.420  52.595  0.00  0.00           C  
ATOM   2098  CD2 LEU   139      15.628 -11.367  54.031  0.00  0.00           C  
ATOM   2099  H   LEU   139      12.811  -8.460  55.854  0.00  0.00           H  
ATOM   2100  HA  LEU   139      14.902 -10.568  56.616  0.00  0.00           H  
ATOM   2101  HB2 LEU   139      15.043  -8.072  54.806  0.00  0.00           H  
ATOM   2102  HB3 LEU   139      16.317  -9.106  55.401  0.00  0.00           H  
ATOM   2103  HG  LEU   139      13.958 -10.204  53.707  0.00  0.00           H  
ATOM   2104  HD11LEU   139      15.309  -8.412  52.644  0.00  0.00           H  
ATOM   2105  HD21LEU   139      15.241 -11.915  54.965  0.00  0.00           H  
ATOM   2106  HD12LEU   139      15.112  -9.956  51.808  0.00  0.00           H  
ATOM   2107  HD22LEU   139      16.736 -11.338  54.062  0.00  0.00           H  
ATOM   2108  HD13LEU   139      16.621  -9.581  52.491  0.00  0.00           H  
ATOM   2109  HD23LEU   139      15.307 -12.085  53.191  0.00  0.00           H  
ATOM   2110  N   GLY   140      13.817  -8.472  58.440  0.00  0.00           N  
ATOM   2111  CA  GLY   140      13.889  -7.604  59.553  0.00  0.00           C  
ATOM   2112  C   GLY   140      13.506  -6.162  59.235  0.00  0.00           C  
ATOM   2113  O   GLY   140      13.823  -5.713  58.151  0.00  0.00           O  
ATOM   2114  H   GLY   140      12.911  -8.901  58.216  0.00  0.00           H  
ATOM   2115  HA2 GLY   140      13.213  -7.991  60.309  0.00  0.00           H  
ATOM   2116  HA3 GLY   140      14.931  -7.477  59.959  0.00  0.00           H  
ATOM   2117  N   TRP   141      12.812  -5.531  60.166  0.00  0.00           N  
ATOM   2118  CA  TRP   141      12.574  -4.049  60.132  0.00  0.00           C  
ATOM   2119  C   TRP   141      12.987  -3.446  61.518  0.00  0.00           C  
ATOM   2120  O   TRP   141      13.312  -4.149  62.430  0.00  0.00           O  
ATOM   2121  CB  TRP   141      11.135  -3.707  59.849  0.00  0.00           C  
ATOM   2122  CG  TRP   141      10.945  -2.425  59.077  0.00  0.00           C  
ATOM   2123  CD1 TRP   141      11.262  -2.159  57.776  0.00  0.00           C  
ATOM   2124  CD2 TRP   141      10.365  -1.155  59.567  0.00  0.00           C  
ATOM   2125  CE2 TRP   141      10.485  -0.195  58.550  0.00  0.00           C  
ATOM   2126  CE3 TRP   141       9.907  -0.696  60.812  0.00  0.00           C  
ATOM   2127  NE1 TRP   141      11.119  -0.829  57.491  0.00  0.00           N  
ATOM   2128  CZ2 TRP   141      10.064   1.080  58.701  0.00  0.00           C  
ATOM   2129  CZ3 TRP   141       9.546   0.652  61.031  0.00  0.00           C  
ATOM   2130  CH2 TRP   141       9.659   1.540  59.975  0.00  0.00           C  
ATOM   2131  H   TRP   141      12.637  -5.988  61.085  0.00  0.00           H  
ATOM   2132  HA  TRP   141      13.221  -3.498  59.396  0.00  0.00           H  
ATOM   2133  HB2 TRP   141      10.774  -4.466  59.143  0.00  0.00           H  
ATOM   2134  HB3 TRP   141      10.517  -3.915  60.649  0.00  0.00           H  
ATOM   2135  HD1 TRP   141      11.666  -2.862  57.075  0.00  0.00           H  
ATOM   2136  HE1 TRP   141      11.440  -0.464  56.613  0.00  0.00           H  
ATOM   2137  HE3 TRP   141       9.718  -1.523  61.521  0.00  0.00           H  
ATOM   2138  HZ2 TRP   141      10.024   1.850  57.950  0.00  0.00           H  
ATOM   2139  HZ3 TRP   141       9.108   1.034  61.944  0.00  0.00           H  
ATOM   2140  HH2 TRP   141       9.430   2.583  60.060  0.00  0.00           H  
ATOM   2141  N   ASN   142      12.966  -2.057  61.651  0.00  0.00           N  
ATOM   2142  CA  ASN   142      13.409  -1.206  62.824  0.00  0.00           C  
ATOM   2143  C   ASN   142      12.990   0.243  62.455  0.00  0.00           C  
ATOM   2144  O   ASN   142      13.002   0.625  61.273  0.00  0.00           O  
ATOM   2145  CB  ASN   142      14.976  -1.233  63.152  0.00  0.00           C  
ATOM   2146  CG  ASN   142      15.557  -2.559  63.802  0.00  0.00           C  
ATOM   2147  ND2 ASN   142      15.442  -2.763  65.117  0.00  0.00           N  
ATOM   2148  OD1 ASN   142      16.112  -3.435  63.129  0.00  0.00           O  
ATOM   2149  H   ASN   142      12.640  -1.437  60.904  0.00  0.00           H  
ATOM   2150  HA  ASN   142      12.833  -1.597  63.654  0.00  0.00           H  
ATOM   2151  HB2 ASN   142      15.502  -1.054  62.229  0.00  0.00           H  
ATOM   2152  HB3 ASN   142      15.248  -0.371  63.773  0.00  0.00           H  
ATOM   2153  HD21ASN   142      15.750  -3.671  65.519  0.00  0.00           H  
ATOM   2154  HD22ASN   142      15.155  -2.011  65.697  0.00  0.00           H  
ATOM   2155  N   SER   143      12.710   1.104  63.398  0.00  0.00           N  
ATOM   2156  CA  SER   143      12.511   2.586  63.241  0.00  0.00           C  
ATOM   2157  C   SER   143      13.783   3.351  62.780  0.00  0.00           C  
ATOM   2158  O   SER   143      14.825   2.739  62.600  0.00  0.00           O  
ATOM   2159  CB  SER   143      11.737   3.095  64.504  0.00  0.00           C  
ATOM   2160  OG  SER   143      10.907   4.198  64.195  0.00  0.00           O  
ATOM   2161  H   SER   143      12.856   0.830  64.390  0.00  0.00           H  
ATOM   2162  HA  SER   143      11.779   2.603  62.400  0.00  0.00           H  
ATOM   2163  HB2 SER   143      11.070   2.283  64.857  0.00  0.00           H  
ATOM   2164  HB3 SER   143      12.364   3.493  65.320  0.00  0.00           H  
ATOM   2165  HG  SER   143      10.312   3.775  63.557  0.00  0.00           H  
ATOM   2166  N   LYN   144      13.741   4.649  62.732  0.00  0.00           N  
ATOM   2167  CA  LYN   144      14.686   5.592  62.079  0.00  0.00           C  
ATOM   2168  C   LYN   144      16.141   5.227  62.213  0.00  0.00           C  
ATOM   2169  O   LYN   144      16.891   5.048  61.200  0.00  0.00           O  
ATOM   2170  CB  LYN   144      14.524   7.010  62.492  0.00  0.00           C  
ATOM   2171  CG  LYN   144      14.975   7.974  61.379  0.00  0.00           C  
ATOM   2172  CD  LYN   144      16.315   8.667  61.650  0.00  0.00           C  
ATOM   2173  CE  LYN   144      16.411   9.690  62.806  0.00  0.00           C  
ATOM   2174  NZ  LYN   144      17.783  10.045  63.060  0.00  0.00           N  
ATOM   2175  H   LYN   144      12.876   5.079  63.009  0.00  0.00           H  
ATOM   2176  HA  LYN   144      14.455   5.636  60.998  0.00  0.00           H  
ATOM   2177  HB2 LYN   144      13.417   7.146  62.703  0.00  0.00           H  
ATOM   2178  HB3 LYN   144      15.054   7.381  63.329  0.00  0.00           H  
ATOM   2179  HG2 LYN   144      14.220   8.687  61.134  0.00  0.00           H  
ATOM   2180  HG3 LYN   144      15.090   7.393  60.448  0.00  0.00           H  
ATOM   2181  HD2 LYN   144      17.027   7.920  61.896  0.00  0.00           H  
ATOM   2182  HD3 LYN   144      16.739   9.062  60.756  0.00  0.00           H  
ATOM   2183  HE2 LYN   144      16.001   9.312  63.708  0.00  0.00           H  
ATOM   2184  HE3 LYN   144      15.856  10.573  62.470  0.00  0.00           H  
ATOM   2185  HZ1 LYN   144      18.411   9.393  62.555  0.00  0.00           H  
ATOM   2186  HZ2 LYN   144      18.106  10.920  62.915  0.00  0.00           H  
ATOM   2187  N   ASH   145      16.497   4.980  63.440  0.00  0.00           N  
ATOM   2188  CA  ASH   145      17.823   4.424  63.810  0.00  0.00           C  
ATOM   2189  C   ASH   145      17.791   4.053  65.243  0.00  0.00           C  
ATOM   2190  O   ASH   145      18.868   3.954  65.869  0.00  0.00           O  
ATOM   2191  CB  ASH   145      19.001   5.330  63.362  0.00  0.00           C  
ATOM   2192  CG  ASH   145      18.846   6.770  63.752  0.00  0.00           C  
ATOM   2193  OD1 ASH   145      17.979   7.043  64.799  0.00  0.00           O  
ATOM   2194  OD2 ASH   145      19.675   7.570  63.382  0.00  0.00           O  
ATOM   2195  H   ASH   145      15.789   5.226  64.110  0.00  0.00           H  
ATOM   2196  HA  ASH   145      17.912   3.534  63.174  0.00  0.00           H  
ATOM   2197  HB2 ASH   145      19.061   5.326  62.298  0.00  0.00           H  
ATOM   2198  HB3 ASH   145      19.929   5.002  63.808  0.00  0.00           H  
ATOM   2199  HD1 ASH   145      17.925   8.008  64.809  0.00  0.00           H  
ATOM   2200  N   SER   146      16.658   3.673  65.757  0.00  0.00           N  
ATOM   2201  CA  SER   146      16.524   2.940  67.000  0.00  0.00           C  
ATOM   2202  C   SER   146      15.243   2.099  66.884  0.00  0.00           C  
ATOM   2203  O   SER   146      14.571   2.030  65.892  0.00  0.00           O  
ATOM   2204  CB  SER   146      16.522   3.987  68.168  0.00  0.00           C  
ATOM   2205  OG  SER   146      15.495   4.904  68.067  0.00  0.00           O  
ATOM   2206  H   SER   146      15.821   3.799  65.176  0.00  0.00           H  
ATOM   2207  HA  SER   146      17.442   2.367  67.125  0.00  0.00           H  
ATOM   2208  HB2 SER   146      17.545   4.433  68.144  0.00  0.00           H  
ATOM   2209  HB3 SER   146      16.418   3.494  69.118  0.00  0.00           H  
ATOM   2210  HG  SER   146      14.776   4.684  68.679  0.00  0.00           H  
ATOM   2211  N   ALA   147      14.953   1.441  68.037  0.00  0.00           N  
ATOM   2212  CA  ALA   147      13.668   0.738  68.313  0.00  0.00           C  
ATOM   2213  C   ALA   147      13.813  -0.788  68.104  0.00  0.00           C  
ATOM   2214  O   ALA   147      14.756  -1.347  67.477  0.00  0.00           O  
ATOM   2215  CB  ALA   147      12.403   1.318  67.660  0.00  0.00           C  
ATOM   2216  H   ALA   147      15.653   1.468  68.807  0.00  0.00           H  
ATOM   2217  HA  ALA   147      13.568   0.897  69.349  0.00  0.00           H  
ATOM   2218  HB1 ALA   147      11.489   0.969  68.102  0.00  0.00           H  
ATOM   2219  HB2 ALA   147      12.422   0.937  66.626  0.00  0.00           H  
ATOM   2220  HB3 ALA   147      12.463   2.358  67.782  0.00  0.00           H  
ATOM   2221  N   THR   148      12.889  -1.491  68.763  0.00  0.00           N  
ATOM   2222  CA  THR   148      12.554  -2.909  68.624  0.00  0.00           C  
ATOM   2223  C   THR   148      12.293  -3.336  67.118  0.00  0.00           C  
ATOM   2224  O   THR   148      11.788  -2.633  66.243  0.00  0.00           O  
ATOM   2225  CB  THR   148      11.471  -3.302  69.629  0.00  0.00           C  
ATOM   2226  CG2 THR   148      12.044  -3.563  70.996  0.00  0.00           C  
ATOM   2227  OG1 THR   148      10.464  -2.302  69.731  0.00  0.00           O  
ATOM   2228  H   THR   148      12.188  -0.905  69.222  0.00  0.00           H  
ATOM   2229  HA  THR   148      13.525  -3.350  68.911  0.00  0.00           H  
ATOM   2230  HB  THR   148      11.009  -4.266  69.300  0.00  0.00           H  
ATOM   2231  HG21THR   148      11.206  -3.729  71.759  0.00  0.00           H  
ATOM   2232  HG22THR   148      12.665  -2.723  71.389  0.00  0.00           H  
ATOM   2233  HG23THR   148      12.669  -4.480  71.120  0.00  0.00           H  
ATOM   2234  HG1 THR   148       9.980  -2.435  70.539  0.00  0.00           H  
ATOM   2235  N   ASN   149      12.775  -4.566  66.861  0.00  0.00           N  
ATOM   2236  CA  ASN   149      12.728  -5.277  65.611  0.00  0.00           C  
ATOM   2237  C   ASN   149      11.597  -6.246  65.822  0.00  0.00           C  
ATOM   2238  O   ASN   149      11.762  -7.358  66.331  0.00  0.00           O  
ATOM   2239  CB  ASN   149      14.088  -5.951  65.468  0.00  0.00           C  
ATOM   2240  CG  ASN   149      14.326  -6.952  64.239  0.00  0.00           C  
ATOM   2241  ND2 ASN   149      14.677  -6.400  63.002  0.00  0.00           N  
ATOM   2242  OD1 ASN   149      14.218  -8.194  64.414  0.00  0.00           O  
ATOM   2243  H   ASN   149      13.367  -4.927  67.607  0.00  0.00           H  
ATOM   2244  HA  ASN   149      12.574  -4.615  64.756  0.00  0.00           H  
ATOM   2245  HB2 ASN   149      14.922  -5.185  65.535  0.00  0.00           H  
ATOM   2246  HB3 ASN   149      14.254  -6.585  66.355  0.00  0.00           H  
ATOM   2247  HD21ASN   149      14.944  -7.087  62.357  0.00  0.00           H  
ATOM   2248  HD22ASN   149      14.757  -5.412  62.840  0.00  0.00           H  
ATOM   2249  N   ASN   150      10.402  -5.760  65.587  0.00  0.00           N  
ATOM   2250  CA  ASN   150       9.182  -6.398  65.996  0.00  0.00           C  
ATOM   2251  C   ASN   150       9.179  -6.509  67.559  0.00  0.00           C  
ATOM   2252  O   ASN   150       8.940  -5.479  68.220  0.00  0.00           O  
ATOM   2253  CB  ASN   150       8.865  -7.711  65.145  0.00  0.00           C  
ATOM   2254  CG  ASN   150       7.640  -8.436  65.437  0.00  0.00           C  
ATOM   2255  ND2 ASN   150       7.397  -9.641  64.898  0.00  0.00           N  
ATOM   2256  OD1 ASN   150       6.789  -7.988  66.228  0.00  0.00           O  
ATOM   2257  H   ASN   150      10.297  -4.856  65.110  0.00  0.00           H  
ATOM   2258  HA  ASN   150       8.511  -5.636  65.745  0.00  0.00           H  
ATOM   2259  HB2 ASN   150       9.710  -8.350  65.070  0.00  0.00           H  
ATOM   2260  HB3 ASN   150       8.772  -7.351  64.164  0.00  0.00           H  
ATOM   2261  HD21ASN   150       6.570 -10.131  65.192  0.00  0.00           H  
ATOM   2262  HD22ASN   150       8.228  -9.994  64.452  0.00  0.00           H  
ATOM   2263  N   CYS   151       9.451  -7.696  68.081  0.00  0.00           N  
ATOM   2264  CA  CYS   151       9.422  -7.970  69.497  0.00  0.00           C  
ATOM   2265  C   CYS   151      10.871  -8.065  70.086  0.00  0.00           C  
ATOM   2266  O   CYS   151      11.055  -8.049  71.303  0.00  0.00           O  
ATOM   2267  CB  CYS   151       8.599  -9.260  69.672  0.00  0.00           C  
ATOM   2268  SG  CYS   151       8.115  -9.612  71.467  0.00  0.00           S  
ATOM   2269  H   CYS   151       9.636  -8.467  67.432  0.00  0.00           H  
ATOM   2270  HA  CYS   151       8.832  -7.154  69.854  0.00  0.00           H  
ATOM   2271  HB2 CYS   151       9.260 -10.080  69.228  0.00  0.00           H  
ATOM   2272  HB3 CYS   151       7.804  -9.189  68.998  0.00  0.00           H  
ATOM   2273  N   THR   152      11.903  -8.128  69.220  0.00  0.00           N  
ATOM   2274  CA  THR   152      13.310  -8.416  69.553  0.00  0.00           C  
ATOM   2275  C   THR   152      14.095  -7.146  69.758  0.00  0.00           C  
ATOM   2276  O   THR   152      14.208  -6.324  68.895  0.00  0.00           O  
ATOM   2277  CB  THR   152      13.914  -9.282  68.435  0.00  0.00           C  
ATOM   2278  CG2 THR   152      15.417  -9.682  68.682  0.00  0.00           C  
ATOM   2279  OG1 THR   152      13.093 -10.377  68.171  0.00  0.00           O  
ATOM   2280  H   THR   152      11.608  -8.263  68.286  0.00  0.00           H  
ATOM   2281  HA  THR   152      13.434  -9.013  70.454  0.00  0.00           H  
ATOM   2282  HB  THR   152      13.894  -8.720  67.475  0.00  0.00           H  
ATOM   2283  HG21THR   152      16.022  -8.854  68.309  0.00  0.00           H  
ATOM   2284  HG22THR   152      15.771  -9.813  69.686  0.00  0.00           H  
ATOM   2285  HG23THR   152      15.694 -10.546  68.065  0.00  0.00           H  
ATOM   2286  HG1 THR   152      13.407 -10.737  67.343  0.00  0.00           H  
ATOM   2287  N   GLH   153      14.524  -6.981  71.001  0.00  0.00           N  
ATOM   2288  CA  GLH   153      15.747  -6.212  71.368  0.00  0.00           C  
ATOM   2289  C   GLH   153      16.951  -7.154  71.073  0.00  0.00           C  
ATOM   2290  O   GLH   153      16.823  -8.373  71.079  0.00  0.00           O  
ATOM   2291  CB  GLH   153      15.791  -6.143  72.860  0.00  0.00           C  
ATOM   2292  CG  GLH   153      15.317  -4.797  73.325  0.00  0.00           C  
ATOM   2293  CD  GLH   153      13.806  -4.572  73.069  0.00  0.00           C  
ATOM   2294  OE1 GLH   153      12.968  -5.601  73.421  0.00  0.00           O  
ATOM   2295  OE2 GLH   153      13.358  -3.541  72.617  0.00  0.00           O  
ATOM   2296  H   GLH   153      14.102  -7.628  71.588  0.00  0.00           H  
ATOM   2297  HA  GLH   153      15.889  -5.282  70.920  0.00  0.00           H  
ATOM   2298  HB2 GLH   153      15.166  -6.969  73.266  0.00  0.00           H  
ATOM   2299  HB3 GLH   153      16.817  -6.417  73.198  0.00  0.00           H  
ATOM   2300  HG2 GLH   153      15.893  -3.977  72.890  0.00  0.00           H  
ATOM   2301  HG3 GLH   153      15.470  -4.827  74.433  0.00  0.00           H  
ATOM   2302  HE1 GLH   153      13.190  -5.913  74.277  0.00  0.00           H  
ATOM   2303  N   PRO   154      18.152  -6.566  70.945  0.00  0.00           N  
ATOM   2304  CA  PRO   154      19.371  -7.404  70.955  0.00  0.00           C  
ATOM   2305  C   PRO   154      19.633  -8.031  72.369  0.00  0.00           C  
ATOM   2306  O   PRO   154      20.174  -7.436  73.322  0.00  0.00           O  
ATOM   2307  CB  PRO   154      20.459  -6.458  70.538  0.00  0.00           C  
ATOM   2308  CG  PRO   154      19.937  -5.014  70.929  0.00  0.00           C  
ATOM   2309  CD  PRO   154      18.415  -5.161  70.906  0.00  0.00           C  
ATOM   2310  HA  PRO   154      19.284  -8.203  70.242  0.00  0.00           H  
ATOM   2311  HB2 PRO   154      20.447  -6.454  69.466  0.00  0.00           H  
ATOM   2312  HB3 PRO   154      21.416  -6.678  70.890  0.00  0.00           H  
ATOM   2313  HG2 PRO   154      20.264  -4.271  70.152  0.00  0.00           H  
ATOM   2314  HG3 PRO   154      20.236  -4.751  71.923  0.00  0.00           H  
ATOM   2315  HD2 PRO   154      17.970  -4.633  71.748  0.00  0.00           H  
ATOM   2316  HD3 PRO   154      18.034  -4.710  70.018  0.00  0.00           H  
ATOM   2317  N   TRP   155      19.285  -9.304  72.335  0.00  0.00           N  
ATOM   2318  CA  TRP   155      19.550 -10.360  73.267  0.00  0.00           C  
ATOM   2319  C   TRP   155      18.225 -10.752  73.927  0.00  0.00           C  
ATOM   2320  O   TRP   155      18.231 -11.480  74.902  0.00  0.00           O  
ATOM   2321  CB  TRP   155      20.788 -10.160  74.154  0.00  0.00           C  
ATOM   2322  CG  TRP   155      20.714  -9.485  75.465  0.00  0.00           C  
ATOM   2323  CD1 TRP   155      19.746  -8.647  75.865  0.00  0.00           C  
ATOM   2324  CD2 TRP   155      21.756  -9.376  76.509  0.00  0.00           C  
ATOM   2325  CE2 TRP   155      21.333  -8.524  77.564  0.00  0.00           C  
ATOM   2326  CE3 TRP   155      23.120  -9.717  76.525  0.00  0.00           C  
ATOM   2327  NE1 TRP   155      20.031  -8.249  77.177  0.00  0.00           N  
ATOM   2328  CZ2 TRP   155      22.180  -8.127  78.572  0.00  0.00           C  
ATOM   2329  CZ3 TRP   155      23.981  -9.318  77.574  0.00  0.00           C  
ATOM   2330  CH2 TRP   155      23.533  -8.487  78.606  0.00  0.00           C  
ATOM   2331  H   TRP   155      18.755  -9.555  71.531  0.00  0.00           H  
ATOM   2332  HA  TRP   155      19.842 -11.259  72.673  0.00  0.00           H  
ATOM   2333  HB2 TRP   155      21.156 -11.163  74.414  0.00  0.00           H  
ATOM   2334  HB3 TRP   155      21.603  -9.715  73.635  0.00  0.00           H  
ATOM   2335  HD1 TRP   155      18.874  -8.346  75.282  0.00  0.00           H  
ATOM   2336  HE1 TRP   155      19.382  -7.795  77.809  0.00  0.00           H  
ATOM   2337  HE3 TRP   155      23.478 -10.374  75.756  0.00  0.00           H  
ATOM   2338  HZ2 TRP   155      21.810  -7.423  79.312  0.00  0.00           H  
ATOM   2339  HZ3 TRP   155      25.041  -9.580  77.579  0.00  0.00           H  
ATOM   2340  HH2 TRP   155      24.192  -8.138  79.396  0.00  0.00           H  
ATOM   2341  N   ASP   156      17.102 -10.243  73.343  0.00  0.00           N  
ATOM   2342  CA  ASP   156      15.742 -10.388  73.708  0.00  0.00           C  
ATOM   2343  C   ASP   156      15.478 -10.160  75.208  0.00  0.00           C  
ATOM   2344  O   ASP   156      16.369  -9.676  75.910  0.00  0.00           O  
ATOM   2345  CB  ASP   156      15.180 -11.764  73.236  0.00  0.00           C  
ATOM   2346  CG  ASP   156      15.343 -12.028  71.724  0.00  0.00           C  
ATOM   2347  OD1 ASP   156      14.313 -11.823  71.028  0.00  0.00           O  
ATOM   2348  OD2 ASP   156      16.498 -12.293  71.335  0.00  0.00           O1-
ATOM   2349  H   ASP   156      17.309  -9.756  72.477  0.00  0.00           H  
ATOM   2350  HA  ASP   156      15.214  -9.591  73.111  0.00  0.00           H  
ATOM   2351  HB2 ASP   156      14.111 -11.756  73.449  0.00  0.00           H  
ATOM   2352  HB3 ASP   156      15.658 -12.554  73.759  0.00  0.00           H  
ATOM   2353  N   GLY   157      14.254 -10.426  75.696  0.00  0.00           N  
ATOM   2354  CA  GLY   157      13.929 -10.606  77.093  0.00  0.00           C  
ATOM   2355  C   GLY   157      13.098  -9.448  77.657  0.00  0.00           C  
ATOM   2356  O   GLY   157      12.965  -9.315  78.845  0.00  0.00           O  
ATOM   2357  H   GLY   157      13.445 -10.359  75.100  0.00  0.00           H  
ATOM   2358  HA2 GLY   157      13.348 -11.576  77.089  0.00  0.00           H  
ATOM   2359  HA3 GLY   157      14.792 -10.703  77.722  0.00  0.00           H  
ATOM   2360  N   THR   158      12.510  -8.585  76.809  0.00  0.00           N  
ATOM   2361  CA  THR   158      11.669  -7.437  77.184  0.00  0.00           C  
ATOM   2362  C   THR   158      10.221  -7.901  77.083  0.00  0.00           C  
ATOM   2363  O   THR   158       9.848  -8.698  76.187  0.00  0.00           O  
ATOM   2364  CB  THR   158      12.005  -6.303  76.215  0.00  0.00           C  
ATOM   2365  CG2 THR   158      11.183  -5.045  76.369  0.00  0.00           C  
ATOM   2366  OG1 THR   158      13.351  -6.009  76.375  0.00  0.00           O  
ATOM   2367  H   THR   158      12.658  -8.703  75.836  0.00  0.00           H  
ATOM   2368  HA  THR   158      11.895  -7.067  78.200  0.00  0.00           H  
ATOM   2369  HB  THR   158      11.768  -6.674  75.218  0.00  0.00           H  
ATOM   2370  HG21THR   158      11.354  -4.663  77.378  0.00  0.00           H  
ATOM   2371  HG22THR   158      11.452  -4.256  75.637  0.00  0.00           H  
ATOM   2372  HG23THR   158      10.127  -5.281  76.273  0.00  0.00           H  
ATOM   2373  HG1 THR   158      13.706  -5.994  75.496  0.00  0.00           H  
ATOM   2374  N   THR   159       9.369  -7.472  78.004  0.00  0.00           N  
ATOM   2375  CA  THR   159       7.958  -7.931  78.027  0.00  0.00           C  
ATOM   2376  C   THR   159       7.137  -7.127  77.060  0.00  0.00           C  
ATOM   2377  O   THR   159       6.577  -6.088  77.469  0.00  0.00           O  
ATOM   2378  CB  THR   159       7.404  -7.813  79.409  0.00  0.00           C  
ATOM   2379  CG2 THR   159       8.073  -8.820  80.346  0.00  0.00           C  
ATOM   2380  OG1 THR   159       7.546  -6.510  79.929  0.00  0.00           O  
ATOM   2381  H   THR   159       9.665  -6.741  78.672  0.00  0.00           H  
ATOM   2382  HA  THR   159       7.962  -8.974  77.782  0.00  0.00           H  
ATOM   2383  HB  THR   159       6.295  -8.014  79.368  0.00  0.00           H  
ATOM   2384  HG21THR   159       8.654  -9.586  79.822  0.00  0.00           H  
ATOM   2385  HG22THR   159       8.774  -8.331  81.000  0.00  0.00           H  
ATOM   2386  HG23THR   159       7.429  -9.393  80.974  0.00  0.00           H  
ATOM   2387  HG1 THR   159       7.001  -6.481  80.675  0.00  0.00           H  
ATOM   2388  N   ASN   160       7.306  -7.411  75.753  0.00  0.00           N  
ATOM   2389  CA  ASN   160       6.663  -6.646  74.597  0.00  0.00           C  
ATOM   2390  C   ASN   160       5.461  -7.594  74.245  0.00  0.00           C  
ATOM   2391  O   ASN   160       5.607  -8.529  73.464  0.00  0.00           O  
ATOM   2392  CB  ASN   160       7.613  -6.444  73.413  0.00  0.00           C  
ATOM   2393  CG  ASN   160       8.857  -5.739  73.753  0.00  0.00           C  
ATOM   2394  ND2 ASN   160      10.021  -6.204  73.338  0.00  0.00           N  
ATOM   2395  OD1 ASN   160       8.836  -4.707  74.394  0.00  0.00           O  
ATOM   2396  H   ASN   160       7.821  -8.234  75.491  0.00  0.00           H  
ATOM   2397  HA  ASN   160       6.140  -5.697  74.903  0.00  0.00           H  
ATOM   2398  HB2 ASN   160       7.070  -5.959  72.549  0.00  0.00           H  
ATOM   2399  HB3 ASN   160       7.826  -7.422  72.946  0.00  0.00           H  
ATOM   2400  HD21ASN   160      10.191  -7.020  72.780  0.00  0.00           H  
ATOM   2401  HD22ASN   160      10.803  -5.803  73.749  0.00  0.00           H  
ATOM   2402  N   GLH   161       4.329  -7.377  74.950  0.00  0.00           N  
ATOM   2403  CA  GLH   161       3.322  -8.463  75.265  0.00  0.00           C  
ATOM   2404  C   GLH   161       4.067  -9.706  75.903  0.00  0.00           C  
ATOM   2405  O   GLH   161       4.649  -9.592  77.002  0.00  0.00           O  
ATOM   2406  CB  GLH   161       2.462  -8.770  73.978  0.00  0.00           C  
ATOM   2407  CG  GLH   161       1.734  -7.512  73.427  0.00  0.00           C  
ATOM   2408  CD  GLH   161       1.035  -7.824  72.114  0.00  0.00           C  
ATOM   2409  OE1 GLH   161       1.621  -7.066  71.092  0.00  0.00           O  
ATOM   2410  OE2 GLH   161       0.168  -8.672  71.921  0.00  0.00           O  
ATOM   2411  H   GLH   161       4.228  -6.474  75.475  0.00  0.00           H  
ATOM   2412  HA  GLH   161       2.666  -8.044  76.009  0.00  0.00           H  
ATOM   2413  HB2 GLH   161       1.684  -9.545  74.181  0.00  0.00           H  
ATOM   2414  HB3 GLH   161       3.054  -9.056  73.125  0.00  0.00           H  
ATOM   2415  HG2 GLH   161       2.385  -6.722  73.275  0.00  0.00           H  
ATOM   2416  HG3 GLH   161       0.963  -7.258  74.153  0.00  0.00           H  
ATOM   2417  HE1 GLH   161       2.309  -6.466  71.485  0.00  0.00           H  
ATOM   2418  N   SER   162       3.985 -10.870  75.274  0.00  0.00           N  
ATOM   2419  CA  SER   162       4.553 -12.087  75.878  0.00  0.00           C  
ATOM   2420  C   SER   162       4.774 -12.996  74.670  0.00  0.00           C  
ATOM   2421  O   SER   162       3.957 -13.839  74.300  0.00  0.00           O  
ATOM   2422  CB  SER   162       3.609 -12.721  76.996  0.00  0.00           C  
ATOM   2423  OG  SER   162       4.040 -13.987  77.459  0.00  0.00           O  
ATOM   2424  H   SER   162       3.733 -11.011  74.331  0.00  0.00           H  
ATOM   2425  HA  SER   162       5.477 -11.804  76.347  0.00  0.00           H  
ATOM   2426  HB2 SER   162       2.606 -12.759  76.497  0.00  0.00           H  
ATOM   2427  HB3 SER   162       3.667 -11.975  77.760  0.00  0.00           H  
ATOM   2428  HG  SER   162       4.700 -13.875  78.117  0.00  0.00           H  
ATOM   2429  N   CYS   163       5.812 -12.611  73.925  0.00  0.00           N  
ATOM   2430  CA  CYS   163       6.129 -13.256  72.601  0.00  0.00           C  
ATOM   2431  C   CYS   163       6.648 -14.705  72.796  0.00  0.00           C  
ATOM   2432  O   CYS   163       7.815 -14.869  73.034  0.00  0.00           O  
ATOM   2433  CB  CYS   163       7.157 -12.368  71.962  0.00  0.00           C  
ATOM   2434  SG  CYS   163       6.405 -10.745  71.544  0.00  0.00           S  
ATOM   2435  H   CYS   163       6.424 -11.927  74.311  0.00  0.00           H  
ATOM   2436  HA  CYS   163       5.255 -13.187  71.939  0.00  0.00           H  
ATOM   2437  HB2 CYS   163       8.083 -12.324  72.602  0.00  0.00           H  
ATOM   2438  HB3 CYS   163       7.430 -12.828  71.026  0.00  0.00           H  
ATOM   2439  N   CYS   164       5.817 -15.707  72.539  0.00  0.00           N  
ATOM   2440  CA  CYS   164       6.241 -16.981  72.049  0.00  0.00           C  
ATOM   2441  C   CYS   164       6.556 -16.756  70.520  0.00  0.00           C  
ATOM   2442  O   CYS   164       5.685 -16.718  69.643  0.00  0.00           O  
ATOM   2443  CB  CYS   164       5.325 -18.072  72.282  0.00  0.00           C  
ATOM   2444  SG  CYS   164       3.563 -17.809  71.875  0.00  0.00           S  
ATOM   2445  H   CYS   164       4.794 -15.482  72.439  0.00  0.00           H  
ATOM   2446  HA  CYS   164       7.122 -17.239  72.660  0.00  0.00           H  
ATOM   2447  HB2 CYS   164       5.618 -18.883  71.680  0.00  0.00           H  
ATOM   2448  HB3 CYS   164       5.320 -18.523  73.309  0.00  0.00           H  
ATOM   2449  N   LEU   165       7.845 -16.470  70.323  0.00  0.00           N  
ATOM   2450  CA  LEU   165       8.498 -16.191  69.035  0.00  0.00           C  
ATOM   2451  C   LEU   165       8.239 -14.809  68.452  0.00  0.00           C  
ATOM   2452  O   LEU   165       9.113 -13.990  68.384  0.00  0.00           O  
ATOM   2453  CB  LEU   165       8.271 -17.336  68.001  0.00  0.00           C  
ATOM   2454  CG  LEU   165       8.715 -18.685  68.436  0.00  0.00           C  
ATOM   2455  CD1 LEU   165       7.534 -19.618  68.560  0.00  0.00           C  
ATOM   2456  CD2 LEU   165       9.861 -19.254  67.646  0.00  0.00           C  
ATOM   2457  H   LEU   165       8.443 -16.242  71.132  0.00  0.00           H  
ATOM   2458  HA  LEU   165       9.596 -16.158  69.270  0.00  0.00           H  
ATOM   2459  HB2 LEU   165       8.915 -17.127  67.186  0.00  0.00           H  
ATOM   2460  HB3 LEU   165       7.164 -17.218  67.728  0.00  0.00           H  
ATOM   2461  HG  LEU   165       9.073 -18.736  69.464  0.00  0.00           H  
ATOM   2462  HD11LEU   165       7.213 -20.149  67.703  0.00  0.00           H  
ATOM   2463  HD21LEU   165       9.354 -19.334  66.747  0.00  0.00           H  
ATOM   2464  HD12LEU   165       6.620 -19.049  68.875  0.00  0.00           H  
ATOM   2465  HD22LEU   165      10.153 -20.277  68.012  0.00  0.00           H  
ATOM   2466  HD13LEU   165       7.850 -20.348  69.311  0.00  0.00           H  
ATOM   2467  HD23LEU   165      10.776 -18.740  67.559  0.00  0.00           H  
ATOM   2468  N   VAL   166       7.069 -14.602  68.058  0.00  0.00           N  
ATOM   2469  CA  VAL   166       6.425 -13.345  67.612  0.00  0.00           C  
ATOM   2470  C   VAL   166       4.948 -13.376  68.129  0.00  0.00           C  
ATOM   2471  O   VAL   166       4.414 -14.490  68.258  0.00  0.00           O  
ATOM   2472  CB  VAL   166       6.443 -13.424  65.947  0.00  0.00           C  
ATOM   2473  CG1 VAL   166       5.524 -12.344  65.420  0.00  0.00           C  
ATOM   2474  CG2 VAL   166       7.854 -13.233  65.455  0.00  0.00           C  
ATOM   2475  H   VAL   166       6.388 -15.350  68.157  0.00  0.00           H  
ATOM   2476  HA  VAL   166       6.844 -12.501  68.059  0.00  0.00           H  
ATOM   2477  HB  VAL   166       5.960 -14.382  65.795  0.00  0.00           H  
ATOM   2478  HG11VAL   166       5.651 -11.321  65.830  0.00  0.00           H  
ATOM   2479  HG21VAL   166       7.908 -13.548  64.451  0.00  0.00           H  
ATOM   2480  HG12VAL   166       4.468 -12.565  65.477  0.00  0.00           H  
ATOM   2481  HG22VAL   166       8.139 -12.140  65.507  0.00  0.00           H  
ATOM   2482  HG13VAL   166       5.812 -12.239  64.368  0.00  0.00           H  
ATOM   2483  HG23VAL   166       8.557 -13.993  65.909  0.00  0.00           H  
ATOM   2484  N   LYN   167       4.342 -12.202  68.402  0.00  0.00           N  
ATOM   2485  CA  LYN   167       2.931 -11.983  68.629  0.00  0.00           C  
ATOM   2486  C   LYN   167       2.299 -11.469  67.256  0.00  0.00           C  
ATOM   2487  O   LYN   167       2.542 -10.311  66.852  0.00  0.00           O  
ATOM   2488  CB  LYN   167       2.648 -11.167  69.913  0.00  0.00           C  
ATOM   2489  CG  LYN   167       2.573 -12.085  71.220  0.00  0.00           C  
ATOM   2490  CD  LYN   167       1.181 -12.627  71.485  0.00  0.00           C  
ATOM   2491  CE  LYN   167       0.904 -13.393  72.786  0.00  0.00           C  
ATOM   2492  NZ  LYN   167       1.722 -14.582  72.863  0.00  0.00           N  
ATOM   2493  H   LYN   167       4.895 -11.360  68.333  0.00  0.00           H  
ATOM   2494  HA  LYN   167       2.357 -12.958  68.610  0.00  0.00           H  
ATOM   2495  HB2 LYN   167       3.467 -10.478  70.142  0.00  0.00           H  
ATOM   2496  HB3 LYN   167       1.756 -10.537  69.668  0.00  0.00           H  
ATOM   2497  HG2 LYN   167       3.327 -12.867  71.218  0.00  0.00           H  
ATOM   2498  HG3 LYN   167       2.770 -11.524  72.171  0.00  0.00           H  
ATOM   2499  HD2 LYN   167       0.968 -13.204  70.631  0.00  0.00           H  
ATOM   2500  HD3 LYN   167       0.436 -11.879  71.405  0.00  0.00           H  
ATOM   2501  HE2 LYN   167       0.986 -12.865  73.724  0.00  0.00           H  
ATOM   2502  HE3 LYN   167      -0.131 -13.723  72.654  0.00  0.00           H  
ATOM   2503  HZ1 LYN   167       1.249 -15.220  73.473  0.00  0.00           H  
ATOM   2504  HZ2 LYN   167       2.525 -14.284  73.385  0.00  0.00           H  
ATOM   2505  N   CYS   168       1.531 -12.395  66.603  0.00  0.00           N  
ATOM   2506  CA  CYS   168       1.189 -12.313  65.216  0.00  0.00           C  
ATOM   2507  C   CYS   168      -0.093 -11.488  64.934  0.00  0.00           C  
ATOM   2508  O   CYS   168      -0.992 -11.850  64.157  0.00  0.00           O  
ATOM   2509  CB  CYS   168       1.244 -13.673  64.537  0.00  0.00           C  
ATOM   2510  SG  CYS   168       2.856 -14.531  64.463  0.00  0.00           S  
ATOM   2511  H   CYS   168       1.127 -13.161  67.190  0.00  0.00           H  
ATOM   2512  HA  CYS   168       1.987 -11.758  64.738  0.00  0.00           H  
ATOM   2513  HB2 CYS   168       0.485 -14.357  64.723  0.00  0.00           H  
ATOM   2514  HB3 CYS   168       1.057 -13.581  63.472  0.00  0.00           H  
ATOM   2515  N   LEU   169      -0.145 -10.265  65.526  0.00  0.00           N  
ATOM   2516  CA  LEU   169      -1.035  -9.168  65.069  0.00  0.00           C  
ATOM   2517  C   LEU   169      -0.482  -8.746  63.726  0.00  0.00           C  
ATOM   2518  O   LEU   169       0.713  -8.802  63.568  0.00  0.00           O  
ATOM   2519  CB  LEU   169      -0.965  -8.024  66.125  0.00  0.00           C  
ATOM   2520  CG  LEU   169      -1.454  -8.284  67.593  0.00  0.00           C  
ATOM   2521  CD1 LEU   169      -1.309  -7.065  68.460  0.00  0.00           C  
ATOM   2522  CD2 LEU   169      -2.807  -9.002  67.662  0.00  0.00           C  
ATOM   2523  H   LEU   169       0.596 -10.018  66.219  0.00  0.00           H  
ATOM   2524  HA  LEU   169      -1.996  -9.541  64.834  0.00  0.00           H  
ATOM   2525  HB2 LEU   169      -1.656  -7.197  65.877  0.00  0.00           H  
ATOM   2526  HB3 LEU   169       0.002  -7.557  66.176  0.00  0.00           H  
ATOM   2527  HG  LEU   169      -0.787  -9.070  67.937  0.00  0.00           H  
ATOM   2528  HD11LEU   169      -0.365  -6.541  68.369  0.00  0.00           H  
ATOM   2529  HD21LEU   169      -3.487  -8.496  66.980  0.00  0.00           H  
ATOM   2530  HD12LEU   169      -2.101  -6.362  68.199  0.00  0.00           H  
ATOM   2531  HD22LEU   169      -3.203  -8.885  68.688  0.00  0.00           H  
ATOM   2532  HD13LEU   169      -1.520  -7.252  69.492  0.00  0.00           H  
ATOM   2533  HD23LEU   169      -2.823 -10.047  67.360  0.00  0.00           H  
ATOM   2534  N   PHE   170      -1.272  -8.332  62.745  0.00  0.00           N  
ATOM   2535  CA  PHE   170      -0.790  -7.870  61.443  0.00  0.00           C  
ATOM   2536  C   PHE   170       0.084  -6.598  61.717  0.00  0.00           C  
ATOM   2537  O   PHE   170       1.155  -6.459  61.121  0.00  0.00           O  
ATOM   2538  CB  PHE   170      -2.025  -7.564  60.485  0.00  0.00           C  
ATOM   2539  CG  PHE   170      -1.592  -6.937  59.173  0.00  0.00           C  
ATOM   2540  CD1 PHE   170      -1.140  -7.752  58.116  0.00  0.00           C  
ATOM   2541  CD2 PHE   170      -1.753  -5.598  58.991  0.00  0.00           C  
ATOM   2542  CE1 PHE   170      -0.643  -7.246  56.909  0.00  0.00           C  
ATOM   2543  CE2 PHE   170      -1.248  -5.028  57.845  0.00  0.00           C  
ATOM   2544  CZ  PHE   170      -0.654  -5.838  56.777  0.00  0.00           C  
ATOM   2545  H   PHE   170      -2.294  -8.536  62.886  0.00  0.00           H  
ATOM   2546  HA  PHE   170      -0.161  -8.605  61.013  0.00  0.00           H  
ATOM   2547  HB2 PHE   170      -2.642  -8.466  60.401  0.00  0.00           H  
ATOM   2548  HB3 PHE   170      -2.724  -6.969  61.124  0.00  0.00           H  
ATOM   2549  HD1 PHE   170      -0.964  -8.749  58.259  0.00  0.00           H  
ATOM   2550  HD2 PHE   170      -2.157  -4.996  59.764  0.00  0.00           H  
ATOM   2551  HE1 PHE   170      -0.262  -7.901  56.125  0.00  0.00           H  
ATOM   2552  HE2 PHE   170      -1.339  -3.953  57.790  0.00  0.00           H  
ATOM   2553  HZ  PHE   170      -0.301  -5.283  55.888  0.00  0.00           H  
ATOM   2554  N   GLU   171      -0.377  -5.713  62.628  0.00  0.00           N  
ATOM   2555  CA  GLU   171       0.282  -4.452  63.104  0.00  0.00           C  
ATOM   2556  C   GLU   171       1.627  -4.694  63.781  0.00  0.00           C  
ATOM   2557  O   GLU   171       2.382  -3.814  63.979  0.00  0.00           O  
ATOM   2558  CB  GLU   171      -0.578  -3.735  64.064  0.00  0.00           C  
ATOM   2559  CG  GLU   171      -1.922  -3.370  63.376  0.00  0.00           C  
ATOM   2560  CD  GLU   171      -2.505  -2.028  63.634  0.00  0.00           C  
ATOM   2561  OE1 GLU   171      -2.445  -1.612  64.827  0.00  0.00           O  
ATOM   2562  OE2 GLU   171      -3.235  -1.531  62.758  0.00  0.00           O1-
ATOM   2563  H   GLU   171      -1.328  -5.889  62.995  0.00  0.00           H  
ATOM   2564  HA  GLU   171       0.550  -3.782  62.281  0.00  0.00           H  
ATOM   2565  HB2 GLU   171      -0.016  -2.873  64.356  0.00  0.00           H  
ATOM   2566  HB3 GLU   171      -0.964  -4.227  65.012  0.00  0.00           H  
ATOM   2567  HG2 GLU   171      -2.625  -4.139  63.774  0.00  0.00           H  
ATOM   2568  HG3 GLU   171      -1.835  -3.568  62.273  0.00  0.00           H  
ATOM   2569  N   ASN   172       1.962  -5.877  64.184  0.00  0.00           N  
ATOM   2570  CA  ASN   172       3.190  -6.281  64.804  0.00  0.00           C  
ATOM   2571  C   ASN   172       4.117  -6.914  63.793  0.00  0.00           C  
ATOM   2572  O   ASN   172       5.324  -6.794  63.810  0.00  0.00           O  
ATOM   2573  CB  ASN   172       2.995  -7.212  66.067  0.00  0.00           C  
ATOM   2574  CG  ASN   172       2.395  -6.696  67.358  0.00  0.00           C  
ATOM   2575  ND2 ASN   172       2.270  -7.548  68.359  0.00  0.00           N  
ATOM   2576  OD1 ASN   172       2.132  -5.537  67.530  0.00  0.00           O  
ATOM   2577  H   ASN   172       1.290  -6.587  63.988  0.00  0.00           H  
ATOM   2578  HA  ASN   172       3.700  -5.345  65.069  0.00  0.00           H  
ATOM   2579  HB2 ASN   172       3.929  -7.703  66.383  0.00  0.00           H  
ATOM   2580  HB3 ASN   172       2.358  -8.058  65.809  0.00  0.00           H  
ATOM   2581  HD21ASN   172       2.668  -8.484  68.230  0.00  0.00           H  
ATOM   2582  HD22ASN   172       1.836  -7.186  69.201  0.00  0.00           H  
ATOM   2583  N   VAL   173       3.598  -7.631  62.781  0.00  0.00           N  
ATOM   2584  CA  VAL   173       4.262  -8.538  61.822  0.00  0.00           C  
ATOM   2585  C   VAL   173       4.859  -7.728  60.613  0.00  0.00           C  
ATOM   2586  O   VAL   173       5.967  -7.929  60.130  0.00  0.00           O  
ATOM   2587  CB  VAL   173       3.126  -9.562  61.370  0.00  0.00           C  
ATOM   2588  CG1 VAL   173       3.197 -10.217  59.969  0.00  0.00           C  
ATOM   2589  CG2 VAL   173       3.009 -10.618  62.451  0.00  0.00           C  
ATOM   2590  H   VAL   173       2.611  -7.726  62.859  0.00  0.00           H  
ATOM   2591  HA  VAL   173       5.141  -8.974  62.358  0.00  0.00           H  
ATOM   2592  HB  VAL   173       2.239  -8.994  61.375  0.00  0.00           H  
ATOM   2593  HG11VAL   173       2.271 -10.827  59.802  0.00  0.00           H  
ATOM   2594  HG21VAL   173       2.086 -11.192  62.249  0.00  0.00           H  
ATOM   2595  HG12VAL   173       4.052 -10.973  59.971  0.00  0.00           H  
ATOM   2596  HG22VAL   173       3.862 -11.235  62.598  0.00  0.00           H  
ATOM   2597  HG13VAL   173       3.318  -9.465  59.190  0.00  0.00           H  
ATOM   2598  HG23VAL   173       2.795 -10.103  63.414  0.00  0.00           H  
ATOM   2599  N   VAL   174       3.983  -6.813  60.175  0.00  0.00           N  
ATOM   2600  CA  VAL   174       4.201  -5.811  59.201  0.00  0.00           C  
ATOM   2601  C   VAL   174       4.267  -4.500  60.059  0.00  0.00           C  
ATOM   2602  O   VAL   174       3.425  -4.287  60.883  0.00  0.00           O  
ATOM   2603  CB  VAL   174       3.029  -5.721  58.169  0.00  0.00           C  
ATOM   2604  CG1 VAL   174       3.284  -4.605  57.128  0.00  0.00           C  
ATOM   2605  CG2 VAL   174       2.826  -7.093  57.618  0.00  0.00           C  
ATOM   2606  H   VAL   174       3.212  -6.625  60.739  0.00  0.00           H  
ATOM   2607  HA  VAL   174       5.120  -6.128  58.626  0.00  0.00           H  
ATOM   2608  HB  VAL   174       2.019  -5.548  58.617  0.00  0.00           H  
ATOM   2609  HG11VAL   174       2.392  -4.453  56.613  0.00  0.00           H  
ATOM   2610  HG21VAL   174       2.237  -6.916  56.718  0.00  0.00           H  
ATOM   2611  HG12VAL   174       4.122  -4.813  56.437  0.00  0.00           H  
ATOM   2612  HG22VAL   174       2.180  -7.770  58.215  0.00  0.00           H  
ATOM   2613  HG13VAL   174       3.574  -3.673  57.594  0.00  0.00           H  
ATOM   2614  HG23VAL   174       3.750  -7.589  57.424  0.00  0.00           H  
ATOM   2615  N   PRO   175       5.322  -3.640  59.805  0.00  0.00           N  
ATOM   2616  CA  PRO   175       5.358  -2.284  60.351  0.00  0.00           C  
ATOM   2617  C   PRO   175       4.344  -1.342  59.629  0.00  0.00           C  
ATOM   2618  O   PRO   175       4.264  -1.255  58.395  0.00  0.00           O  
ATOM   2619  CB  PRO   175       6.801  -1.761  60.090  0.00  0.00           C  
ATOM   2620  CG  PRO   175       7.394  -2.735  59.092  0.00  0.00           C  
ATOM   2621  CD  PRO   175       6.449  -3.898  58.942  0.00  0.00           C  
ATOM   2622  HA  PRO   175       5.065  -2.160  61.410  0.00  0.00           H  
ATOM   2623  HB2 PRO   175       6.816  -0.805  59.804  0.00  0.00           H  
ATOM   2624  HB3 PRO   175       7.389  -2.012  61.014  0.00  0.00           H  
ATOM   2625  HG2 PRO   175       7.817  -2.293  58.243  0.00  0.00           H  
ATOM   2626  HG3 PRO   175       8.316  -3.144  59.588  0.00  0.00           H  
ATOM   2627  HD2 PRO   175       6.147  -4.122  57.884  0.00  0.00           H  
ATOM   2628  HD3 PRO   175       6.949  -4.755  59.414  0.00  0.00           H  
ATOM   2629  N   MET   176       3.617  -0.524  60.461  0.00  0.00           N  
ATOM   2630  CA  MET   176       2.710   0.532  60.062  0.00  0.00           C  
ATOM   2631  C   MET   176       3.332   1.737  59.337  0.00  0.00           C  
ATOM   2632  O   MET   176       2.682   2.236  58.396  0.00  0.00           O  
ATOM   2633  CB  MET   176       1.877   0.998  61.257  0.00  0.00           C  
ATOM   2634  CG  MET   176       0.728   0.153  61.784  0.00  0.00           C  
ATOM   2635  SD  MET   176      -0.667  -0.090  60.696  0.00  0.00           S  
ATOM   2636  CE  MET   176      -1.536   1.351  61.200  0.00  0.00           C  
ATOM   2637  H   MET   176       3.789  -0.669  61.436  0.00  0.00           H  
ATOM   2638  HA  MET   176       2.028   0.052  59.406  0.00  0.00           H  
ATOM   2639  HB2 MET   176       2.543   1.148  62.108  0.00  0.00           H  
ATOM   2640  HB3 MET   176       1.447   1.946  60.975  0.00  0.00           H  
ATOM   2641  HG2 MET   176       0.464   0.423  62.862  0.00  0.00           H  
ATOM   2642  HG3 MET   176       1.195  -0.873  61.976  0.00  0.00           H  
ATOM   2643  HE1 MET   176      -0.873   2.199  61.243  0.00  0.00           H  
ATOM   2644  HE2 MET   176      -1.891   1.216  62.245  0.00  0.00           H  
ATOM   2645  HE3 MET   176      -2.441   1.464  60.653  0.00  0.00           H  
ATOM   2646  N   SER   177       4.575   2.125  59.681  0.00  0.00           N  
ATOM   2647  CA  SER   177       5.316   3.307  59.168  0.00  0.00           C  
ATOM   2648  C   SER   177       5.953   2.952  57.813  0.00  0.00           C  
ATOM   2649  O   SER   177       6.098   3.809  56.950  0.00  0.00           O  
ATOM   2650  CB  SER   177       6.270   3.907  60.293  0.00  0.00           C  
ATOM   2651  OG  SER   177       7.174   2.999  60.885  0.00  0.00           O  
ATOM   2652  H   SER   177       4.933   1.838  60.545  0.00  0.00           H  
ATOM   2653  HA  SER   177       4.656   4.118  58.880  0.00  0.00           H  
ATOM   2654  HB2 SER   177       5.704   4.369  61.088  0.00  0.00           H  
ATOM   2655  HB3 SER   177       6.961   4.673  59.933  0.00  0.00           H  
ATOM   2656  HG  SER   177       6.674   2.378  61.423  0.00  0.00           H  
ATOM   2657  N   TYR   178       6.072   1.694  57.467  0.00  0.00           N  
ATOM   2658  CA  TYR   178       6.378   1.101  56.163  0.00  0.00           C  
ATOM   2659  C   TYR   178       5.108   1.245  55.209  0.00  0.00           C  
ATOM   2660  O   TYR   178       5.055   1.793  54.128  0.00  0.00           O  
ATOM   2661  CB  TYR   178       6.862  -0.391  56.333  0.00  0.00           C  
ATOM   2662  CG  TYR   178       6.736  -1.107  55.055  0.00  0.00           C  
ATOM   2663  CD1 TYR   178       5.809  -2.087  54.836  0.00  0.00           C  
ATOM   2664  CD2 TYR   178       7.771  -0.944  54.125  0.00  0.00           C  
ATOM   2665  CE1 TYR   178       5.851  -2.855  53.644  0.00  0.00           C  
ATOM   2666  CE2 TYR   178       7.860  -1.733  52.958  0.00  0.00           C  
ATOM   2667  CZ  TYR   178       6.901  -2.683  52.786  0.00  0.00           C  
ATOM   2668  OH  TYR   178       6.795  -3.306  51.609  0.00  0.00           O  
ATOM   2669  H   TYR   178       5.934   1.125  58.272  0.00  0.00           H  
ATOM   2670  HA  TYR   178       7.174   1.783  55.821  0.00  0.00           H  
ATOM   2671  HB2 TYR   178       6.232  -1.014  57.043  0.00  0.00           H  
ATOM   2672  HB3 TYR   178       7.866  -0.426  56.786  0.00  0.00           H  
ATOM   2673  HD1 TYR   178       5.008  -2.288  55.577  0.00  0.00           H  
ATOM   2674  HD2 TYR   178       8.535  -0.235  54.269  0.00  0.00           H  
ATOM   2675  HE1 TYR   178       5.082  -3.637  53.570  0.00  0.00           H  
ATOM   2676  HE2 TYR   178       8.651  -1.669  52.216  0.00  0.00           H  
ATOM   2677  HH  TYR   178       7.593  -3.472  51.083  0.00  0.00           H  
ATOM   2678  N   MET   179       3.980   0.757  55.731  0.00  0.00           N  
ATOM   2679  CA  MET   179       2.620   0.695  55.038  0.00  0.00           C  
ATOM   2680  C   MET   179       2.023   2.058  54.628  0.00  0.00           C  
ATOM   2681  O   MET   179       1.222   2.107  53.743  0.00  0.00           O  
ATOM   2682  CB  MET   179       1.656  -0.117  55.912  0.00  0.00           C  
ATOM   2683  CG  MET   179       1.957  -1.594  55.833  0.00  0.00           C  
ATOM   2684  SD  MET   179       2.264  -2.496  54.213  0.00  0.00           S  
ATOM   2685  CE  MET   179       0.924  -1.842  53.196  0.00  0.00           C  
ATOM   2686  H   MET   179       4.036   0.434  56.696  0.00  0.00           H  
ATOM   2687  HA  MET   179       2.714   0.163  54.133  0.00  0.00           H  
ATOM   2688  HB2 MET   179       0.658  -0.135  55.487  0.00  0.00           H  
ATOM   2689  HB3 MET   179       1.568   0.296  56.988  0.00  0.00           H  
ATOM   2690  HG2 MET   179       2.911  -1.811  56.379  0.00  0.00           H  
ATOM   2691  HG3 MET   179       1.165  -2.189  56.335  0.00  0.00           H  
ATOM   2692  HE1 MET   179       0.838  -2.327  52.219  0.00  0.00           H  
ATOM   2693  HE2 MET   179       1.005  -0.796  53.127  0.00  0.00           H  
ATOM   2694  HE3 MET   179      -0.030  -1.955  53.798  0.00  0.00           H  
ATOM   2695  N   VAL   180       2.451   3.176  55.195  0.00  0.00           N  
ATOM   2696  CA  VAL   180       2.054   4.545  54.767  0.00  0.00           C  
ATOM   2697  C   VAL   180       3.190   5.037  53.792  0.00  0.00           C  
ATOM   2698  O   VAL   180       3.218   4.615  52.616  0.00  0.00           O  
ATOM   2699  CB  VAL   180       1.503   5.382  55.943  0.00  0.00           C  
ATOM   2700  CG1 VAL   180       2.572   5.661  57.017  0.00  0.00           C  
ATOM   2701  CG2 VAL   180       0.846   6.608  55.479  0.00  0.00           C  
ATOM   2702  H   VAL   180       3.179   3.027  55.874  0.00  0.00           H  
ATOM   2703  HA  VAL   180       1.223   4.390  54.083  0.00  0.00           H  
ATOM   2704  HB  VAL   180       0.683   4.827  56.499  0.00  0.00           H  
ATOM   2705  HG11VAL   180       3.420   6.378  56.717  0.00  0.00           H  
ATOM   2706  HG21VAL   180      -0.070   6.360  54.925  0.00  0.00           H  
ATOM   2707  HG12VAL   180       3.032   4.730  57.423  0.00  0.00           H  
ATOM   2708  HG22VAL   180       1.499   7.299  54.908  0.00  0.00           H  
ATOM   2709  HG13VAL   180       2.043   6.103  57.901  0.00  0.00           H  
ATOM   2710  HG23VAL   180       0.488   7.331  56.248  0.00  0.00           H  
ATOM   2711  N   TYR   181       4.033   6.005  54.267  0.00  0.00           N  
ATOM   2712  CA  TYR   181       5.193   6.693  53.681  0.00  0.00           C  
ATOM   2713  C   TYR   181       6.315   5.770  53.236  0.00  0.00           C  
ATOM   2714  O   TYR   181       7.489   6.020  53.430  0.00  0.00           O  
ATOM   2715  CB  TYR   181       5.713   7.747  54.699  0.00  0.00           C  
ATOM   2716  CG  TYR   181       4.835   8.757  55.334  0.00  0.00           C  
ATOM   2717  CD1 TYR   181       5.240   9.495  56.519  0.00  0.00           C  
ATOM   2718  CD2 TYR   181       3.646   9.178  54.647  0.00  0.00           C  
ATOM   2719  CE1 TYR   181       4.401  10.550  56.966  0.00  0.00           C  
ATOM   2720  CE2 TYR   181       2.791  10.207  55.206  0.00  0.00           C  
ATOM   2721  CZ  TYR   181       3.159  10.826  56.402  0.00  0.00           C  
ATOM   2722  OH  TYR   181       2.191  11.521  57.119  0.00  0.00           O  
ATOM   2723  H   TYR   181       3.994   5.972  55.276  0.00  0.00           H  
ATOM   2724  HA  TYR   181       4.838   7.155  52.727  0.00  0.00           H  
ATOM   2725  HB2 TYR   181       6.538   8.317  54.293  0.00  0.00           H  
ATOM   2726  HB3 TYR   181       6.089   7.332  55.594  0.00  0.00           H  
ATOM   2727  HD1 TYR   181       6.193   9.302  57.030  0.00  0.00           H  
ATOM   2728  HD2 TYR   181       3.283   8.778  53.705  0.00  0.00           H  
ATOM   2729  HE1 TYR   181       4.747  11.185  57.754  0.00  0.00           H  
ATOM   2730  HE2 TYR   181       1.907  10.498  54.733  0.00  0.00           H  
ATOM   2731  HH  TYR   181       1.318  11.064  57.164  0.00  0.00           H  
ATOM   2732  N   PHE   182       5.935   4.653  52.617  0.00  0.00           N  
ATOM   2733  CA  PHE   182       6.764   3.921  51.714  0.00  0.00           C  
ATOM   2734  C   PHE   182       5.785   3.154  50.746  0.00  0.00           C  
ATOM   2735  O   PHE   182       5.837   3.330  49.546  0.00  0.00           O  
ATOM   2736  CB  PHE   182       7.646   2.934  52.535  0.00  0.00           C  
ATOM   2737  CG  PHE   182       8.721   2.152  51.789  0.00  0.00           C  
ATOM   2738  CD1 PHE   182       8.410   0.952  51.218  0.00  0.00           C  
ATOM   2739  CD2 PHE   182       9.859   2.890  51.376  0.00  0.00           C  
ATOM   2740  CE1 PHE   182       9.325   0.277  50.446  0.00  0.00           C  
ATOM   2741  CE2 PHE   182      10.692   2.368  50.362  0.00  0.00           C  
ATOM   2742  CZ  PHE   182      10.461   1.002  49.908  0.00  0.00           C  
ATOM   2743  H   PHE   182       4.958   4.480  52.509  0.00  0.00           H  
ATOM   2744  HA  PHE   182       7.321   4.526  51.023  0.00  0.00           H  
ATOM   2745  HB2 PHE   182       7.026   2.226  53.101  0.00  0.00           H  
ATOM   2746  HB3 PHE   182       8.173   3.444  53.359  0.00  0.00           H  
ATOM   2747  HD1 PHE   182       7.492   0.542  51.622  0.00  0.00           H  
ATOM   2748  HD2 PHE   182      10.164   3.840  51.814  0.00  0.00           H  
ATOM   2749  HE1 PHE   182       9.123  -0.732  50.130  0.00  0.00           H  
ATOM   2750  HE2 PHE   182      11.550   2.917  50.099  0.00  0.00           H  
ATOM   2751  HZ  PHE   182      11.035   0.565  49.156  0.00  0.00           H  
ATOM   2752  N   ASN   183       4.959   2.196  51.279  0.00  0.00           N  
ATOM   2753  CA  ASN   183       4.232   1.257  50.426  0.00  0.00           C  
ATOM   2754  C   ASN   183       3.065   2.005  49.664  0.00  0.00           C  
ATOM   2755  O   ASN   183       3.154   2.092  48.429  0.00  0.00           O  
ATOM   2756  CB  ASN   183       3.613   0.057  51.188  0.00  0.00           C  
ATOM   2757  CG  ASN   183       3.130  -1.096  50.299  0.00  0.00           C  
ATOM   2758  ND2 ASN   183       3.473  -2.328  50.648  0.00  0.00           N  
ATOM   2759  OD1 ASN   183       2.577  -0.923  49.156  0.00  0.00           O  
ATOM   2760  H   ASN   183       4.972   2.005  52.259  0.00  0.00           H  
ATOM   2761  HA  ASN   183       4.889   0.820  49.668  0.00  0.00           H  
ATOM   2762  HB2 ASN   183       2.817   0.338  51.792  0.00  0.00           H  
ATOM   2763  HB3 ASN   183       4.376  -0.292  51.878  0.00  0.00           H  
ATOM   2764  HD21ASN   183       3.287  -3.065  49.936  0.00  0.00           H  
ATOM   2765  HD22ASN   183       3.842  -2.606  51.588  0.00  0.00           H  
ATOM   2766  N   PHE   184       2.162   2.661  50.422  0.00  0.00           N  
ATOM   2767  CA  PHE   184       1.009   3.466  50.014  0.00  0.00           C  
ATOM   2768  C   PHE   184       1.473   4.703  49.303  0.00  0.00           C  
ATOM   2769  O   PHE   184       1.415   4.858  48.116  0.00  0.00           O  
ATOM   2770  CB  PHE   184       0.093   3.721  51.250  0.00  0.00           C  
ATOM   2771  CG  PHE   184      -1.135   4.589  51.150  0.00  0.00           C  
ATOM   2772  CD1 PHE   184      -1.823   4.710  49.965  0.00  0.00           C  
ATOM   2773  CD2 PHE   184      -1.589   5.344  52.308  0.00  0.00           C  
ATOM   2774  CE1 PHE   184      -2.904   5.567  49.806  0.00  0.00           C  
ATOM   2775  CE2 PHE   184      -2.734   6.249  52.173  0.00  0.00           C  
ATOM   2776  CZ  PHE   184      -3.364   6.327  50.916  0.00  0.00           C  
ATOM   2777  H   PHE   184       2.318   2.633  51.425  0.00  0.00           H  
ATOM   2778  HA  PHE   184       0.385   3.003  49.242  0.00  0.00           H  
ATOM   2779  HB2 PHE   184      -0.298   2.809  51.696  0.00  0.00           H  
ATOM   2780  HB3 PHE   184       0.708   4.229  52.040  0.00  0.00           H  
ATOM   2781  HD1 PHE   184      -1.623   4.165  49.108  0.00  0.00           H  
ATOM   2782  HD2 PHE   184      -1.153   5.192  53.260  0.00  0.00           H  
ATOM   2783  HE1 PHE   184      -3.469   5.573  48.919  0.00  0.00           H  
ATOM   2784  HE2 PHE   184      -3.109   6.811  53.026  0.00  0.00           H  
ATOM   2785  HZ  PHE   184      -4.186   6.951  50.666  0.00  0.00           H  
ATOM   2786  N   PHE   185       2.054   5.573  50.117  0.00  0.00           N  
ATOM   2787  CA  PHE   185       2.524   6.833  49.781  0.00  0.00           C  
ATOM   2788  C   PHE   185       3.943   6.754  49.242  0.00  0.00           C  
ATOM   2789  O   PHE   185       4.807   7.544  49.612  0.00  0.00           O  
ATOM   2790  CB  PHE   185       2.334   7.818  50.986  0.00  0.00           C  
ATOM   2791  CG  PHE   185       1.058   8.667  51.046  0.00  0.00           C  
ATOM   2792  CD1 PHE   185       1.151   9.975  51.578  0.00  0.00           C  
ATOM   2793  CD2 PHE   185      -0.181   8.143  50.606  0.00  0.00           C  
ATOM   2794  CE1 PHE   185      -0.046  10.806  51.544  0.00  0.00           C  
ATOM   2795  CE2 PHE   185      -1.367   8.922  50.721  0.00  0.00           C  
ATOM   2796  CZ  PHE   185      -1.275  10.282  51.172  0.00  0.00           C  
ATOM   2797  H   PHE   185       2.154   5.234  51.066  0.00  0.00           H  
ATOM   2798  HA  PHE   185       1.863   7.186  48.902  0.00  0.00           H  
ATOM   2799  HB2 PHE   185       2.564   7.283  51.969  0.00  0.00           H  
ATOM   2800  HB3 PHE   185       3.134   8.558  50.906  0.00  0.00           H  
ATOM   2801  HD1 PHE   185       2.105  10.307  51.856  0.00  0.00           H  
ATOM   2802  HD2 PHE   185      -0.242   7.196  50.173  0.00  0.00           H  
ATOM   2803  HE1 PHE   185      -0.007  11.773  51.896  0.00  0.00           H  
ATOM   2804  HE2 PHE   185      -2.313   8.583  50.335  0.00  0.00           H  
ATOM   2805  HZ  PHE   185      -2.159  10.899  51.101  0.00  0.00           H  
ATOM   2806  N   GLY   186       4.173   5.855  48.279  0.00  0.00           N  
ATOM   2807  CA  GLY   186       5.465   5.920  47.589  0.00  0.00           C  
ATOM   2808  C   GLY   186       5.453   4.870  46.460  0.00  0.00           C  
ATOM   2809  O   GLY   186       5.740   5.226  45.319  0.00  0.00           O  
ATOM   2810  H   GLY   186       3.404   5.342  47.835  0.00  0.00           H  
ATOM   2811  HA2 GLY   186       6.346   5.753  48.203  0.00  0.00           H  
ATOM   2812  HA3 GLY   186       5.634   6.962  47.199  0.00  0.00           H  
ATOM   2813  N   CYS   187       5.114   3.632  46.760  0.00  0.00           N  
ATOM   2814  CA  CYS   187       5.314   2.561  45.838  0.00  0.00           C  
ATOM   2815  C   CYS   187       4.153   2.301  44.829  0.00  0.00           C  
ATOM   2816  O   CYS   187       4.314   1.644  43.817  0.00  0.00           O  
ATOM   2817  CB  CYS   187       5.715   1.296  46.525  0.00  0.00           C  
ATOM   2818  SG  CYS   187       7.255   1.608  47.430  0.00  0.00           S  
ATOM   2819  H   CYS   187       4.805   3.348  47.722  0.00  0.00           H  
ATOM   2820  HA  CYS   187       6.116   2.801  45.084  0.00  0.00           H  
ATOM   2821  HB2 CYS   187       5.941   0.486  45.870  0.00  0.00           H  
ATOM   2822  HB3 CYS   187       4.890   0.989  47.227  0.00  0.00           H  
ATOM   2823  HG  CYS   187       6.832   2.614  48.225  0.00  0.00           H  
ATOM   2824  N   VAL   188       2.934   2.782  45.196  0.00  0.00           N  
ATOM   2825  CA  VAL   188       1.725   2.628  44.477  0.00  0.00           C  
ATOM   2826  C   VAL   188       1.271   4.004  43.979  0.00  0.00           C  
ATOM   2827  O   VAL   188       0.997   4.161  42.778  0.00  0.00           O  
ATOM   2828  CB  VAL   188       0.600   1.783  45.147  0.00  0.00           C  
ATOM   2829  CG1 VAL   188       0.278   2.249  46.613  0.00  0.00           C  
ATOM   2830  CG2 VAL   188      -0.726   1.638  44.354  0.00  0.00           C  
ATOM   2831  H   VAL   188       2.912   3.195  46.120  0.00  0.00           H  
ATOM   2832  HA  VAL   188       1.947   2.034  43.627  0.00  0.00           H  
ATOM   2833  HB  VAL   188       1.027   0.747  45.208  0.00  0.00           H  
ATOM   2834  HG11VAL   188      -0.531   1.640  47.023  0.00  0.00           H  
ATOM   2835  HG21VAL   188      -0.631   1.526  43.293  0.00  0.00           H  
ATOM   2836  HG12VAL   188      -0.136   3.338  46.689  0.00  0.00           H  
ATOM   2837  HG22VAL   188      -1.267   0.695  44.692  0.00  0.00           H  
ATOM   2838  HG13VAL   188       1.181   2.156  47.185  0.00  0.00           H  
ATOM   2839  HG23VAL   188      -1.497   2.349  44.661  0.00  0.00           H  
ATOM   2840  N   LEU   189       1.016   4.906  44.884  0.00  0.00           N  
ATOM   2841  CA  LEU   189       0.168   6.067  44.583  0.00  0.00           C  
ATOM   2842  C   LEU   189       0.724   7.045  43.486  0.00  0.00           C  
ATOM   2843  O   LEU   189      -0.083   7.297  42.619  0.00  0.00           O  
ATOM   2844  CB  LEU   189      -0.277   6.761  45.942  0.00  0.00           C  
ATOM   2845  CG  LEU   189      -1.289   7.945  45.637  0.00  0.00           C  
ATOM   2846  CD1 LEU   189      -2.600   7.497  44.935  0.00  0.00           C  
ATOM   2847  CD2 LEU   189      -1.551   8.545  47.011  0.00  0.00           C  
ATOM   2848  H   LEU   189       1.163   4.723  45.827  0.00  0.00           H  
ATOM   2849  HA  LEU   189      -0.763   5.685  44.212  0.00  0.00           H  
ATOM   2850  HB2 LEU   189      -0.854   6.147  46.650  0.00  0.00           H  
ATOM   2851  HB3 LEU   189       0.602   7.063  46.502  0.00  0.00           H  
ATOM   2852  HG  LEU   189      -0.739   8.715  45.085  0.00  0.00           H  
ATOM   2853  HD11LEU   189      -3.299   8.327  44.733  0.00  0.00           H  
ATOM   2854  HD21LEU   189      -2.157   9.456  46.940  0.00  0.00           H  
ATOM   2855  HD12LEU   189      -2.421   7.041  43.956  0.00  0.00           H  
ATOM   2856  HD22LEU   189      -0.619   8.764  47.525  0.00  0.00           H  
ATOM   2857  HD13LEU   189      -3.061   6.643  45.521  0.00  0.00           H  
ATOM   2858  HD23LEU   189      -1.897   7.820  47.736  0.00  0.00           H  
ATOM   2859  N   PRO   190       1.977   7.425  43.435  0.00  0.00           N  
ATOM   2860  CA  PRO   190       2.592   8.189  42.398  0.00  0.00           C  
ATOM   2861  C   PRO   190       2.536   7.611  40.998  0.00  0.00           C  
ATOM   2862  O   PRO   190       1.944   8.258  40.186  0.00  0.00           O  
ATOM   2863  CB  PRO   190       3.965   8.661  42.830  0.00  0.00           C  
ATOM   2864  CG  PRO   190       4.060   8.223  44.294  0.00  0.00           C  
ATOM   2865  CD  PRO   190       2.903   7.198  44.585  0.00  0.00           C  
ATOM   2866  HA  PRO   190       1.969   9.062  42.269  0.00  0.00           H  
ATOM   2867  HB2 PRO   190       4.820   8.289  42.254  0.00  0.00           H  
ATOM   2868  HB3 PRO   190       3.943   9.784  42.666  0.00  0.00           H  
ATOM   2869  HG2 PRO   190       3.919   9.202  44.832  0.00  0.00           H  
ATOM   2870  HG3 PRO   190       5.057   7.908  44.650  0.00  0.00           H  
ATOM   2871  HD2 PRO   190       2.575   7.289  45.623  0.00  0.00           H  
ATOM   2872  HD3 PRO   190       3.363   6.251  44.260  0.00  0.00           H  
ATOM   2873  N   PRO   191       2.956   6.318  40.733  0.00  0.00           N  
ATOM   2874  CA  PRO   191       2.662   5.517  39.568  0.00  0.00           C  
ATOM   2875  C   PRO   191       1.154   5.487  39.292  0.00  0.00           C  
ATOM   2876  O   PRO   191       0.845   5.702  38.106  0.00  0.00           O  
ATOM   2877  CB  PRO   191       3.206   4.098  39.759  0.00  0.00           C  
ATOM   2878  CG  PRO   191       4.350   4.278  40.690  0.00  0.00           C  
ATOM   2879  CD  PRO   191       3.947   5.522  41.497  0.00  0.00           C  
ATOM   2880  HA  PRO   191       3.164   5.908  38.680  0.00  0.00           H  
ATOM   2881  HB2 PRO   191       2.568   3.412  40.327  0.00  0.00           H  
ATOM   2882  HB3 PRO   191       3.519   3.516  38.841  0.00  0.00           H  
ATOM   2883  HG2 PRO   191       5.178   4.541  40.108  0.00  0.00           H  
ATOM   2884  HG3 PRO   191       4.564   3.363  41.260  0.00  0.00           H  
ATOM   2885  HD2 PRO   191       3.418   5.082  42.324  0.00  0.00           H  
ATOM   2886  HD3 PRO   191       4.771   6.077  41.872  0.00  0.00           H  
ATOM   2887  N   LEU   192       0.215   5.313  40.310  0.00  0.00           N  
ATOM   2888  CA  LEU   192      -1.271   5.164  39.986  0.00  0.00           C  
ATOM   2889  C   LEU   192      -1.865   6.441  39.444  0.00  0.00           C  
ATOM   2890  O   LEU   192      -2.705   6.300  38.568  0.00  0.00           O  
ATOM   2891  CB  LEU   192      -2.004   4.729  41.289  0.00  0.00           C  
ATOM   2892  CG  LEU   192      -3.532   4.424  41.064  0.00  0.00           C  
ATOM   2893  CD1 LEU   192      -3.814   3.617  39.824  0.00  0.00           C  
ATOM   2894  CD2 LEU   192      -4.136   3.892  42.345  0.00  0.00           C  
ATOM   2895  H   LEU   192       0.559   5.240  41.270  0.00  0.00           H  
ATOM   2896  HA  LEU   192      -1.307   4.394  39.180  0.00  0.00           H  
ATOM   2897  HB2 LEU   192      -1.502   3.826  41.590  0.00  0.00           H  
ATOM   2898  HB3 LEU   192      -1.712   5.438  42.074  0.00  0.00           H  
ATOM   2899  HG  LEU   192      -3.941   5.440  40.900  0.00  0.00           H  
ATOM   2900  HD11LEU   192      -4.035   4.223  38.914  0.00  0.00           H  
ATOM   2901  HD21LEU   192      -3.736   4.312  43.253  0.00  0.00           H  
ATOM   2902  HD12LEU   192      -4.723   3.065  40.010  0.00  0.00           H  
ATOM   2903  HD22LEU   192      -4.039   2.874  42.524  0.00  0.00           H  
ATOM   2904  HD13LEU   192      -3.045   2.900  39.568  0.00  0.00           H  
ATOM   2905  HD23LEU   192      -5.199   4.131  42.281  0.00  0.00           H  
ATOM   2906  N   LEU   193      -1.408   7.610  39.893  0.00  0.00           N  
ATOM   2907  CA  LEU   193      -2.012   8.881  39.452  0.00  0.00           C  
ATOM   2908  C   LEU   193      -1.871   9.106  37.921  0.00  0.00           C  
ATOM   2909  O   LEU   193      -2.826   9.446  37.310  0.00  0.00           O  
ATOM   2910  CB  LEU   193      -1.488  10.174  40.153  0.00  0.00           C  
ATOM   2911  CG  LEU   193      -1.522  10.271  41.664  0.00  0.00           C  
ATOM   2912  CD1 LEU   193      -0.849  11.549  42.150  0.00  0.00           C  
ATOM   2913  CD2 LEU   193      -3.006  10.126  42.180  0.00  0.00           C  
ATOM   2914  H   LEU   193      -0.838   7.604  40.750  0.00  0.00           H  
ATOM   2915  HA  LEU   193      -3.114   8.860  39.688  0.00  0.00           H  
ATOM   2916  HB2 LEU   193      -0.482  10.272  39.775  0.00  0.00           H  
ATOM   2917  HB3 LEU   193      -1.896  11.067  39.631  0.00  0.00           H  
ATOM   2918  HG  LEU   193      -0.966   9.396  42.051  0.00  0.00           H  
ATOM   2919  HD11LEU   193      -0.948  11.615  43.279  0.00  0.00           H  
ATOM   2920  HD21LEU   193      -2.993  10.231  43.255  0.00  0.00           H  
ATOM   2921  HD12LEU   193      -1.347  12.416  41.646  0.00  0.00           H  
ATOM   2922  HD22LEU   193      -3.640  10.701  41.551  0.00  0.00           H  
ATOM   2923  HD13LEU   193       0.229  11.679  41.900  0.00  0.00           H  
ATOM   2924  HD23LEU   193      -3.428   9.136  41.997  0.00  0.00           H  
ATOM   2925  N   ILE   194      -0.644   8.813  37.392  0.00  0.00           N  
ATOM   2926  CA  ILE   194      -0.304   8.921  35.990  0.00  0.00           C  
ATOM   2927  C   ILE   194      -0.736   7.737  35.123  0.00  0.00           C  
ATOM   2928  O   ILE   194      -0.729   7.860  33.923  0.00  0.00           O  
ATOM   2929  CB  ILE   194       1.148   9.312  35.742  0.00  0.00           C  
ATOM   2930  CG1 ILE   194       2.111   8.222  36.239  0.00  0.00           C  
ATOM   2931  CG2 ILE   194       1.395  10.726  36.309  0.00  0.00           C  
ATOM   2932  CD1 ILE   194       3.473   8.344  35.463  0.00  0.00           C  
ATOM   2933  H   ILE   194       0.159   8.447  37.935  0.00  0.00           H  
ATOM   2934  HA  ILE   194      -0.875   9.755  35.622  0.00  0.00           H  
ATOM   2935  HB  ILE   194       1.211   9.455  34.663  0.00  0.00           H  
ATOM   2936  HG21ILE   194       0.707  11.482  35.912  0.00  0.00           H  
ATOM   2937  HG12ILE   194       1.649   7.216  36.063  0.00  0.00           H  
ATOM   2938  HG22ILE   194       2.395  11.123  36.070  0.00  0.00           H  
ATOM   2939  HG13ILE   194       2.401   8.339  37.261  0.00  0.00           H  
ATOM   2940  HG23ILE   194       1.303  10.772  37.380  0.00  0.00           H  
ATOM   2941  HD11ILE   194       3.496   7.877  34.471  0.00  0.00           H  
ATOM   2942  HD12ILE   194       3.831   9.346  35.355  0.00  0.00           H  
ATOM   2943  HD13ILE   194       4.229   7.712  35.915  0.00  0.00           H  
ATOM   2944  N   MET   195      -1.207   6.617  35.724  0.00  0.00           N  
ATOM   2945  CA  MET   195      -1.967   5.569  34.948  0.00  0.00           C  
ATOM   2946  C   MET   195      -3.487   5.755  35.285  0.00  0.00           C  
ATOM   2947  O   MET   195      -4.241   4.759  35.413  0.00  0.00           O  
ATOM   2948  CB  MET   195      -1.323   4.182  35.105  0.00  0.00           C  
ATOM   2949  CG  MET   195      -1.073   3.617  36.478  0.00  0.00           C  
ATOM   2950  SD  MET   195      -1.306   1.856  36.909  0.00  0.00           S  
ATOM   2951  CE  MET   195      -0.418   1.832  38.547  0.00  0.00           C  
ATOM   2952  H   MET   195      -1.243   6.573  36.747  0.00  0.00           H  
ATOM   2953  HA  MET   195      -1.997   5.830  33.922  0.00  0.00           H  
ATOM   2954  HB2 MET   195      -1.982   3.442  34.621  0.00  0.00           H  
ATOM   2955  HB3 MET   195      -0.404   4.162  34.426  0.00  0.00           H  
ATOM   2956  HG2 MET   195      -0.084   3.907  36.722  0.00  0.00           H  
ATOM   2957  HG3 MET   195      -1.821   4.169  37.054  0.00  0.00           H  
ATOM   2958  HE1 MET   195      -1.044   2.159  39.421  0.00  0.00           H  
ATOM   2959  HE2 MET   195       0.592   2.336  38.571  0.00  0.00           H  
ATOM   2960  HE3 MET   195      -0.204   0.820  38.719  0.00  0.00           H  
ATOM   2961  N   LEU   196      -3.941   6.997  35.370  0.00  0.00           N  
ATOM   2962  CA  LEU   196      -5.365   7.401  35.490  0.00  0.00           C  
ATOM   2963  C   LEU   196      -5.440   8.634  34.611  0.00  0.00           C  
ATOM   2964  O   LEU   196      -6.228   8.661  33.680  0.00  0.00           O  
ATOM   2965  CB  LEU   196      -5.785   7.681  36.957  0.00  0.00           C  
ATOM   2966  CG  LEU   196      -7.232   8.134  37.284  0.00  0.00           C  
ATOM   2967  CD1 LEU   196      -7.584   9.617  37.056  0.00  0.00           C  
ATOM   2968  CD2 LEU   196      -8.337   7.213  36.660  0.00  0.00           C  
ATOM   2969  H   LEU   196      -3.220   7.728  35.360  0.00  0.00           H  
ATOM   2970  HA  LEU   196      -6.055   6.569  35.071  0.00  0.00           H  
ATOM   2971  HB2 LEU   196      -5.465   6.819  37.522  0.00  0.00           H  
ATOM   2972  HB3 LEU   196      -5.169   8.476  37.274  0.00  0.00           H  
ATOM   2973  HG  LEU   196      -7.384   8.117  38.338  0.00  0.00           H  
ATOM   2974  HD11LEU   196      -6.851  10.235  37.525  0.00  0.00           H  
ATOM   2975  HD21LEU   196      -8.446   7.273  35.568  0.00  0.00           H  
ATOM   2976  HD12LEU   196      -7.539   9.807  35.937  0.00  0.00           H  
ATOM   2977  HD22LEU   196      -8.102   6.138  36.884  0.00  0.00           H  
ATOM   2978  HD13LEU   196      -8.549   9.982  37.398  0.00  0.00           H  
ATOM   2979  HD23LEU   196      -9.251   7.421  37.157  0.00  0.00           H  
ATOM   2980  N   VAL   197      -4.571   9.583  34.916  0.00  0.00           N  
ATOM   2981  CA  VAL   197      -4.378  10.728  34.054  0.00  0.00           C  
ATOM   2982  C   VAL   197      -3.935  10.276  32.667  0.00  0.00           C  
ATOM   2983  O   VAL   197      -4.313  10.999  31.735  0.00  0.00           O  
ATOM   2984  CB  VAL   197      -3.365  11.734  34.720  0.00  0.00           C  
ATOM   2985  CG1 VAL   197      -4.010  12.509  35.851  0.00  0.00           C  
ATOM   2986  CG2 VAL   197      -2.084  11.016  35.139  0.00  0.00           C  
ATOM   2987  H   VAL   197      -3.924   9.440  35.641  0.00  0.00           H  
ATOM   2988  HA  VAL   197      -5.347  11.188  33.852  0.00  0.00           H  
ATOM   2989  HB  VAL   197      -3.062  12.501  34.017  0.00  0.00           H  
ATOM   2990  HG11VAL   197      -3.309  12.667  36.663  0.00  0.00           H  
ATOM   2991  HG21VAL   197      -1.561  11.565  35.851  0.00  0.00           H  
ATOM   2992  HG12VAL   197      -4.831  11.939  36.237  0.00  0.00           H  
ATOM   2993  HG22VAL   197      -2.368  10.082  35.589  0.00  0.00           H  
ATOM   2994  HG13VAL   197      -4.270  13.521  35.484  0.00  0.00           H  
ATOM   2995  HG23VAL   197      -1.415  10.823  34.316  0.00  0.00           H  
ATOM   2996  N   ILE   198      -3.363   9.099  32.557  0.00  0.00           N  
ATOM   2997  CA  ILE   198      -3.002   8.530  31.270  0.00  0.00           C  
ATOM   2998  C   ILE   198      -4.226   8.008  30.548  0.00  0.00           C  
ATOM   2999  O   ILE   198      -4.399   8.140  29.326  0.00  0.00           O  
ATOM   3000  CB  ILE   198      -1.753   7.550  31.347  0.00  0.00           C  
ATOM   3001  CG1 ILE   198      -0.939   7.572  30.028  0.00  0.00           C  
ATOM   3002  CG2 ILE   198      -2.041   6.061  31.629  0.00  0.00           C  
ATOM   3003  CD1 ILE   198       0.445   6.901  30.050  0.00  0.00           C  
ATOM   3004  H   ILE   198      -3.031   8.622  33.383  0.00  0.00           H  
ATOM   3005  HA  ILE   198      -2.677   9.346  30.599  0.00  0.00           H  
ATOM   3006  HB  ILE   198      -1.120   7.853  32.173  0.00  0.00           H  
ATOM   3007  HG21ILE   198      -2.683   5.859  32.472  0.00  0.00           H  
ATOM   3008  HG12ILE   198      -0.833   8.659  29.849  0.00  0.00           H  
ATOM   3009  HG22ILE   198      -1.191   5.392  31.692  0.00  0.00           H  
ATOM   3010  HG13ILE   198      -1.610   7.212  29.230  0.00  0.00           H  
ATOM   3011  HG23ILE   198      -2.607   5.654  30.767  0.00  0.00           H  
ATOM   3012  HD11ILE   198       0.353   5.909  30.496  0.00  0.00           H  
ATOM   3013  HD12ILE   198       0.796   6.874  29.021  0.00  0.00           H  
ATOM   3014  HD13ILE   198       1.136   7.474  30.685  0.00  0.00           H  
ATOM   3015  N   TYR   199      -5.187   7.386  31.280  0.00  0.00           N  
ATOM   3016  CA  TYR   199      -6.412   6.929  30.667  0.00  0.00           C  
ATOM   3017  C   TYR   199      -7.267   8.074  30.207  0.00  0.00           C  
ATOM   3018  O   TYR   199      -7.743   7.972  29.076  0.00  0.00           O  
ATOM   3019  CB  TYR   199      -7.158   5.988  31.650  0.00  0.00           C  
ATOM   3020  CG  TYR   199      -6.731   4.565  31.607  0.00  0.00           C  
ATOM   3021  CD1 TYR   199      -6.884   3.784  30.405  0.00  0.00           C  
ATOM   3022  CD2 TYR   199      -6.096   4.019  32.755  0.00  0.00           C  
ATOM   3023  CE1 TYR   199      -6.458   2.403  30.410  0.00  0.00           C  
ATOM   3024  CE2 TYR   199      -5.651   2.652  32.704  0.00  0.00           C  
ATOM   3025  CZ  TYR   199      -5.813   1.911  31.530  0.00  0.00           C  
ATOM   3026  OH  TYR   199      -5.333   0.654  31.578  0.00  0.00           O  
ATOM   3027  H   TYR   199      -4.996   7.297  32.279  0.00  0.00           H  
ATOM   3028  HA  TYR   199      -6.091   6.337  29.758  0.00  0.00           H  
ATOM   3029  HB2 TYR   199      -8.209   6.054  31.456  0.00  0.00           H  
ATOM   3030  HB3 TYR   199      -7.028   6.338  32.747  0.00  0.00           H  
ATOM   3031  HD1 TYR   199      -7.332   4.210  29.513  0.00  0.00           H  
ATOM   3032  HD2 TYR   199      -5.990   4.636  33.626  0.00  0.00           H  
ATOM   3033  HE1 TYR   199      -6.594   1.850  29.503  0.00  0.00           H  
ATOM   3034  HE2 TYR   199      -5.214   2.238  33.623  0.00  0.00           H  
ATOM   3035  HH  TYR   199      -5.334   0.222  30.734  0.00  0.00           H  
ATOM   3036  N   ILE   200      -7.539   9.124  30.991  0.00  0.00           N  
ATOM   3037  CA  ILE   200      -8.365  10.182  30.465  0.00  0.00           C  
ATOM   3038  C   ILE   200      -7.632  10.972  29.372  0.00  0.00           C  
ATOM   3039  O   ILE   200      -8.293  11.411  28.419  0.00  0.00           O  
ATOM   3040  CB  ILE   200      -8.812  11.062  31.655  0.00  0.00           C  
ATOM   3041  CG1 ILE   200     -10.098  11.928  31.381  0.00  0.00           C  
ATOM   3042  CG2 ILE   200      -7.707  11.903  32.355  0.00  0.00           C  
ATOM   3043  CD1 ILE   200      -9.822  13.306  30.796  0.00  0.00           C  
ATOM   3044  H   ILE   200      -7.318   9.139  31.949  0.00  0.00           H  
ATOM   3045  HA  ILE   200      -9.223   9.737  29.988  0.00  0.00           H  
ATOM   3046  HB  ILE   200      -9.138  10.309  32.390  0.00  0.00           H  
ATOM   3047  HG21ILE   200      -7.309  11.368  33.177  0.00  0.00           H  
ATOM   3048  HG12ILE   200     -10.667  11.995  32.340  0.00  0.00           H  
ATOM   3049  HG22ILE   200      -8.177  12.785  32.764  0.00  0.00           H  
ATOM   3050  HG13ILE   200     -10.761  11.418  30.701  0.00  0.00           H  
ATOM   3051  HG23ILE   200      -6.937  12.243  31.676  0.00  0.00           H  
ATOM   3052  HD11ILE   200     -10.674  13.551  30.156  0.00  0.00           H  
ATOM   3053  HD12ILE   200      -8.932  13.307  30.176  0.00  0.00           H  
ATOM   3054  HD13ILE   200      -9.720  13.999  31.628  0.00  0.00           H  
ATOM   3055  N   LYN   201      -6.306  11.124  29.412  0.00  0.00           N  
ATOM   3056  CA  LYN   201      -5.607  11.704  28.286  0.00  0.00           C  
ATOM   3057  C   LYN   201      -5.906  11.045  26.946  0.00  0.00           C  
ATOM   3058  O   LYN   201      -5.819  11.689  25.916  0.00  0.00           O  
ATOM   3059  CB  LYN   201      -4.159  11.680  28.553  0.00  0.00           C  
ATOM   3060  CG  LYN   201      -3.798  12.877  29.422  0.00  0.00           C  
ATOM   3061  CD  LYN   201      -2.310  12.869  29.767  0.00  0.00           C  
ATOM   3062  CE  LYN   201      -1.347  12.611  28.604  0.00  0.00           C  
ATOM   3063  NZ  LYN   201       0.062  12.836  29.014  0.00  0.00           N  
ATOM   3064  H   LYN   201      -5.752  10.895  30.193  0.00  0.00           H  
ATOM   3065  HA  LYN   201      -5.973  12.748  28.256  0.00  0.00           H  
ATOM   3066  HB2 LYN   201      -3.794  10.814  29.099  0.00  0.00           H  
ATOM   3067  HB3 LYN   201      -3.580  11.696  27.599  0.00  0.00           H  
ATOM   3068  HG2 LYN   201      -4.426  12.880  30.290  0.00  0.00           H  
ATOM   3069  HG3 LYN   201      -3.981  13.774  28.894  0.00  0.00           H  
ATOM   3070  HD2 LYN   201      -2.084  12.129  30.534  0.00  0.00           H  
ATOM   3071  HD3 LYN   201      -2.038  13.811  30.239  0.00  0.00           H  
ATOM   3072  HE2 LYN   201      -1.535  13.268  27.756  0.00  0.00           H  
ATOM   3073  HE3 LYN   201      -1.452  11.585  28.280  0.00  0.00           H  
ATOM   3074  HZ1 LYN   201       0.405  13.740  28.727  0.00  0.00           H  
ATOM   3075  HZ2 LYN   201       0.185  12.782  29.997  0.00  0.00           H  
ATOM   3076  N   ILE   202      -6.107   9.706  26.979  0.00  0.00           N  
ATOM   3077  CA  ILE   202      -6.371   8.915  25.779  0.00  0.00           C  
ATOM   3078  C   ILE   202      -7.772   9.254  25.251  0.00  0.00           C  
ATOM   3079  O   ILE   202      -7.996   9.646  24.116  0.00  0.00           O  
ATOM   3080  CB  ILE   202      -6.208   7.418  26.081  0.00  0.00           C  
ATOM   3081  CG1 ILE   202      -4.705   7.023  26.262  0.00  0.00           C  
ATOM   3082  CG2 ILE   202      -6.994   6.536  25.119  0.00  0.00           C  
ATOM   3083  CD1 ILE   202      -4.472   5.745  27.075  0.00  0.00           C  
ATOM   3084  H   ILE   202      -5.896   9.201  27.820  0.00  0.00           H  
ATOM   3085  HA  ILE   202      -5.688   9.183  24.981  0.00  0.00           H  
ATOM   3086  HB  ILE   202      -6.654   7.247  27.063  0.00  0.00           H  
ATOM   3087  HG21ILE   202      -6.454   5.605  24.908  0.00  0.00           H  
ATOM   3088  HG12ILE   202      -4.173   7.003  25.327  0.00  0.00           H  
ATOM   3089  HG22ILE   202      -7.928   6.281  25.637  0.00  0.00           H  
ATOM   3090  HG13ILE   202      -4.217   7.804  26.843  0.00  0.00           H  
ATOM   3091  HG23ILE   202      -7.243   7.014  24.184  0.00  0.00           H  
ATOM   3092  HD11ILE   202      -3.725   5.868  27.832  0.00  0.00           H  
ATOM   3093  HD12ILE   202      -4.177   4.881  26.433  0.00  0.00           H  
ATOM   3094  HD13ILE   202      -5.359   5.421  27.586  0.00  0.00           H  
ATOM   3095  N   PHE   203      -8.786   9.277  26.142  0.00  0.00           N  
ATOM   3096  CA  PHE   203     -10.184   9.646  25.791  0.00  0.00           C  
ATOM   3097  C   PHE   203     -10.346  11.115  25.247  0.00  0.00           C  
ATOM   3098  O   PHE   203     -11.212  11.369  24.430  0.00  0.00           O  
ATOM   3099  CB  PHE   203     -11.032   9.496  27.053  0.00  0.00           C  
ATOM   3100  CG  PHE   203     -11.002   8.118  27.720  0.00  0.00           C  
ATOM   3101  CD1 PHE   203     -10.588   6.997  27.002  0.00  0.00           C  
ATOM   3102  CD2 PHE   203     -11.414   7.991  29.048  0.00  0.00           C  
ATOM   3103  CE1 PHE   203     -10.689   5.761  27.636  0.00  0.00           C  
ATOM   3104  CE2 PHE   203     -11.409   6.758  29.713  0.00  0.00           C  
ATOM   3105  CZ  PHE   203     -10.955   5.647  28.996  0.00  0.00           C  
ATOM   3106  H   PHE   203      -8.675   8.813  27.023  0.00  0.00           H  
ATOM   3107  HA  PHE   203     -10.610   8.994  25.047  0.00  0.00           H  
ATOM   3108  HB2 PHE   203     -12.067   9.728  26.817  0.00  0.00           H  
ATOM   3109  HB3 PHE   203     -10.735  10.273  27.751  0.00  0.00           H  
ATOM   3110  HD1 PHE   203     -10.210   7.105  25.991  0.00  0.00           H  
ATOM   3111  HD2 PHE   203     -11.720   8.870  29.606  0.00  0.00           H  
ATOM   3112  HE1 PHE   203     -10.500   4.882  27.027  0.00  0.00           H  
ATOM   3113  HE2 PHE   203     -11.764   6.677  30.723  0.00  0.00           H  
ATOM   3114  HZ  PHE   203     -10.808   4.679  29.433  0.00  0.00           H  
ATOM   3115  N   LEU   204      -9.465  11.996  25.736  0.00  0.00           N  
ATOM   3116  CA  LEU   204      -9.515  13.434  25.433  0.00  0.00           C  
ATOM   3117  C   LEU   204      -8.963  13.693  24.045  0.00  0.00           C  
ATOM   3118  O   LEU   204      -9.447  14.528  23.293  0.00  0.00           O  
ATOM   3119  CB  LEU   204      -8.636  14.060  26.561  0.00  0.00           C  
ATOM   3120  CG  LEU   204      -8.647  15.584  26.737  0.00  0.00           C  
ATOM   3121  CD1 LEU   204      -7.367  16.213  26.134  0.00  0.00           C  
ATOM   3122  CD2 LEU   204      -9.941  16.304  26.348  0.00  0.00           C  
ATOM   3123  H   LEU   204      -8.703  11.643  26.269  0.00  0.00           H  
ATOM   3124  HA  LEU   204     -10.527  13.844  25.480  0.00  0.00           H  
ATOM   3125  HB2 LEU   204      -7.609  13.771  26.380  0.00  0.00           H  
ATOM   3126  HB3 LEU   204      -8.923  13.602  27.516  0.00  0.00           H  
ATOM   3127  HG  LEU   204      -8.597  15.735  27.816  0.00  0.00           H  
ATOM   3128  HD11LEU   204      -7.005  15.681  25.264  0.00  0.00           H  
ATOM   3129  HD21LEU   204      -9.796  16.997  25.533  0.00  0.00           H  
ATOM   3130  HD12LEU   204      -7.558  17.256  25.891  0.00  0.00           H  
ATOM   3131  HD22LEU   204     -10.229  16.888  27.229  0.00  0.00           H  
ATOM   3132  HD13LEU   204      -6.584  16.188  26.899  0.00  0.00           H  
ATOM   3133  HD23LEU   204     -10.739  15.620  26.136  0.00  0.00           H  
ATOM   3134  N   VAL   205      -7.897  12.916  23.743  0.00  0.00           N  
ATOM   3135  CA  VAL   205      -7.328  12.774  22.406  0.00  0.00           C  
ATOM   3136  C   VAL   205      -8.332  12.407  21.316  0.00  0.00           C  
ATOM   3137  O   VAL   205      -8.230  12.908  20.197  0.00  0.00           O  
ATOM   3138  CB  VAL   205      -6.083  11.850  22.432  0.00  0.00           C  
ATOM   3139  CG1 VAL   205      -5.655  11.266  21.057  0.00  0.00           C  
ATOM   3140  CG2 VAL   205      -4.931  12.608  23.067  0.00  0.00           C  
ATOM   3141  H   VAL   205      -7.448  12.310  24.441  0.00  0.00           H  
ATOM   3142  HA  VAL   205      -6.964  13.750  22.108  0.00  0.00           H  
ATOM   3143  HB  VAL   205      -6.267  11.005  23.096  0.00  0.00           H  
ATOM   3144  HG11VAL   205      -4.653  10.823  21.067  0.00  0.00           H  
ATOM   3145  HG21VAL   205      -4.038  12.010  23.172  0.00  0.00           H  
ATOM   3146  HG12VAL   205      -6.359  10.480  20.795  0.00  0.00           H  
ATOM   3147  HG22VAL   205      -5.175  12.959  24.067  0.00  0.00           H  
ATOM   3148  HG13VAL   205      -5.676  12.039  20.292  0.00  0.00           H  
ATOM   3149  HG23VAL   205      -4.629  13.463  22.451  0.00  0.00           H  
ATOM   3150  N   ALA   206      -9.249  11.456  21.623  0.00  0.00           N  
ATOM   3151  CA  ALA   206     -10.272  10.998  20.719  0.00  0.00           C  
ATOM   3152  C   ALA   206     -11.412  11.972  20.625  0.00  0.00           C  
ATOM   3153  O   ALA   206     -12.083  12.048  19.582  0.00  0.00           O  
ATOM   3154  CB  ALA   206     -10.731   9.676  21.256  0.00  0.00           C  
ATOM   3155  H   ALA   206      -9.198  11.009  22.536  0.00  0.00           H  
ATOM   3156  HA  ALA   206      -9.821  10.853  19.737  0.00  0.00           H  
ATOM   3157  HB1 ALA   206     -10.358   8.857  20.633  0.00  0.00           H  
ATOM   3158  HB2 ALA   206     -10.261   9.585  22.237  0.00  0.00           H  
ATOM   3159  HB3 ALA   206     -11.811   9.651  21.341  0.00  0.00           H  
ATOM   3160  N   CYS   207     -11.639  12.773  21.674  0.00  0.00           N  
ATOM   3161  CA  CYS   207     -12.588  13.873  21.732  0.00  0.00           C  
ATOM   3162  C   CYS   207     -12.094  15.174  21.036  0.00  0.00           C  
ATOM   3163  O   CYS   207     -12.890  16.097  20.834  0.00  0.00           O  
ATOM   3164  CB  CYS   207     -12.849  14.185  23.198  0.00  0.00           C  
ATOM   3165  SG  CYS   207     -13.861  12.867  23.948  0.00  0.00           S  
ATOM   3166  H   CYS   207     -11.182  12.537  22.542  0.00  0.00           H  
ATOM   3167  HA  CYS   207     -13.583  13.586  21.348  0.00  0.00           H  
ATOM   3168  HB2 CYS   207     -11.915  14.319  23.740  0.00  0.00           H  
ATOM   3169  HB3 CYS   207     -13.397  15.120  23.293  0.00  0.00           H  
ATOM   3170  HG  CYS   207     -12.914  12.406  24.769  0.00  0.00           H  
ATOM   3171  N   ARG   208     -10.801  15.201  20.701  0.00  0.00           N  
ATOM   3172  CA  ARG   208     -10.167  16.326  20.008  0.00  0.00           C  
ATOM   3173  C   ARG   208     -10.798  16.589  18.632  0.00  0.00           C  
ATOM   3174  O   ARG   208     -11.080  15.674  17.853  0.00  0.00           O  
ATOM   3175  CB  ARG   208      -8.697  15.967  19.813  0.00  0.00           C  
ATOM   3176  CG  ARG   208      -7.742  17.133  19.543  0.00  0.00           C  
ATOM   3177  CD  ARG   208      -6.255  16.712  19.388  0.00  0.00           C  
ATOM   3178  NE  ARG   208      -6.020  15.725  18.328  0.00  0.00           N  
ATOM   3179  CZ  ARG   208      -5.083  14.756  18.339  0.00  0.00           C  
ATOM   3180  NH1 ARG   208      -4.087  14.744  19.255  0.00  0.00           N1+
ATOM   3181  NH2 ARG   208      -5.199  13.781  17.432  0.00  0.00           N  
ATOM   3182  H   ARG   208     -10.193  14.486  21.084  0.00  0.00           H  
ATOM   3183  HA  ARG   208     -10.265  17.225  20.611  0.00  0.00           H  
ATOM   3184  HB2 ARG   208      -8.642  15.248  18.992  0.00  0.00           H  
ATOM   3185  HB3 ARG   208      -8.361  15.464  20.727  0.00  0.00           H  
ATOM   3186  HG2 ARG   208      -8.089  17.675  18.660  0.00  0.00           H  
ATOM   3187  HG3 ARG   208      -7.786  17.836  20.376  0.00  0.00           H  
ATOM   3188  HD2 ARG   208      -5.862  16.330  20.323  0.00  0.00           H  
ATOM   3189  HD3 ARG   208      -5.695  17.605  19.102  0.00  0.00           H  
ATOM   3190  HE  ARG   208      -6.700  15.715  17.580  0.00  0.00           H  
ATOM   3191  HH11ARG   208      -4.000  14.012  19.945  0.00  0.00           H  
ATOM   3192  HH21ARG   208      -5.793  13.946  16.628  0.00  0.00           H  
ATOM   3193  HH12ARG   208      -3.447  15.526  19.286  0.00  0.00           H  
ATOM   3194  HH22ARG   208      -4.690  12.919  17.533  0.00  0.00           H  
ATOM   3195  N   GLN   209     -10.980  17.873  18.283  0.00  0.00           N  
ATOM   3196  CA  GLN   209     -11.415  18.285  16.952  0.00  0.00           C  
ATOM   3197  C   GLN   209     -10.349  17.900  15.916  0.00  0.00           C  
ATOM   3198  O   GLN   209      -9.169  18.134  16.139  0.00  0.00           O  
ATOM   3199  CB  GLN   209     -11.585  19.810  16.838  0.00  0.00           C  
ATOM   3200  CG  GLN   209     -12.673  20.429  17.718  0.00  0.00           C  
ATOM   3201  CD  GLN   209     -12.739  21.945  17.493  0.00  0.00           C  
ATOM   3202  NE2 GLN   209     -13.635  22.665  18.183  0.00  0.00           N  
ATOM   3203  OE1 GLN   209     -11.927  22.495  16.754  0.00  0.00           O  
ATOM   3204  H   GLN   209     -10.852  18.606  18.962  0.00  0.00           H  
ATOM   3205  HA  GLN   209     -12.343  17.769  16.692  0.00  0.00           H  
ATOM   3206  HB2 GLN   209     -11.790  20.072  15.801  0.00  0.00           H  
ATOM   3207  HB3 GLN   209     -10.645  20.301  17.034  0.00  0.00           H  
ATOM   3208  HG2 GLN   209     -12.416  20.274  18.767  0.00  0.00           H  
ATOM   3209  HG3 GLN   209     -13.640  19.950  17.548  0.00  0.00           H  
ATOM   3210  HE21GLN   209     -14.586  22.351  18.301  0.00  0.00           H  
ATOM   3211  HE22GLN   209     -13.359  23.536  18.616  0.00  0.00           H  
ATOM   3212  N   LEU   210     -10.775  17.293  14.800  0.00  0.00           N  
ATOM   3213  CA  LEU   210      -9.815  16.770  13.847  0.00  0.00           C  
ATOM   3214  C   LEU   210      -9.080  17.873  13.073  0.00  0.00           C  
ATOM   3215  O   LEU   210      -9.691  18.863  12.684  0.00  0.00           O  
ATOM   3216  CB  LEU   210     -10.452  15.787  12.889  0.00  0.00           C  
ATOM   3217  CG  LEU   210     -10.569  14.390  13.490  0.00  0.00           C  
ATOM   3218  CD1 LEU   210     -11.717  14.230  14.482  0.00  0.00           C  
ATOM   3219  CD2 LEU   210     -10.751  13.335  12.404  0.00  0.00           C  
ATOM   3220  H   LEU   210     -11.768  17.139  14.687  0.00  0.00           H  
ATOM   3221  HA  LEU   210      -9.069  16.273  14.474  0.00  0.00           H  
ATOM   3222  HB2 LEU   210     -11.429  16.165  12.592  0.00  0.00           H  
ATOM   3223  HB3 LEU   210      -9.800  15.726  12.021  0.00  0.00           H  
ATOM   3224  HG  LEU   210      -9.635  14.207  14.029  0.00  0.00           H  
ATOM   3225  HD11LEU   210     -12.323  13.359  14.244  0.00  0.00           H  
ATOM   3226  HD21LEU   210     -10.086  13.501  11.558  0.00  0.00           H  
ATOM   3227  HD12LEU   210     -11.338  14.108  15.500  0.00  0.00           H  
ATOM   3228  HD22LEU   210     -11.780  13.326  12.046  0.00  0.00           H  
ATOM   3229  HD13LEU   210     -12.383  15.093  14.503  0.00  0.00           H  
ATOM   3230  HD23LEU   210     -10.518  12.371  12.858  0.00  0.00           H  
ATOM   3231  N   GLN   211      -7.773  17.688  12.857  0.00  0.00           N  
ATOM   3232  CA  GLN   211      -6.924  18.644  12.152  0.00  0.00           C  
ATOM   3233  C   GLN   211      -6.156  17.984  10.974  0.00  0.00           C  
ATOM   3234  O   GLN   211      -4.967  18.231  10.789  0.00  0.00           O  
ATOM   3235  CB  GLN   211      -5.970  19.294  13.142  0.00  0.00           C  
ATOM   3236  CG  GLN   211      -6.697  20.148  14.194  0.00  0.00           C  
ATOM   3237  CD  GLN   211      -5.733  20.978  15.048  0.00  0.00           C  
ATOM   3238  NE2 GLN   211      -6.250  21.883  15.876  0.00  0.00           N  
ATOM   3239  OE1 GLN   211      -4.528  20.795  14.948  0.00  0.00           O  
ATOM   3240  H   GLN   211      -7.324  16.890  13.279  0.00  0.00           H  
ATOM   3241  HA  GLN   211      -7.576  19.409  11.719  0.00  0.00           H  
ATOM   3242  HB2 GLN   211      -5.371  18.514  13.611  0.00  0.00           H  
ATOM   3243  HB3 GLN   211      -5.295  19.927  12.568  0.00  0.00           H  
ATOM   3244  HG2 GLN   211      -7.315  19.519  14.826  0.00  0.00           H  
ATOM   3245  HG3 GLN   211      -7.365  20.845  13.687  0.00  0.00           H  
ATOM   3246  HE21GLN   211      -5.648  22.478  16.424  0.00  0.00           H  
ATOM   3247  HE22GLN   211      -7.256  21.957  15.952  0.00  0.00           H  
ATOM   3248  N   ARG   212      -6.882  17.161  10.215  0.00  0.00           N  
ATOM   3249  CA  ARG   212      -6.389  16.284   9.149  0.00  0.00           C  
ATOM   3250  C   ARG   212      -5.476  16.912   8.091  0.00  0.00           C  
ATOM   3251  O   ARG   212      -5.918  17.616   7.177  0.00  0.00           O  
ATOM   3252  CB  ARG   212      -7.597  15.527   8.566  0.00  0.00           C  
ATOM   3253  CG  ARG   212      -8.687  16.411   7.938  0.00  0.00           C  
ATOM   3254  CD  ARG   212      -9.923  15.585   7.530  0.00  0.00           C  
ATOM   3255  NE  ARG   212     -11.103  16.437   7.305  0.00  0.00           N  
ATOM   3256  CZ  ARG   212     -12.341  16.018   6.984  0.00  0.00           C  
ATOM   3257  NH1 ARG   212     -12.605  14.721   6.782  0.00  0.00           N1+
ATOM   3258  NH2 ARG   212     -13.325  16.922   6.855  0.00  0.00           N  
ATOM   3259  H   ARG   212      -7.855  17.081  10.459  0.00  0.00           H  
ATOM   3260  HA  ARG   212      -5.770  15.518   9.619  0.00  0.00           H  
ATOM   3261  HB2 ARG   212      -8.001  14.922   9.378  0.00  0.00           H  
ATOM   3262  HB3 ARG   212      -7.226  14.806   7.835  0.00  0.00           H  
ATOM   3263  HG2 ARG   212      -8.277  16.867   7.035  0.00  0.00           H  
ATOM   3264  HG3 ARG   212      -8.966  17.238   8.590  0.00  0.00           H  
ATOM   3265  HD2 ARG   212      -9.693  14.990   6.652  0.00  0.00           H  
ATOM   3266  HD3 ARG   212     -10.182  14.875   8.316  0.00  0.00           H  
ATOM   3267  HE  ARG   212     -11.018  17.430   7.464  0.00  0.00           H  
ATOM   3268  HH11ARG   212     -13.554  14.377   6.818  0.00  0.00           H  
ATOM   3269  HH21ARG   212     -14.201  16.670   6.425  0.00  0.00           H  
ATOM   3270  HH12ARG   212     -11.857  14.088   6.538  0.00  0.00           H  
ATOM   3271  HH22ARG   212     -13.147  17.887   7.106  0.00  0.00           H  
ATOM   3272  N   THR   213      -4.185  16.517   8.171  0.00  0.00           N  
ATOM   3273  CA  THR   213      -3.117  16.683   7.191  0.00  0.00           C  
ATOM   3274  C   THR   213      -2.153  15.499   7.281  0.00  0.00           C  
ATOM   3275  O   THR   213      -2.599  14.391   7.571  0.00  0.00           O  
ATOM   3276  CB  THR   213      -2.488  18.054   7.477  0.00  0.00           C  
ATOM   3277  CG2 THR   213      -2.026  18.153   8.923  0.00  0.00           C  
ATOM   3278  OG1 THR   213      -1.358  18.278   6.673  0.00  0.00           O  
ATOM   3279  H   THR   213      -3.921  16.104   9.053  0.00  0.00           H  
ATOM   3280  HA  THR   213      -3.585  16.679   6.204  0.00  0.00           H  
ATOM   3281  HB  THR   213      -3.230  18.829   7.269  0.00  0.00           H  
ATOM   3282  HG21THR   213      -1.236  18.892   9.019  0.00  0.00           H  
ATOM   3283  HG22THR   213      -1.641  17.188   9.260  0.00  0.00           H  
ATOM   3284  HG23THR   213      -2.839  18.436   9.590  0.00  0.00           H  
ATOM   3285  HG1 THR   213      -1.520  17.912   5.819  0.00  0.00           H  
ATOM   3286  N   GLU   214      -0.835  15.664   7.049  0.00  0.00           N  
ATOM   3287  CA  GLU   214       0.141  14.590   7.219  0.00  0.00           C  
ATOM   3288  C   GLU   214       0.373  14.362   8.690  0.00  0.00           C  
ATOM   3289  O   GLU   214       1.440  14.666   9.236  0.00  0.00           O  
ATOM   3290  CB  GLU   214       1.473  14.981   6.583  0.00  0.00           C  
ATOM   3291  CG  GLU   214       1.491  15.040   5.040  0.00  0.00           C  
ATOM   3292  CD  GLU   214       0.971  13.810   4.316  0.00  0.00           C  
ATOM   3293  OE1 GLU   214       1.374  12.675   4.681  0.00  0.00           O  
ATOM   3294  OE2 GLU   214       0.205  14.018   3.341  0.00  0.00           O1-
ATOM   3295  H   GLU   214      -0.477  16.558   6.770  0.00  0.00           H  
ATOM   3296  HA  GLU   214      -0.274  13.696   6.755  0.00  0.00           H  
ATOM   3297  HB2 GLU   214       2.272  14.306   6.903  0.00  0.00           H  
ATOM   3298  HB3 GLU   214       1.747  15.963   6.974  0.00  0.00           H  
ATOM   3299  HG2 GLU   214       0.951  15.927   4.716  0.00  0.00           H  
ATOM   3300  HG3 GLU   214       2.510  15.194   4.692  0.00  0.00           H  
ATOM   3301  N   LEU   215      -0.663  13.843   9.359  0.00  0.00           N  
ATOM   3302  CA  LEU   215      -0.796  13.674  10.796  0.00  0.00           C  
ATOM   3303  C   LEU   215      -2.049  12.807  10.991  0.00  0.00           C  
ATOM   3304  O   LEU   215      -3.017  12.937  10.252  0.00  0.00           O  
ATOM   3305  CB  LEU   215      -0.856  15.032  11.510  0.00  0.00           C  
ATOM   3306  CG  LEU   215      -1.161  14.988  13.035  0.00  0.00           C  
ATOM   3307  CD1 LEU   215      -2.600  14.543  13.362  0.00  0.00           C  
ATOM   3308  CD2 LEU   215      -0.136  14.202  13.856  0.00  0.00           C  
ATOM   3309  H   LEU   215      -1.428  13.504   8.793  0.00  0.00           H  
ATOM   3310  HA  LEU   215       0.057  13.107  11.158  0.00  0.00           H  
ATOM   3311  HB2 LEU   215       0.084  15.564  11.339  0.00  0.00           H  
ATOM   3312  HB3 LEU   215      -1.614  15.637  11.015  0.00  0.00           H  
ATOM   3313  HG  LEU   215      -1.077  16.011  13.402  0.00  0.00           H  
ATOM   3314  HD11LEU   215      -2.826  14.716  14.414  0.00  0.00           H  
ATOM   3315  HD21LEU   215       0.814  14.076  13.340  0.00  0.00           H  
ATOM   3316  HD12LEU   215      -2.797  13.488  13.162  0.00  0.00           H  
ATOM   3317  HD22LEU   215       0.056  14.729  14.790  0.00  0.00           H  
ATOM   3318  HD13LEU   215      -3.318  15.122  12.780  0.00  0.00           H  
ATOM   3319  HD23LEU   215      -0.538  13.225  14.119  0.00  0.00           H  
ATOM   3320  N   MET   216      -1.990  11.857  11.915  0.00  0.00           N  
ATOM   3321  CA  MET   216      -2.838  10.662  11.885  0.00  0.00           C  
ATOM   3322  C   MET   216      -4.263  10.824  12.414  0.00  0.00           C  
ATOM   3323  O   MET   216      -4.747   9.974  13.166  0.00  0.00           O  
ATOM   3324  CB  MET   216      -2.073   9.525  12.568  0.00  0.00           C  
ATOM   3325  CG  MET   216      -2.610   8.125  12.232  0.00  0.00           C  
ATOM   3326  SD  MET   216      -1.342   6.887  11.865  0.00  0.00           S  
ATOM   3327  CE  MET   216      -0.664   7.681  10.391  0.00  0.00           C  
ATOM   3328  H   MET   216      -1.223  11.924  12.562  0.00  0.00           H  
ATOM   3329  HA  MET   216      -2.932  10.433  10.820  0.00  0.00           H  
ATOM   3330  HB2 MET   216      -2.021   9.701  13.641  0.00  0.00           H  
ATOM   3331  HB3 MET   216      -1.045   9.542  12.205  0.00  0.00           H  
ATOM   3332  HG2 MET   216      -3.220   7.763  13.057  0.00  0.00           H  
ATOM   3333  HG3 MET   216      -3.225   8.194  11.328  0.00  0.00           H  
ATOM   3334  HE1 MET   216       0.316   7.273  10.139  0.00  0.00           H  
ATOM   3335  HE2 MET   216      -0.555   8.743  10.608  0.00  0.00           H  
ATOM   3336  HE3 MET   216      -1.325   7.544   9.533  0.00  0.00           H  
ATOM   3337  N   ASP   217      -4.930  11.923  12.063  0.00  0.00           N  
ATOM   3338  CA  ASP   217      -6.344  12.104  12.290  0.00  0.00           C  
ATOM   3339  C   ASP   217      -7.053  11.412  11.144  0.00  0.00           C  
ATOM   3340  O   ASP   217      -7.561  12.062  10.230  0.00  0.00           O  
ATOM   3341  CB  ASP   217      -6.602  13.604  12.333  0.00  0.00           C  
ATOM   3342  CG  ASP   217      -6.335  14.222  13.707  0.00  0.00           C  
ATOM   3343  OD1 ASP   217      -6.056  13.455  14.648  0.00  0.00           O  
ATOM   3344  OD2 ASP   217      -6.426  15.464  13.797  0.00  0.00           O1-
ATOM   3345  H   ASP   217      -4.435  12.601  11.506  0.00  0.00           H  
ATOM   3346  HA  ASP   217      -6.655  11.630  13.224  0.00  0.00           H  
ATOM   3347  HB2 ASP   217      -7.618  13.876  12.036  0.00  0.00           H  
ATOM   3348  HB3 ASP   217      -5.918  14.077  11.637  0.00  0.00           H  
ATOM   3349  N   HID   218      -7.028  10.070  11.191  0.00  0.00           N  
ATOM   3350  CA  HID   218      -7.407   9.186  10.107  0.00  0.00           C  
ATOM   3351  C   HID   218      -8.839   8.733  10.323  0.00  0.00           C  
ATOM   3352  O   HID   218      -9.173   7.583  10.057  0.00  0.00           O  
ATOM   3353  CB  HID   218      -6.385   8.062   9.867  0.00  0.00           C  
ATOM   3354  CG  HID   218      -6.022   7.129  10.999  0.00  0.00           C  
ATOM   3355  CD2 HID   218      -5.957   5.758  11.042  0.00  0.00           C  
ATOM   3356  ND1 HID   218      -5.819   7.531  12.309  0.00  0.00           N  
ATOM   3357  CE1 HID   218      -5.590   6.420  13.016  0.00  0.00           C  
ATOM   3358  NE2 HID   218      -5.611   5.311  12.310  0.00  0.00           N  
ATOM   3359  H   HID   218      -6.827   9.663  12.089  0.00  0.00           H  
ATOM   3360  HA  HID   218      -7.384   9.787   9.201  0.00  0.00           H  
ATOM   3361  HB2 HID   218      -6.714   7.454   9.025  0.00  0.00           H  
ATOM   3362  HB3 HID   218      -5.468   8.551   9.516  0.00  0.00           H  
ATOM   3363  HD1 HID   218      -5.982   8.449  12.696  0.00  0.00           H  
ATOM   3364  HD2 HID   218      -6.247   5.062  10.275  0.00  0.00           H  
ATOM   3365  HE1 HID   218      -5.515   6.393  14.092  0.00  0.00           H  
ATOM   3366  N   SER   219      -9.649   9.698  10.757  0.00  0.00           N  
ATOM   3367  CA  SER   219     -11.099   9.722  10.747  0.00  0.00           C  
ATOM   3368  C   SER   219     -11.642   9.574  12.153  0.00  0.00           C  
ATOM   3369  O   SER   219     -11.045   8.822  12.920  0.00  0.00           O  
ATOM   3370  CB  SER   219     -11.708   8.722   9.735  0.00  0.00           C  
ATOM   3371  OG  SER   219     -13.065   9.047   9.515  0.00  0.00           O  
ATOM   3372  H   SER   219      -9.224  10.561  11.073  0.00  0.00           H  
ATOM   3373  HA  SER   219     -11.334  10.727  10.396  0.00  0.00           H  
ATOM   3374  HB2 SER   219     -11.200   8.757   8.773  0.00  0.00           H  
ATOM   3375  HB3 SER   219     -11.655   7.694  10.102  0.00  0.00           H  
ATOM   3376  HG  SER   219     -13.272   8.853   8.612  0.00  0.00           H  
ATOM   3377  N   ARG   220     -12.716  10.305  12.490  0.00  0.00           N  
ATOM   3378  CA  ARG   220     -13.188  10.360  13.854  0.00  0.00           C  
ATOM   3379  C   ARG   220     -13.707   8.993  14.293  0.00  0.00           C  
ATOM   3380  O   ARG   220     -13.541   8.623  15.448  0.00  0.00           O  
ATOM   3381  CB  ARG   220     -14.257  11.422  13.979  0.00  0.00           C  
ATOM   3382  CG  ARG   220     -14.759  11.564  15.407  0.00  0.00           C  
ATOM   3383  CD  ARG   220     -15.720  12.725  15.467  0.00  0.00           C  
ATOM   3384  NE  ARG   220     -14.926  13.931  15.686  0.00  0.00           N  
ATOM   3385  CZ  ARG   220     -15.091  15.093  15.052  0.00  0.00           C  
ATOM   3386  NH1 ARG   220     -15.810  15.136  13.930  0.00  0.00           N1+
ATOM   3387  NH2 ARG   220     -14.452  16.194  15.492  0.00  0.00           N  
ATOM   3388  H   ARG   220     -13.138  10.927  11.815  0.00  0.00           H  
ATOM   3389  HA  ARG   220     -12.353  10.618  14.505  0.00  0.00           H  
ATOM   3390  HB2 ARG   220     -15.113  11.172  13.341  0.00  0.00           H  
ATOM   3391  HB3 ARG   220     -13.878  12.384  13.634  0.00  0.00           H  
ATOM   3392  HG2 ARG   220     -13.893  11.778  16.026  0.00  0.00           H  
ATOM   3393  HG3 ARG   220     -15.190  10.643  15.793  0.00  0.00           H  
ATOM   3394  HD2 ARG   220     -16.419  12.600  16.291  0.00  0.00           H  
ATOM   3395  HD3 ARG   220     -16.295  12.804  14.545  0.00  0.00           H  
ATOM   3396  HE  ARG   220     -14.087  13.830  16.234  0.00  0.00           H  
ATOM   3397  HH11ARG   220     -15.478  14.615  13.132  0.00  0.00           H  
ATOM   3398  HH21ARG   220     -14.434  16.439  16.473  0.00  0.00           H  
ATOM   3399  HH12ARG   220     -16.707  15.604  13.898  0.00  0.00           H  
ATOM   3400  HH22ARG   220     -13.837  16.679  14.857  0.00  0.00           H  
ATOM   3401  N   THR   221     -14.333   8.296  13.358  0.00  0.00           N  
ATOM   3402  CA  THR   221     -14.854   6.964  13.569  0.00  0.00           C  
ATOM   3403  C   THR   221     -13.747   5.929  13.710  0.00  0.00           C  
ATOM   3404  O   THR   221     -13.973   4.861  14.259  0.00  0.00           O  
ATOM   3405  CB  THR   221     -15.797   6.717  12.365  0.00  0.00           C  
ATOM   3406  CG2 THR   221     -15.065   6.701  11.002  0.00  0.00           C  
ATOM   3407  OG1 THR   221     -16.451   5.473  12.502  0.00  0.00           O  
ATOM   3408  H   THR   221     -14.533   8.703  12.458  0.00  0.00           H  
ATOM   3409  HA  THR   221     -15.436   6.936  14.494  0.00  0.00           H  
ATOM   3410  HB  THR   221     -16.527   7.529  12.376  0.00  0.00           H  
ATOM   3411  HG21THR   221     -14.493   7.605  10.810  0.00  0.00           H  
ATOM   3412  HG22THR   221     -14.393   5.850  10.906  0.00  0.00           H  
ATOM   3413  HG23THR   221     -15.786   6.640  10.178  0.00  0.00           H  
ATOM   3414  HG1 THR   221     -17.216   5.597  13.042  0.00  0.00           H  
ATOM   3415  N   THR   222     -12.527   6.208  13.242  0.00  0.00           N  
ATOM   3416  CA  THR   222     -11.420   5.253  13.350  0.00  0.00           C  
ATOM   3417  C   THR   222     -10.873   5.374  14.766  0.00  0.00           C  
ATOM   3418  O   THR   222     -10.487   4.391  15.410  0.00  0.00           O  
ATOM   3419  CB  THR   222     -10.414   5.586  12.232  0.00  0.00           C  
ATOM   3420  CG2 THR   222      -9.290   4.562  12.022  0.00  0.00           C  
ATOM   3421  OG1 THR   222     -11.142   5.543  11.023  0.00  0.00           O  
ATOM   3422  H   THR   222     -12.282   7.124  12.881  0.00  0.00           H  
ATOM   3423  HA  THR   222     -11.788   4.247  13.184  0.00  0.00           H  
ATOM   3424  HB  THR   222      -9.990   6.578  12.365  0.00  0.00           H  
ATOM   3425  HG21THR   222      -9.048   4.504  10.958  0.00  0.00           H  
ATOM   3426  HG22THR   222      -8.369   4.833  12.539  0.00  0.00           H  
ATOM   3427  HG23THR   222      -9.575   3.552  12.326  0.00  0.00           H  
ATOM   3428  HG1 THR   222     -10.597   5.855  10.317  0.00  0.00           H  
ATOM   3429  N   LEU   223     -10.871   6.632  15.248  0.00  0.00           N  
ATOM   3430  CA  LEU   223     -10.279   7.016  16.545  0.00  0.00           C  
ATOM   3431  C   LEU   223     -11.260   6.550  17.600  0.00  0.00           C  
ATOM   3432  O   LEU   223     -10.845   6.227  18.706  0.00  0.00           O  
ATOM   3433  CB  LEU   223     -10.127   8.529  16.539  0.00  0.00           C  
ATOM   3434  CG  LEU   223      -9.080   8.986  15.501  0.00  0.00           C  
ATOM   3435  CD1 LEU   223      -9.076  10.511  15.196  0.00  0.00           C  
ATOM   3436  CD2 LEU   223      -7.683   8.502  15.870  0.00  0.00           C  
ATOM   3437  H   LEU   223     -11.386   7.353  14.763  0.00  0.00           H  
ATOM   3438  HA  LEU   223      -9.323   6.524  16.703  0.00  0.00           H  
ATOM   3439  HB2 LEU   223     -11.098   8.957  16.312  0.00  0.00           H  
ATOM   3440  HB3 LEU   223      -9.867   8.863  17.539  0.00  0.00           H  
ATOM   3441  HG  LEU   223      -9.352   8.503  14.560  0.00  0.00           H  
ATOM   3442  HD11LEU   223      -9.649  11.122  15.897  0.00  0.00           H  
ATOM   3443  HD21LEU   223      -7.037   8.596  15.004  0.00  0.00           H  
ATOM   3444  HD12LEU   223      -9.488  10.667  14.199  0.00  0.00           H  
ATOM   3445  HD22LEU   223      -7.264   9.115  16.666  0.00  0.00           H  
ATOM   3446  HD13LEU   223      -8.054  10.902  15.179  0.00  0.00           H  
ATOM   3447  HD23LEU   223      -7.715   7.455  16.174  0.00  0.00           H  
ATOM   3448  N   GLN   224     -12.536   6.533  17.208  0.00  0.00           N  
ATOM   3449  CA  GLN   224     -13.579   5.973  18.072  0.00  0.00           C  
ATOM   3450  C   GLN   224     -13.361   4.479  18.423  0.00  0.00           C  
ATOM   3451  O   GLN   224     -13.883   4.014  19.430  0.00  0.00           O  
ATOM   3452  CB  GLN   224     -14.946   6.139  17.399  0.00  0.00           C  
ATOM   3453  CG  GLN   224     -16.143   5.913  18.355  0.00  0.00           C  
ATOM   3454  CD  GLN   224     -17.409   6.615  17.823  0.00  0.00           C  
ATOM   3455  NE2 GLN   224     -18.568   6.373  18.463  0.00  0.00           N  
ATOM   3456  OE1 GLN   224     -17.359   7.298  16.807  0.00  0.00           O  
ATOM   3457  H   GLN   224     -12.798   6.933  16.323  0.00  0.00           H  
ATOM   3458  HA  GLN   224     -13.530   6.520  19.009  0.00  0.00           H  
ATOM   3459  HB2 GLN   224     -15.011   7.144  16.980  0.00  0.00           H  
ATOM   3460  HB3 GLN   224     -15.038   5.429  16.580  0.00  0.00           H  
ATOM   3461  HG2 GLN   224     -16.309   4.842  18.488  0.00  0.00           H  
ATOM   3462  HG3 GLN   224     -15.877   6.287  19.350  0.00  0.00           H  
ATOM   3463  HE21GLN   224     -18.597   5.775  19.276  0.00  0.00           H  
ATOM   3464  HE22GLN   224     -19.440   6.776  18.127  0.00  0.00           H  
ATOM   3465  N   ARG   225     -12.641   3.708  17.601  0.00  0.00           N  
ATOM   3466  CA  ARG   225     -12.510   2.271  17.806  0.00  0.00           C  
ATOM   3467  C   ARG   225     -11.266   1.902  18.608  0.00  0.00           C  
ATOM   3468  O   ARG   225     -11.233   0.865  19.259  0.00  0.00           O  
ATOM   3469  CB  ARG   225     -12.397   1.592  16.448  0.00  0.00           C  
ATOM   3470  CG  ARG   225     -13.625   1.786  15.545  0.00  0.00           C  
ATOM   3471  CD  ARG   225     -13.499   1.260  14.128  0.00  0.00           C  
ATOM   3472  NE  ARG   225     -14.544   1.899  13.286  0.00  0.00           N  
ATOM   3473  CZ  ARG   225     -14.580   2.055  11.944  0.00  0.00           C  
ATOM   3474  NH1 ARG   225     -13.625   1.522  11.170  0.00  0.00           N1+
ATOM   3475  NH2 ARG   225     -15.557   2.790  11.369  0.00  0.00           N  
ATOM   3476  H   ARG   225     -12.214   4.105  16.775  0.00  0.00           H  
ATOM   3477  HA  ARG   225     -13.394   1.874  18.310  0.00  0.00           H  
ATOM   3478  HB2 ARG   225     -11.518   1.928  15.891  0.00  0.00           H  
ATOM   3479  HB3 ARG   225     -12.254   0.516  16.601  0.00  0.00           H  
ATOM   3480  HG2 ARG   225     -13.901   2.848  15.561  0.00  0.00           H  
ATOM   3481  HG3 ARG   225     -14.453   1.246  16.005  0.00  0.00           H  
ATOM   3482  HD2 ARG   225     -12.546   1.542  13.690  0.00  0.00           H  
ATOM   3483  HD3 ARG   225     -13.624   0.179  14.112  0.00  0.00           H  
ATOM   3484  HE  ARG   225     -15.373   2.213  13.773  0.00  0.00           H  
ATOM   3485  HH11ARG   225     -13.755   1.393  10.175  0.00  0.00           H  
ATOM   3486  HH21ARG   225     -15.557   3.787  11.516  0.00  0.00           H  
ATOM   3487  HH12ARG   225     -12.685   1.426  11.542  0.00  0.00           H  
ATOM   3488  HH22ARG   225     -16.049   2.429  10.565  0.00  0.00           H  
ATOM   3489  N   GLU   226     -10.190   2.678  18.472  0.00  0.00           N  
ATOM   3490  CA  GLU   226      -8.966   2.337  19.138  0.00  0.00           C  
ATOM   3491  C   GLU   226      -8.989   2.647  20.638  0.00  0.00           C  
ATOM   3492  O   GLU   226      -8.255   2.054  21.421  0.00  0.00           O  
ATOM   3493  CB  GLU   226      -7.770   3.009  18.427  0.00  0.00           C  
ATOM   3494  CG  GLU   226      -7.990   4.463  17.968  0.00  0.00           C  
ATOM   3495  CD  GLU   226      -6.696   5.049  17.367  0.00  0.00           C  
ATOM   3496  OE1 GLU   226      -6.048   4.298  16.589  0.00  0.00           O  
ATOM   3497  OE2 GLU   226      -6.365   6.200  17.765  0.00  0.00           O1-
ATOM   3498  H   GLU   226     -10.265   3.532  17.942  0.00  0.00           H  
ATOM   3499  HA  GLU   226      -8.811   1.260  19.020  0.00  0.00           H  
ATOM   3500  HB2 GLU   226      -7.433   2.430  17.571  0.00  0.00           H  
ATOM   3501  HB3 GLU   226      -6.945   3.004  19.119  0.00  0.00           H  
ATOM   3502  HG2 GLU   226      -8.272   5.076  18.824  0.00  0.00           H  
ATOM   3503  HG3 GLU   226      -8.795   4.540  17.230  0.00  0.00           H  
ATOM   3504  N   ILE   227      -9.840   3.571  21.048  0.00  0.00           N  
ATOM   3505  CA  ILE   227     -10.072   3.838  22.433  0.00  0.00           C  
ATOM   3506  C   ILE   227     -10.937   2.792  23.177  0.00  0.00           C  
ATOM   3507  O   ILE   227     -10.969   2.799  24.396  0.00  0.00           O  
ATOM   3508  CB  ILE   227     -10.655   5.235  22.736  0.00  0.00           C  
ATOM   3509  CG1 ILE   227     -11.960   5.587  22.104  0.00  0.00           C  
ATOM   3510  CG2 ILE   227      -9.590   6.281  22.486  0.00  0.00           C  
ATOM   3511  CD1 ILE   227     -12.506   6.880  22.727  0.00  0.00           C  
ATOM   3512  H   ILE   227     -10.295   4.180  20.377  0.00  0.00           H  
ATOM   3513  HA  ILE   227      -9.085   3.801  22.893  0.00  0.00           H  
ATOM   3514  HB  ILE   227     -10.866   5.228  23.799  0.00  0.00           H  
ATOM   3515  HG21ILE   227      -8.856   6.290  23.277  0.00  0.00           H  
ATOM   3516  HG12ILE   227     -11.876   5.697  21.026  0.00  0.00           H  
ATOM   3517  HG22ILE   227     -10.007   7.283  22.384  0.00  0.00           H  
ATOM   3518  HG13ILE   227     -12.697   4.809  22.277  0.00  0.00           H  
ATOM   3519  HG23ILE   227      -9.047   6.030  21.568  0.00  0.00           H  
ATOM   3520  HD11ILE   227     -13.604   6.902  22.746  0.00  0.00           H  
ATOM   3521  HD12ILE   227     -12.163   6.942  23.761  0.00  0.00           H  
ATOM   3522  HD13ILE   227     -12.135   7.740  22.188  0.00  0.00           H  
ATOM   3523  N   HID   228     -11.693   1.989  22.422  0.00  0.00           N  
ATOM   3524  CA  HID   228     -12.598   1.017  22.916  0.00  0.00           C  
ATOM   3525  C   HID   228     -11.982   0.032  23.873  0.00  0.00           C  
ATOM   3526  O   HID   228     -12.637  -0.410  24.823  0.00  0.00           O  
ATOM   3527  CB  HID   228     -13.256   0.302  21.699  0.00  0.00           C  
ATOM   3528  CG  HID   228     -14.460  -0.515  22.103  0.00  0.00           C  
ATOM   3529  CD2 HID   228     -14.553  -1.835  22.427  0.00  0.00           C  
ATOM   3530  ND1 HID   228     -15.653   0.065  22.500  0.00  0.00           N  
ATOM   3531  CE1 HID   228     -16.337  -0.897  23.148  0.00  0.00           C  
ATOM   3532  NE2 HID   228     -15.758  -2.090  23.075  0.00  0.00           N  
ATOM   3533  H   HID   228     -11.700   2.165  21.438  0.00  0.00           H  
ATOM   3534  HA  HID   228     -13.426   1.497  23.442  0.00  0.00           H  
ATOM   3535  HB2 HID   228     -12.508  -0.330  21.204  0.00  0.00           H  
ATOM   3536  HB3 HID   228     -13.536   1.053  20.972  0.00  0.00           H  
ATOM   3537  HD1 HID   228     -15.933   1.029  22.364  0.00  0.00           H  
ATOM   3538  HD2 HID   228     -13.789  -2.597  22.400  0.00  0.00           H  
ATOM   3539  HE1 HID   228     -17.154  -0.679  23.806  0.00  0.00           H  
ATOM   3540  N   ALA   229     -10.753  -0.396  23.613  0.00  0.00           N  
ATOM   3541  CA  ALA   229     -10.141  -1.491  24.356  0.00  0.00           C  
ATOM   3542  C   ALA   229      -9.403  -0.874  25.559  0.00  0.00           C  
ATOM   3543  O   ALA   229      -9.300  -1.532  26.621  0.00  0.00           O  
ATOM   3544  CB  ALA   229      -9.145  -2.267  23.515  0.00  0.00           C  
ATOM   3545  H   ALA   229     -10.230   0.073  22.883  0.00  0.00           H  
ATOM   3546  HA  ALA   229     -10.937  -2.157  24.672  0.00  0.00           H  
ATOM   3547  HB1 ALA   229      -9.558  -2.600  22.551  0.00  0.00           H  
ATOM   3548  HB2 ALA   229      -8.791  -3.116  24.088  0.00  0.00           H  
ATOM   3549  HB3 ALA   229      -8.274  -1.653  23.278  0.00  0.00           H  
ATOM   3550  N   ALA   230      -8.918   0.341  25.470  0.00  0.00           N  
ATOM   3551  CA  ALA   230      -8.307   1.013  26.600  0.00  0.00           C  
ATOM   3552  C   ALA   230      -9.387   1.293  27.656  0.00  0.00           C  
ATOM   3553  O   ALA   230      -8.984   1.444  28.821  0.00  0.00           O  
ATOM   3554  CB  ALA   230      -7.763   2.309  26.029  0.00  0.00           C  
ATOM   3555  H   ALA   230      -9.006   0.841  24.599  0.00  0.00           H  
ATOM   3556  HA  ALA   230      -7.496   0.372  26.936  0.00  0.00           H  
ATOM   3557  HB1 ALA   230      -7.067   2.137  25.213  0.00  0.00           H  
ATOM   3558  HB2 ALA   230      -7.269   2.946  26.793  0.00  0.00           H  
ATOM   3559  HB3 ALA   230      -8.568   2.947  25.604  0.00  0.00           H  
ATOM   3560  N   LYS   231     -10.688   1.314  27.236  0.00  0.00           N  
ATOM   3561  CA  LYS   231     -11.787   1.677  28.120  0.00  0.00           C  
ATOM   3562  C   LYS   231     -12.319   0.425  28.844  0.00  0.00           C  
ATOM   3563  O   LYS   231     -12.867   0.549  29.956  0.00  0.00           O  
ATOM   3564  CB  LYS   231     -12.919   2.440  27.371  0.00  0.00           C  
ATOM   3565  CG  LYS   231     -14.140   2.792  28.217  0.00  0.00           C  
ATOM   3566  CD  LYS   231     -15.132   3.638  27.407  0.00  0.00           C  
ATOM   3567  CE  LYS   231     -16.410   4.042  28.200  0.00  0.00           C  
ATOM   3568  NZ  LYS   231     -16.126   5.099  29.215  0.00  0.00           N1+
ATOM   3569  H   LYS   231     -10.876   0.855  26.358  0.00  0.00           H  
ATOM   3570  HA  LYS   231     -11.349   2.387  28.828  0.00  0.00           H  
ATOM   3571  HB2 LYS   231     -13.287   1.867  26.499  0.00  0.00           H  
ATOM   3572  HB3 LYS   231     -12.561   3.383  26.936  0.00  0.00           H  
ATOM   3573  HG2 LYS   231     -14.611   1.852  28.578  0.00  0.00           H  
ATOM   3574  HG3 LYS   231     -13.762   3.356  29.071  0.00  0.00           H  
ATOM   3575  HD2 LYS   231     -15.506   3.147  26.493  0.00  0.00           H  
ATOM   3576  HD3 LYS   231     -14.594   4.543  27.085  0.00  0.00           H  
ATOM   3577  HE2 LYS   231     -17.149   4.490  27.552  0.00  0.00           H  
ATOM   3578  HE3 LYS   231     -16.858   3.210  28.722  0.00  0.00           H  
ATOM   3579  HZ1 LYS   231     -15.294   5.606  28.902  0.00  0.00           H  
ATOM   3580  HZ2 LYS   231     -15.931   4.661  30.113  0.00  0.00           H  
ATOM   3581  HZ3 LYS   231     -16.883   5.739  29.341  0.00  0.00           H  
ATOM   3582  N   SER   232     -12.083  -0.726  28.233  0.00  0.00           N  
ATOM   3583  CA  SER   232     -12.295  -2.018  28.925  0.00  0.00           C  
ATOM   3584  C   SER   232     -11.287  -2.093  30.038  0.00  0.00           C  
ATOM   3585  O   SER   232     -11.630  -2.416  31.198  0.00  0.00           O  
ATOM   3586  CB  SER   232     -12.108  -3.088  27.947  0.00  0.00           C  
ATOM   3587  OG  SER   232     -13.002  -2.809  26.909  0.00  0.00           O  
ATOM   3588  H   SER   232     -11.818  -0.763  27.258  0.00  0.00           H  
ATOM   3589  HA  SER   232     -13.305  -1.833  29.282  0.00  0.00           H  
ATOM   3590  HB2 SER   232     -11.107  -3.088  27.520  0.00  0.00           H  
ATOM   3591  HB3 SER   232     -12.330  -4.064  28.363  0.00  0.00           H  
ATOM   3592  HG  SER   232     -12.590  -2.284  26.247  0.00  0.00           H  
ATOM   3593  N   LEU   233      -9.993  -1.777  29.781  0.00  0.00           N  
ATOM   3594  CA  LEU   233      -8.930  -1.930  30.772  0.00  0.00           C  
ATOM   3595  C   LEU   233      -8.997  -0.891  31.843  0.00  0.00           C  
ATOM   3596  O   LEU   233      -8.405  -1.080  32.931  0.00  0.00           O  
ATOM   3597  CB  LEU   233      -7.540  -1.769  30.173  0.00  0.00           C  
ATOM   3598  CG  LEU   233      -7.193  -2.751  29.051  0.00  0.00           C  
ATOM   3599  CD1 LEU   233      -6.191  -2.196  28.087  0.00  0.00           C  
ATOM   3600  CD2 LEU   233      -6.843  -4.046  29.671  0.00  0.00           C  
ATOM   3601  H   LEU   233      -9.812  -1.670  28.806  0.00  0.00           H  
ATOM   3602  HA  LEU   233      -8.994  -2.883  31.305  0.00  0.00           H  
ATOM   3603  HB2 LEU   233      -7.478  -0.814  29.688  0.00  0.00           H  
ATOM   3604  HB3 LEU   233      -6.775  -1.940  31.032  0.00  0.00           H  
ATOM   3605  HG  LEU   233      -8.080  -2.870  28.497  0.00  0.00           H  
ATOM   3606  HD11LEU   233      -5.236  -2.796  28.101  0.00  0.00           H  
ATOM   3607  HD21LEU   233      -5.919  -3.938  30.215  0.00  0.00           H  
ATOM   3608  HD12LEU   233      -6.610  -2.213  27.063  0.00  0.00           H  
ATOM   3609  HD22LEU   233      -7.557  -4.419  30.357  0.00  0.00           H  
ATOM   3610  HD13LEU   233      -5.790  -1.218  28.346  0.00  0.00           H  
ATOM   3611  HD23LEU   233      -6.687  -4.832  28.902  0.00  0.00           H  
ATOM   3612  N   ALA   234      -9.637   0.254  31.561  0.00  0.00           N  
ATOM   3613  CA  ALA   234      -9.501   1.485  32.353  0.00  0.00           C  
ATOM   3614  C   ALA   234     -10.312   1.298  33.681  0.00  0.00           C  
ATOM   3615  O   ALA   234      -9.908   1.734  34.736  0.00  0.00           O  
ATOM   3616  CB  ALA   234     -10.078   2.681  31.563  0.00  0.00           C  
ATOM   3617  H   ALA   234     -10.022   0.375  30.641  0.00  0.00           H  
ATOM   3618  HA  ALA   234      -8.474   1.682  32.606  0.00  0.00           H  
ATOM   3619  HB1 ALA   234     -11.075   2.425  31.188  0.00  0.00           H  
ATOM   3620  HB2 ALA   234     -10.200   3.548  32.156  0.00  0.00           H  
ATOM   3621  HB3 ALA   234      -9.422   2.956  30.753  0.00  0.00           H  
ATOM   3622  N   MET   235     -11.343   0.481  33.559  0.00  0.00           N  
ATOM   3623  CA  MET   235     -12.139   0.000  34.723  0.00  0.00           C  
ATOM   3624  C   MET   235     -11.297  -0.845  35.636  0.00  0.00           C  
ATOM   3625  O   MET   235     -11.563  -0.785  36.823  0.00  0.00           O  
ATOM   3626  CB  MET   235     -13.327  -0.822  34.216  0.00  0.00           C  
ATOM   3627  CG  MET   235     -14.199  -0.146  33.069  0.00  0.00           C  
ATOM   3628  SD  MET   235     -15.287   1.173  33.635  0.00  0.00           S  
ATOM   3629  CE  MET   235     -16.428   0.143  34.636  0.00  0.00           C  
ATOM   3630  H   MET   235     -11.559   0.179  32.594  0.00  0.00           H  
ATOM   3631  HA  MET   235     -12.524   0.850  35.300  0.00  0.00           H  
ATOM   3632  HB2 MET   235     -12.935  -1.798  33.836  0.00  0.00           H  
ATOM   3633  HB3 MET   235     -13.898  -1.073  35.095  0.00  0.00           H  
ATOM   3634  HG2 MET   235     -13.551   0.244  32.277  0.00  0.00           H  
ATOM   3635  HG3 MET   235     -14.850  -0.897  32.683  0.00  0.00           H  
ATOM   3636  HE1 MET   235     -17.417   0.681  34.675  0.00  0.00           H  
ATOM   3637  HE2 MET   235     -15.951  -0.054  35.685  0.00  0.00           H  
ATOM   3638  HE3 MET   235     -16.570  -0.718  34.101  0.00  0.00           H  
ATOM   3639  N   ILE   236     -10.257  -1.503  35.172  0.00  0.00           N  
ATOM   3640  CA  ILE   236      -9.415  -2.437  35.992  0.00  0.00           C  
ATOM   3641  C   ILE   236      -8.418  -1.719  36.970  0.00  0.00           C  
ATOM   3642  O   ILE   236      -8.159  -2.254  38.030  0.00  0.00           O  
ATOM   3643  CB  ILE   236      -8.829  -3.580  35.087  0.00  0.00           C  
ATOM   3644  CG1 ILE   236      -9.852  -4.022  33.997  0.00  0.00           C  
ATOM   3645  CG2 ILE   236      -8.071  -4.685  35.831  0.00  0.00           C  
ATOM   3646  CD1 ILE   236      -9.414  -4.979  32.880  0.00  0.00           C  
ATOM   3647  H   ILE   236      -9.832  -1.325  34.275  0.00  0.00           H  
ATOM   3648  HA  ILE   236     -10.099  -2.973  36.662  0.00  0.00           H  
ATOM   3649  HB  ILE   236      -8.057  -3.129  34.535  0.00  0.00           H  
ATOM   3650  HG21ILE   236      -7.716  -5.351  34.992  0.00  0.00           H  
ATOM   3651  HG12ILE   236     -10.811  -4.248  34.433  0.00  0.00           H  
ATOM   3652  HG22ILE   236      -7.188  -4.313  36.358  0.00  0.00           H  
ATOM   3653  HG13ILE   236     -10.153  -3.107  33.469  0.00  0.00           H  
ATOM   3654  HG23ILE   236      -8.639  -5.315  36.447  0.00  0.00           H  
ATOM   3655  HD11ILE   236     -10.133  -4.935  32.095  0.00  0.00           H  
ATOM   3656  HD12ILE   236      -8.456  -4.676  32.452  0.00  0.00           H  
ATOM   3657  HD13ILE   236      -9.349  -5.998  33.283  0.00  0.00           H  
ATOM   3658  N   VAL   237      -7.963  -0.521  36.512  0.00  0.00           N  
ATOM   3659  CA  VAL   237      -7.250   0.352  37.411  0.00  0.00           C  
ATOM   3660  C   VAL   237      -8.334   1.098  38.312  0.00  0.00           C  
ATOM   3661  O   VAL   237      -8.049   1.407  39.473  0.00  0.00           O  
ATOM   3662  CB  VAL   237      -6.253   1.236  36.691  0.00  0.00           C  
ATOM   3663  CG1 VAL   237      -5.182   0.393  35.991  0.00  0.00           C  
ATOM   3664  CG2 VAL   237      -6.864   2.372  35.878  0.00  0.00           C  
ATOM   3665  H   VAL   237      -8.210  -0.205  35.562  0.00  0.00           H  
ATOM   3666  HA  VAL   237      -6.665  -0.182  38.111  0.00  0.00           H  
ATOM   3667  HB  VAL   237      -5.650   1.691  37.451  0.00  0.00           H  
ATOM   3668  HG11VAL   237      -5.556  -0.266  35.263  0.00  0.00           H  
ATOM   3669  HG21VAL   237      -7.381   1.917  35.029  0.00  0.00           H  
ATOM   3670  HG12VAL   237      -4.674  -0.217  36.756  0.00  0.00           H  
ATOM   3671  HG22VAL   237      -5.990   2.957  35.610  0.00  0.00           H  
ATOM   3672  HG13VAL   237      -4.499   0.998  35.496  0.00  0.00           H  
ATOM   3673  HG23VAL   237      -7.532   3.042  36.458  0.00  0.00           H  
ATOM   3674  N   GLY   238      -9.541   1.390  37.720  0.00  0.00           N  
ATOM   3675  CA  GLY   238     -10.661   2.076  38.359  0.00  0.00           C  
ATOM   3676  C   GLY   238     -11.204   1.278  39.596  0.00  0.00           C  
ATOM   3677  O   GLY   238     -11.439   1.842  40.687  0.00  0.00           O  
ATOM   3678  H   GLY   238      -9.632   1.378  36.757  0.00  0.00           H  
ATOM   3679  HA2 GLY   238     -11.356   2.169  37.541  0.00  0.00           H  
ATOM   3680  HA3 GLY   238     -10.476   3.157  38.625  0.00  0.00           H  
ATOM   3681  N   ILE   239     -11.247  -0.051  39.525  0.00  0.00           N  
ATOM   3682  CA  ILE   239     -11.753  -0.951  40.596  0.00  0.00           C  
ATOM   3683  C   ILE   239     -10.542  -1.218  41.538  0.00  0.00           C  
ATOM   3684  O   ILE   239     -10.795  -1.219  42.731  0.00  0.00           O  
ATOM   3685  CB  ILE   239     -12.249  -2.218  39.796  0.00  0.00           C  
ATOM   3686  CG1 ILE   239     -13.507  -1.851  38.993  0.00  0.00           C  
ATOM   3687  CG2 ILE   239     -12.442  -3.343  40.726  0.00  0.00           C  
ATOM   3688  CD1 ILE   239     -14.083  -2.870  38.051  0.00  0.00           C  
ATOM   3689  H   ILE   239     -10.987  -0.526  38.661  0.00  0.00           H  
ATOM   3690  HA  ILE   239     -12.643  -0.509  40.985  0.00  0.00           H  
ATOM   3691  HB  ILE   239     -11.466  -2.429  39.024  0.00  0.00           H  
ATOM   3692  HG21ILE   239     -12.980  -4.105  40.195  0.00  0.00           H  
ATOM   3693  HG12ILE   239     -14.291  -1.612  39.672  0.00  0.00           H  
ATOM   3694  HG22ILE   239     -11.587  -3.680  41.214  0.00  0.00           H  
ATOM   3695  HG13ILE   239     -13.311  -0.994  38.370  0.00  0.00           H  
ATOM   3696  HG23ILE   239     -13.057  -3.070  41.603  0.00  0.00           H  
ATOM   3697  HD11ILE   239     -15.009  -2.590  37.562  0.00  0.00           H  
ATOM   3698  HD12ILE   239     -13.294  -3.002  37.243  0.00  0.00           H  
ATOM   3699  HD13ILE   239     -14.247  -3.838  38.559  0.00  0.00           H  
ATOM   3700  N   PHE   240      -9.273  -1.312  41.080  0.00  0.00           N  
ATOM   3701  CA  PHE   240      -8.027  -1.536  41.840  0.00  0.00           C  
ATOM   3702  C   PHE   240      -7.948  -0.416  42.851  0.00  0.00           C  
ATOM   3703  O   PHE   240      -7.668  -0.685  43.996  0.00  0.00           O  
ATOM   3704  CB  PHE   240      -6.809  -1.829  40.958  0.00  0.00           C  
ATOM   3705  CG  PHE   240      -5.428  -1.420  41.400  0.00  0.00           C  
ATOM   3706  CD1 PHE   240      -4.853  -2.042  42.535  0.00  0.00           C  
ATOM   3707  CD2 PHE   240      -4.907  -0.230  40.892  0.00  0.00           C  
ATOM   3708  CE1 PHE   240      -3.577  -1.549  42.965  0.00  0.00           C  
ATOM   3709  CE2 PHE   240      -3.677   0.297  41.406  0.00  0.00           C  
ATOM   3710  CZ  PHE   240      -3.002  -0.430  42.375  0.00  0.00           C  
ATOM   3711  H   PHE   240      -9.180  -1.347  40.141  0.00  0.00           H  
ATOM   3712  HA  PHE   240      -8.104  -2.433  42.387  0.00  0.00           H  
ATOM   3713  HB2 PHE   240      -6.843  -1.339  39.985  0.00  0.00           H  
ATOM   3714  HB3 PHE   240      -6.758  -2.864  40.668  0.00  0.00           H  
ATOM   3715  HD1 PHE   240      -5.337  -2.792  43.007  0.00  0.00           H  
ATOM   3716  HD2 PHE   240      -5.311   0.438  40.179  0.00  0.00           H  
ATOM   3717  HE1 PHE   240      -2.945  -1.998  43.807  0.00  0.00           H  
ATOM   3718  HE2 PHE   240      -3.295   1.192  41.067  0.00  0.00           H  
ATOM   3719  HZ  PHE   240      -2.107  -0.140  42.828  0.00  0.00           H  
ATOM   3720  N   ALA   241      -8.253   0.831  42.449  0.00  0.00           N  
ATOM   3721  CA  ALA   241      -8.149   2.085  43.216  0.00  0.00           C  
ATOM   3722  C   ALA   241      -9.169   2.073  44.376  0.00  0.00           C  
ATOM   3723  O   ALA   241      -8.898   2.152  45.565  0.00  0.00           O  
ATOM   3724  CB  ALA   241      -8.362   3.356  42.322  0.00  0.00           C  
ATOM   3725  H   ALA   241      -8.537   0.941  41.485  0.00  0.00           H  
ATOM   3726  HA  ALA   241      -7.166   2.246  43.602  0.00  0.00           H  
ATOM   3727  HB1 ALA   241      -9.010   3.178  41.485  0.00  0.00           H  
ATOM   3728  HB2 ALA   241      -8.665   4.294  42.671  0.00  0.00           H  
ATOM   3729  HB3 ALA   241      -7.485   3.627  41.758  0.00  0.00           H  
ATOM   3730  N   LEU   242     -10.448   1.760  44.003  0.00  0.00           N  
ATOM   3731  CA  LEU   242     -11.565   1.543  44.924  0.00  0.00           C  
ATOM   3732  C   LEU   242     -11.422   0.333  45.855  0.00  0.00           C  
ATOM   3733  O   LEU   242     -11.998   0.370  46.917  0.00  0.00           O  
ATOM   3734  CB  LEU   242     -12.930   1.425  44.119  0.00  0.00           C  
ATOM   3735  CG  LEU   242     -13.525   2.744  43.641  0.00  0.00           C  
ATOM   3736  CD1 LEU   242     -14.397   2.691  42.342  0.00  0.00           C  
ATOM   3737  CD2 LEU   242     -14.243   3.500  44.813  0.00  0.00           C  
ATOM   3738  H   LEU   242     -10.672   1.652  43.036  0.00  0.00           H  
ATOM   3739  HA  LEU   242     -11.466   2.353  45.624  0.00  0.00           H  
ATOM   3740  HB2 LEU   242     -13.603   0.956  44.905  0.00  0.00           H  
ATOM   3741  HB3 LEU   242     -12.990   0.678  43.298  0.00  0.00           H  
ATOM   3742  HG  LEU   242     -12.651   3.301  43.249  0.00  0.00           H  
ATOM   3743  HD11LEU   242     -14.274   3.627  41.722  0.00  0.00           H  
ATOM   3744  HD21LEU   242     -13.521   3.720  45.606  0.00  0.00           H  
ATOM   3745  HD12LEU   242     -15.424   2.496  42.691  0.00  0.00           H  
ATOM   3746  HD22LEU   242     -14.456   4.511  44.534  0.00  0.00           H  
ATOM   3747  HD13LEU   242     -14.092   1.911  41.697  0.00  0.00           H  
ATOM   3748  HD23LEU   242     -15.033   2.970  45.276  0.00  0.00           H  
ATOM   3749  N   CYS   243     -10.550  -0.628  45.526  0.00  0.00           N  
ATOM   3750  CA  CYS   243     -10.315  -1.854  46.290  0.00  0.00           C  
ATOM   3751  C   CYS   243      -9.050  -1.840  47.225  0.00  0.00           C  
ATOM   3752  O   CYS   243      -8.999  -2.606  48.193  0.00  0.00           O  
ATOM   3753  CB  CYS   243     -10.348  -3.068  45.303  0.00  0.00           C  
ATOM   3754  SG  CYS   243     -11.923  -3.457  44.459  0.00  0.00           S  
ATOM   3755  H   CYS   243     -10.135  -0.543  44.586  0.00  0.00           H  
ATOM   3756  HA  CYS   243     -11.183  -1.949  46.944  0.00  0.00           H  
ATOM   3757  HB2 CYS   243     -10.042  -4.064  45.681  0.00  0.00           H  
ATOM   3758  HB3 CYS   243      -9.639  -2.862  44.472  0.00  0.00           H  
ATOM   3759  HG  CYS   243     -11.749  -2.385  43.719  0.00  0.00           H  
ATOM   3760  N   TRP   244      -8.027  -1.044  46.894  0.00  0.00           N  
ATOM   3761  CA  TRP   244      -6.776  -0.930  47.583  0.00  0.00           C  
ATOM   3762  C   TRP   244      -6.529   0.388  48.344  0.00  0.00           C  
ATOM   3763  O   TRP   244      -6.026   0.391  49.435  0.00  0.00           O  
ATOM   3764  CB  TRP   244      -5.674  -1.404  46.557  0.00  0.00           C  
ATOM   3765  CG  TRP   244      -5.724  -2.908  46.426  0.00  0.00           C  
ATOM   3766  CD1 TRP   244      -6.302  -3.605  45.434  0.00  0.00           C  
ATOM   3767  CD2 TRP   244      -5.280  -3.888  47.410  0.00  0.00           C  
ATOM   3768  CE2 TRP   244      -5.573  -5.187  46.884  0.00  0.00           C  
ATOM   3769  CE3 TRP   244      -4.842  -3.855  48.766  0.00  0.00           C  
ATOM   3770  NE1 TRP   244      -6.243  -4.951  45.707  0.00  0.00           N  
ATOM   3771  CZ2 TRP   244      -5.340  -6.394  47.525  0.00  0.00           C  
ATOM   3772  CZ3 TRP   244      -4.552  -5.101  49.408  0.00  0.00           C  
ATOM   3773  CH2 TRP   244      -4.825  -6.370  48.804  0.00  0.00           C  
ATOM   3774  H   TRP   244      -8.040  -0.668  45.952  0.00  0.00           H  
ATOM   3775  HA  TRP   244      -6.834  -1.706  48.322  0.00  0.00           H  
ATOM   3776  HB2 TRP   244      -4.803  -1.264  47.252  0.00  0.00           H  
ATOM   3777  HB3 TRP   244      -5.639  -0.891  45.600  0.00  0.00           H  
ATOM   3778  HD1 TRP   244      -6.860  -3.219  44.626  0.00  0.00           H  
ATOM   3779  HE1 TRP   244      -6.603  -5.635  45.148  0.00  0.00           H  
ATOM   3780  HE3 TRP   244      -4.691  -2.905  49.319  0.00  0.00           H  
ATOM   3781  HZ2 TRP   244      -5.657  -7.354  47.215  0.00  0.00           H  
ATOM   3782  HZ3 TRP   244      -4.192  -5.079  50.412  0.00  0.00           H  
ATOM   3783  HH2 TRP   244      -4.923  -7.268  49.468  0.00  0.00           H  
ATOM   3784  N   LEU   245      -7.011   1.542  47.811  0.00  0.00           N  
ATOM   3785  CA  LEU   245      -6.934   2.833  48.507  0.00  0.00           C  
ATOM   3786  C   LEU   245      -7.836   2.955  49.807  0.00  0.00           C  
ATOM   3787  O   LEU   245      -7.334   3.454  50.759  0.00  0.00           O  
ATOM   3788  CB  LEU   245      -7.198   3.977  47.503  0.00  0.00           C  
ATOM   3789  CG  LEU   245      -6.238   4.133  46.280  0.00  0.00           C  
ATOM   3790  CD1 LEU   245      -6.769   5.113  45.237  0.00  0.00           C  
ATOM   3791  CD2 LEU   245      -4.777   4.397  46.653  0.00  0.00           C  
ATOM   3792  H   LEU   245      -7.575   1.545  46.971  0.00  0.00           H  
ATOM   3793  HA  LEU   245      -5.920   3.035  49.001  0.00  0.00           H  
ATOM   3794  HB2 LEU   245      -7.194   4.867  48.114  0.00  0.00           H  
ATOM   3795  HB3 LEU   245      -8.199   3.962  47.190  0.00  0.00           H  
ATOM   3796  HG  LEU   245      -6.211   3.170  45.868  0.00  0.00           H  
ATOM   3797  HD11LEU   245      -6.168   5.124  44.351  0.00  0.00           H  
ATOM   3798  HD21LEU   245      -4.353   3.583  47.246  0.00  0.00           H  
ATOM   3799  HD12LEU   245      -7.700   4.851  44.904  0.00  0.00           H  
ATOM   3800  HD22LEU   245      -4.248   4.456  45.699  0.00  0.00           H  
ATOM   3801  HD13LEU   245      -6.680   6.197  45.603  0.00  0.00           H  
ATOM   3802  HD23LEU   245      -4.814   5.245  47.309  0.00  0.00           H  
ATOM   3803  N   PRO   246      -8.967   2.271  49.892  0.00  0.00           N  
ATOM   3804  CA  PRO   246      -9.587   2.178  51.227  0.00  0.00           C  
ATOM   3805  C   PRO   246      -8.839   1.199  52.220  0.00  0.00           C  
ATOM   3806  O   PRO   246      -8.961   1.435  53.441  0.00  0.00           O  
ATOM   3807  CB  PRO   246     -11.066   1.824  51.068  0.00  0.00           C  
ATOM   3808  CG  PRO   246     -11.246   1.285  49.666  0.00  0.00           C  
ATOM   3809  CD  PRO   246      -9.958   1.795  48.912  0.00  0.00           C  
ATOM   3810  HA  PRO   246      -9.531   3.214  51.618  0.00  0.00           H  
ATOM   3811  HB2 PRO   246     -11.330   0.990  51.757  0.00  0.00           H  
ATOM   3812  HB3 PRO   246     -11.759   2.660  51.192  0.00  0.00           H  
ATOM   3813  HG2 PRO   246     -11.249   0.156  49.785  0.00  0.00           H  
ATOM   3814  HG3 PRO   246     -12.138   1.608  49.157  0.00  0.00           H  
ATOM   3815  HD2 PRO   246      -9.549   1.054  48.215  0.00  0.00           H  
ATOM   3816  HD3 PRO   246     -10.107   2.639  48.170  0.00  0.00           H  
ATOM   3817  N   VAL   247      -8.101   0.205  51.755  0.00  0.00           N  
ATOM   3818  CA  VAL   247      -7.340  -0.752  52.515  0.00  0.00           C  
ATOM   3819  C   VAL   247      -6.113   0.008  53.100  0.00  0.00           C  
ATOM   3820  O   VAL   247      -5.770  -0.242  54.238  0.00  0.00           O  
ATOM   3821  CB  VAL   247      -7.008  -2.040  51.702  0.00  0.00           C  
ATOM   3822  CG1 VAL   247      -5.954  -3.011  52.238  0.00  0.00           C  
ATOM   3823  CG2 VAL   247      -8.330  -2.820  51.388  0.00  0.00           C  
ATOM   3824  H   VAL   247      -8.036   0.153  50.763  0.00  0.00           H  
ATOM   3825  HA  VAL   247      -8.042  -0.995  53.373  0.00  0.00           H  
ATOM   3826  HB  VAL   247      -6.602  -1.725  50.794  0.00  0.00           H  
ATOM   3827  HG11VAL   247      -4.966  -2.653  52.289  0.00  0.00           H  
ATOM   3828  HG21VAL   247      -9.163  -2.158  51.054  0.00  0.00           H  
ATOM   3829  HG12VAL   247      -5.870  -3.905  51.603  0.00  0.00           H  
ATOM   3830  HG22VAL   247      -8.051  -3.667  50.695  0.00  0.00           H  
ATOM   3831  HG13VAL   247      -6.032  -3.333  53.304  0.00  0.00           H  
ATOM   3832  HG23VAL   247      -8.645  -3.161  52.300  0.00  0.00           H  
ATOM   3833  N   HIE   248      -5.479   0.960  52.281  0.00  0.00           N  
ATOM   3834  CA  HIE   248      -4.325   1.719  52.872  0.00  0.00           C  
ATOM   3835  C   HIE   248      -4.891   2.841  53.772  0.00  0.00           C  
ATOM   3836  O   HIE   248      -4.308   3.189  54.791  0.00  0.00           O  
ATOM   3837  CB  HIE   248      -3.370   2.248  51.872  0.00  0.00           C  
ATOM   3838  CG  HIE   248      -2.669   1.229  50.906  0.00  0.00           C  
ATOM   3839  CD2 HIE   248      -2.993   1.130  49.571  0.00  0.00           C  
ATOM   3840  ND1 HIE   248      -1.660   0.345  51.290  0.00  0.00           N  
ATOM   3841  CE1 HIE   248      -1.255  -0.200  50.176  0.00  0.00           C  
ATOM   3842  NE2 HIE   248      -2.067   0.149  49.170  0.00  0.00           N  
ATOM   3843  H   HIE   248      -5.868   1.011  51.321  0.00  0.00           H  
ATOM   3844  HA  HIE   248      -3.752   1.093  53.558  0.00  0.00           H  
ATOM   3845  HB2 HIE   248      -2.571   2.738  52.414  0.00  0.00           H  
ATOM   3846  HB3 HIE   248      -3.847   3.093  51.342  0.00  0.00           H  
ATOM   3847  HD2 HIE   248      -3.657   1.679  48.950  0.00  0.00           H  
ATOM   3848  HE1 HIE   248      -0.406  -0.901  50.146  0.00  0.00           H  
ATOM   3849  HE2 HIE   248      -1.825  -0.214  48.266  0.00  0.00           H  
ATOM   3850  N   ALA   249      -6.108   3.312  53.464  0.00  0.00           N  
ATOM   3851  CA  ALA   249      -6.850   4.451  54.158  0.00  0.00           C  
ATOM   3852  C   ALA   249      -7.351   4.016  55.547  0.00  0.00           C  
ATOM   3853  O   ALA   249      -7.319   4.871  56.468  0.00  0.00           O  
ATOM   3854  CB  ALA   249      -8.039   4.924  53.277  0.00  0.00           C  
ATOM   3855  H   ALA   249      -6.553   2.954  52.590  0.00  0.00           H  
ATOM   3856  HA  ALA   249      -6.110   5.228  54.354  0.00  0.00           H  
ATOM   3857  HB1 ALA   249      -8.428   5.837  53.790  0.00  0.00           H  
ATOM   3858  HB2 ALA   249      -8.855   4.169  53.290  0.00  0.00           H  
ATOM   3859  HB3 ALA   249      -7.682   5.131  52.215  0.00  0.00           H  
ATOM   3860  N   VAL   250      -7.793   2.743  55.699  0.00  0.00           N  
ATOM   3861  CA  VAL   250      -8.165   2.154  57.045  0.00  0.00           C  
ATOM   3862  C   VAL   250      -6.990   2.022  57.947  0.00  0.00           C  
ATOM   3863  O   VAL   250      -7.142   2.328  59.101  0.00  0.00           O  
ATOM   3864  CB  VAL   250      -9.054   0.875  56.830  0.00  0.00           C  
ATOM   3865  CG1 VAL   250      -8.329  -0.451  56.497  0.00  0.00           C  
ATOM   3866  CG2 VAL   250     -10.182   0.631  57.810  0.00  0.00           C  
ATOM   3867  H   VAL   250      -7.891   2.191  54.836  0.00  0.00           H  
ATOM   3868  HA  VAL   250      -8.812   2.934  57.499  0.00  0.00           H  
ATOM   3869  HB  VAL   250      -9.599   1.106  55.982  0.00  0.00           H  
ATOM   3870  HG11VAL   250      -7.908  -0.247  55.506  0.00  0.00           H  
ATOM   3871  HG21VAL   250      -9.857   0.299  58.809  0.00  0.00           H  
ATOM   3872  HG12VAL   250      -7.593  -0.820  57.140  0.00  0.00           H  
ATOM   3873  HG22VAL   250     -10.874  -0.099  57.295  0.00  0.00           H  
ATOM   3874  HG13VAL   250      -8.996  -1.244  56.347  0.00  0.00           H  
ATOM   3875  HG23VAL   250     -10.753   1.522  57.957  0.00  0.00           H  
ATOM   3876  N   ASN   251      -5.788   1.777  57.443  0.00  0.00           N  
ATOM   3877  CA  ASN   251      -4.449   1.827  58.119  0.00  0.00           C  
ATOM   3878  C   ASN   251      -4.274   3.200  58.706  0.00  0.00           C  
ATOM   3879  O   ASN   251      -4.006   3.282  59.881  0.00  0.00           O  
ATOM   3880  CB  ASN   251      -3.227   1.276  57.278  0.00  0.00           C  
ATOM   3881  CG  ASN   251      -3.412  -0.148  56.761  0.00  0.00           C  
ATOM   3882  ND2 ASN   251      -2.748  -0.507  55.673  0.00  0.00           N  
ATOM   3883  OD1 ASN   251      -4.185  -0.943  57.336  0.00  0.00           O  
ATOM   3884  H   ASN   251      -5.738   1.611  56.444  0.00  0.00           H  
ATOM   3885  HA  ASN   251      -4.490   1.121  58.951  0.00  0.00           H  
ATOM   3886  HB2 ASN   251      -3.024   1.872  56.368  0.00  0.00           H  
ATOM   3887  HB3 ASN   251      -2.423   1.239  58.016  0.00  0.00           H  
ATOM   3888  HD21ASN   251      -3.073  -1.360  55.218  0.00  0.00           H  
ATOM   3889  HD22ASN   251      -2.085   0.020  55.172  0.00  0.00           H  
ATOM   3890  N   CYS   252      -4.476   4.212  57.816  0.00  0.00           N  
ATOM   3891  CA  CYS   252      -4.321   5.639  58.155  0.00  0.00           C  
ATOM   3892  C   CYS   252      -5.275   6.180  59.231  0.00  0.00           C  
ATOM   3893  O   CYS   252      -4.981   7.214  59.761  0.00  0.00           O  
ATOM   3894  CB  CYS   252      -4.315   6.422  56.842  0.00  0.00           C  
ATOM   3895  SG  CYS   252      -2.953   5.876  55.785  0.00  0.00           S  
ATOM   3896  H   CYS   252      -4.540   3.954  56.784  0.00  0.00           H  
ATOM   3897  HA  CYS   252      -3.315   5.739  58.606  0.00  0.00           H  
ATOM   3898  HB2 CYS   252      -4.266   7.483  56.890  0.00  0.00           H  
ATOM   3899  HB3 CYS   252      -5.198   6.248  56.247  0.00  0.00           H  
ATOM   3900  HG  CYS   252      -3.445   4.807  55.209  0.00  0.00           H  
ATOM   3901  N   VAL   253      -6.253   5.394  59.624  0.00  0.00           N  
ATOM   3902  CA  VAL   253      -7.082   5.711  60.830  0.00  0.00           C  
ATOM   3903  C   VAL   253      -6.266   5.913  62.093  0.00  0.00           C  
ATOM   3904  O   VAL   253      -6.569   6.850  62.887  0.00  0.00           O  
ATOM   3905  CB  VAL   253      -8.370   4.857  60.916  0.00  0.00           C  
ATOM   3906  CG1 VAL   253      -9.165   5.023  62.261  0.00  0.00           C  
ATOM   3907  CG2 VAL   253      -9.264   5.112  59.660  0.00  0.00           C  
ATOM   3908  H   VAL   253      -6.416   4.457  59.161  0.00  0.00           H  
ATOM   3909  HA  VAL   253      -7.481   6.695  60.619  0.00  0.00           H  
ATOM   3910  HB  VAL   253      -8.013   3.760  60.824  0.00  0.00           H  
ATOM   3911  HG11VAL   253      -9.383   6.089  62.315  0.00  0.00           H  
ATOM   3912  HG21VAL   253      -8.700   5.421  58.760  0.00  0.00           H  
ATOM   3913  HG12VAL   253      -8.670   4.700  63.173  0.00  0.00           H  
ATOM   3914  HG22VAL   253     -10.104   5.831  59.764  0.00  0.00           H  
ATOM   3915  HG13VAL   253     -10.097   4.517  61.980  0.00  0.00           H  
ATOM   3916  HG23VAL   253      -9.718   4.187  59.293  0.00  0.00           H  
ATOM   3917  N   THR   254      -5.179   5.149  62.265  0.00  0.00           N  
ATOM   3918  CA  THR   254      -4.263   5.081  63.366  0.00  0.00           C  
ATOM   3919  C   THR   254      -3.145   6.128  63.308  0.00  0.00           C  
ATOM   3920  O   THR   254      -2.128   6.047  64.030  0.00  0.00           O  
ATOM   3921  CB  THR   254      -3.593   3.649  63.222  0.00  0.00           C  
ATOM   3922  CG2 THR   254      -2.915   3.259  64.491  0.00  0.00           C  
ATOM   3923  OG1 THR   254      -4.734   2.737  63.139  0.00  0.00           O  
ATOM   3924  H   THR   254      -5.047   4.464  61.516  0.00  0.00           H  
ATOM   3925  HA  THR   254      -4.790   5.247  64.282  0.00  0.00           H  
ATOM   3926  HB  THR   254      -2.861   3.629  62.364  0.00  0.00           H  
ATOM   3927  HG21THR   254      -2.762   2.186  64.622  0.00  0.00           H  
ATOM   3928  HG22THR   254      -3.335   3.721  65.320  0.00  0.00           H  
ATOM   3929  HG23THR   254      -1.970   3.697  64.485  0.00  0.00           H  
ATOM   3930  HG1 THR   254      -5.298   2.912  63.883  0.00  0.00           H  
ATOM   3931  N   LEU   255      -3.287   7.107  62.427  0.00  0.00           N  
ATOM   3932  CA  LEU   255      -2.425   8.245  61.953  0.00  0.00           C  
ATOM   3933  C   LEU   255      -2.244   9.367  63.059  0.00  0.00           C  
ATOM   3934  O   LEU   255      -2.158   9.163  64.257  0.00  0.00           O  
ATOM   3935  CB  LEU   255      -1.070   7.668  61.526  0.00  0.00           C  
ATOM   3936  CG  LEU   255      -1.142   6.702  60.322  0.00  0.00           C  
ATOM   3937  CD1 LEU   255      -1.120   7.491  58.980  0.00  0.00           C  
ATOM   3938  CD2 LEU   255      -0.103   5.634  60.499  0.00  0.00           C  
ATOM   3939  H   LEU   255      -4.156   6.980  61.942  0.00  0.00           H  
ATOM   3940  HA  LEU   255      -2.975   8.539  61.066  0.00  0.00           H  
ATOM   3941  HB2 LEU   255      -0.383   8.436  61.111  0.00  0.00           H  
ATOM   3942  HB3 LEU   255      -0.515   7.232  62.412  0.00  0.00           H  
ATOM   3943  HG  LEU   255      -2.000   6.079  60.290  0.00  0.00           H  
ATOM   3944  HD11LEU   255      -1.216   6.853  58.125  0.00  0.00           H  
ATOM   3945  HD21LEU   255      -0.472   4.897  61.279  0.00  0.00           H  
ATOM   3946  HD12LEU   255      -0.151   8.095  58.832  0.00  0.00           H  
ATOM   3947  HD22LEU   255       0.885   6.003  60.760  0.00  0.00           H  
ATOM   3948  HD13LEU   255      -1.906   8.261  58.855  0.00  0.00           H  
ATOM   3949  HD23LEU   255       0.218   5.170  59.568  0.00  0.00           H  
ATOM   3950  N   PHE   256      -2.219  10.641  62.618  0.00  0.00           N  
ATOM   3951  CA  PHE   256      -2.102  11.831  63.436  0.00  0.00           C  
ATOM   3952  C   PHE   256      -3.464  12.322  64.029  0.00  0.00           C  
ATOM   3953  O   PHE   256      -3.618  13.528  64.174  0.00  0.00           O  
ATOM   3954  CB  PHE   256      -1.349  12.965  62.678  0.00  0.00           C  
ATOM   3955  CG  PHE   256       0.110  12.679  62.401  0.00  0.00           C  
ATOM   3956  CD1 PHE   256       0.624  12.754  61.080  0.00  0.00           C  
ATOM   3957  CD2 PHE   256       1.012  12.423  63.435  0.00  0.00           C  
ATOM   3958  CE1 PHE   256       1.995  12.551  60.850  0.00  0.00           C  
ATOM   3959  CE2 PHE   256       2.387  12.268  63.230  0.00  0.00           C  
ATOM   3960  CZ  PHE   256       2.860  12.227  61.871  0.00  0.00           C  
ATOM   3961  H   PHE   256      -2.249  10.785  61.626  0.00  0.00           H  
ATOM   3962  HA  PHE   256      -1.482  11.528  64.308  0.00  0.00           H  
ATOM   3963  HB2 PHE   256      -1.400  13.785  63.328  0.00  0.00           H  
ATOM   3964  HB3 PHE   256      -1.822  13.065  61.700  0.00  0.00           H  
ATOM   3965  HD1 PHE   256      -0.022  12.802  60.236  0.00  0.00           H  
ATOM   3966  HD2 PHE   256       0.526  12.475  64.400  0.00  0.00           H  
ATOM   3967  HE1 PHE   256       2.392  12.613  59.807  0.00  0.00           H  
ATOM   3968  HE2 PHE   256       3.008  12.090  64.126  0.00  0.00           H  
ATOM   3969  HZ  PHE   256       3.955  12.067  61.781  0.00  0.00           H  
ATOM   3970  N   GLN   257      -4.451  11.425  64.260  0.00  0.00           N  
ATOM   3971  CA  GLN   257      -5.728  11.674  64.968  0.00  0.00           C  
ATOM   3972  C   GLN   257      -5.456  11.981  66.447  0.00  0.00           C  
ATOM   3973  O   GLN   257      -5.815  13.088  66.848  0.00  0.00           O  
ATOM   3974  CB  GLN   257      -6.768  10.561  64.695  0.00  0.00           C  
ATOM   3975  CG  GLN   257      -8.268  10.987  64.962  0.00  0.00           C  
ATOM   3976  CD  GLN   257      -8.908  10.077  65.968  0.00  0.00           C  
ATOM   3977  NE2 GLN   257      -9.823   9.126  65.773  0.00  0.00           N  
ATOM   3978  OE1 GLN   257      -8.684  10.410  67.167  0.00  0.00           O  
ATOM   3979  H   GLN   257      -4.286  10.557  63.835  0.00  0.00           H  
ATOM   3980  HA  GLN   257      -6.050  12.631  64.552  0.00  0.00           H  
ATOM   3981  HB2 GLN   257      -6.526   9.750  65.430  0.00  0.00           H  
ATOM   3982  HB3 GLN   257      -6.698  10.199  63.672  0.00  0.00           H  
ATOM   3983  HG2 GLN   257      -8.777  10.839  63.949  0.00  0.00           H  
ATOM   3984  HG3 GLN   257      -8.412  12.053  65.257  0.00  0.00           H  
ATOM   3985  HE21GLN   257     -10.281   8.849  66.626  0.00  0.00           H  
ATOM   3986  HE22GLN   257     -10.056   8.746  64.858  0.00  0.00           H  
ATOM   3987  N   PRO   258      -4.710  11.159  67.235  0.00  0.00           N  
ATOM   3988  CA  PRO   258      -4.308   9.757  67.139  0.00  0.00           C  
ATOM   3989  C   PRO   258      -5.169   8.886  68.107  0.00  0.00           C  
ATOM   3990  O   PRO   258      -4.653   7.953  68.701  0.00  0.00           O  
ATOM   3991  CB  PRO   258      -2.784   9.752  67.505  0.00  0.00           C  
ATOM   3992  CG  PRO   258      -2.711  10.765  68.619  0.00  0.00           C  
ATOM   3993  CD  PRO   258      -3.878  11.808  68.285  0.00  0.00           C  
ATOM   3994  HA  PRO   258      -4.519   9.371  66.130  0.00  0.00           H  
ATOM   3995  HB2 PRO   258      -2.221  10.228  66.663  0.00  0.00           H  
ATOM   3996  HB3 PRO   258      -2.331   8.765  67.668  0.00  0.00           H  
ATOM   3997  HG2 PRO   258      -2.923  10.249  69.510  0.00  0.00           H  
ATOM   3998  HG3 PRO   258      -1.674  11.182  68.665  0.00  0.00           H  
ATOM   3999  HD2 PRO   258      -3.479  12.713  67.891  0.00  0.00           H  
ATOM   4000  HD3 PRO   258      -4.496  12.086  69.196  0.00  0.00           H  
ATOM   4001  N   ALA   259      -6.359   9.306  68.372  0.00  0.00           N  
ATOM   4002  CA  ALA   259      -7.129   8.810  69.517  0.00  0.00           C  
ATOM   4003  C   ALA   259      -8.090   7.656  69.219  0.00  0.00           C  
ATOM   4004  O   ALA   259      -9.305   7.710  69.454  0.00  0.00           O  
ATOM   4005  CB  ALA   259      -7.803   9.989  70.345  0.00  0.00           C  
ATOM   4006  H   ALA   259      -6.824  10.103  67.931  0.00  0.00           H  
ATOM   4007  HA  ALA   259      -6.456   8.494  70.345  0.00  0.00           H  
ATOM   4008  HB1 ALA   259      -8.080   9.732  71.387  0.00  0.00           H  
ATOM   4009  HB2 ALA   259      -8.738  10.265  69.834  0.00  0.00           H  
ATOM   4010  HB3 ALA   259      -7.263  10.979  70.307  0.00  0.00           H  
ATOM   4011  N   GLN   260      -7.495   6.651  68.671  0.00  0.00           N  
ATOM   4012  CA  GLN   260      -8.161   5.367  68.327  0.00  0.00           C  
ATOM   4013  C   GLN   260      -8.486   4.674  69.599  0.00  0.00           C  
ATOM   4014  O   GLN   260      -7.616   4.411  70.413  0.00  0.00           O  
ATOM   4015  CB  GLN   260      -7.158   4.499  67.513  0.00  0.00           C  
ATOM   4016  CG  GLN   260      -7.878   3.249  66.918  0.00  0.00           C  
ATOM   4017  CD  GLN   260      -6.790   2.394  66.292  0.00  0.00           C  
ATOM   4018  NE2 GLN   260      -6.448   1.316  66.883  0.00  0.00           N  
ATOM   4019  OE1 GLN   260      -6.349   2.795  65.254  0.00  0.00           O  
ATOM   4020  H   GLN   260      -6.495   6.593  68.668  0.00  0.00           H  
ATOM   4021  HA  GLN   260      -9.036   5.669  67.732  0.00  0.00           H  
ATOM   4022  HB2 GLN   260      -6.746   5.216  66.793  0.00  0.00           H  
ATOM   4023  HB3 GLN   260      -6.359   4.064  68.197  0.00  0.00           H  
ATOM   4024  HG2 GLN   260      -8.532   2.710  67.677  0.00  0.00           H  
ATOM   4025  HG3 GLN   260      -8.583   3.518  66.160  0.00  0.00           H  
ATOM   4026  HE21GLN   260      -7.062   1.101  67.781  0.00  0.00           H  
ATOM   4027  HE22GLN   260      -5.641   0.864  66.496  0.00  0.00           H  
ATOM   4028  N   GLY   261      -9.751   4.251  69.843  0.00  0.00           N  
ATOM   4029  CA  GLY   261     -10.096   3.589  71.111  0.00  0.00           C  
ATOM   4030  C   GLY   261     -10.750   2.260  70.980  0.00  0.00           C  
ATOM   4031  O   GLY   261     -10.565   1.505  71.899  0.00  0.00           O  
ATOM   4032  H   GLY   261     -10.415   4.568  69.092  0.00  0.00           H  
ATOM   4033  HA2 GLY   261      -9.375   3.660  71.889  0.00  0.00           H  
ATOM   4034  HA3 GLY   261     -10.810   4.257  71.460  0.00  0.00           H  
ATOM   4035  N   LYN   262     -11.375   1.983  69.839  0.00  0.00           N  
ATOM   4036  CA  LYN   262     -12.175   0.814  69.691  0.00  0.00           C  
ATOM   4037  C   LYN   262     -11.644   0.172  68.399  0.00  0.00           C  
ATOM   4038  O   LYN   262     -10.572   0.584  67.916  0.00  0.00           O  
ATOM   4039  CB  LYN   262     -13.644   1.161  69.828  0.00  0.00           C  
ATOM   4040  CG  LYN   262     -14.038   2.028  71.039  0.00  0.00           C  
ATOM   4041  CD  LYN   262     -15.465   1.977  71.419  0.00  0.00           C  
ATOM   4042  CE  LYN   262     -16.007   3.354  71.786  0.00  0.00           C  
ATOM   4043  NZ  LYN   262     -17.336   3.316  72.329  0.00  0.00           N  
ATOM   4044  H   LYN   262     -11.206   2.464  68.972  0.00  0.00           H  
ATOM   4045  HA  LYN   262     -11.933   0.038  70.431  0.00  0.00           H  
ATOM   4046  HB2 LYN   262     -14.122   0.180  69.839  0.00  0.00           H  
ATOM   4047  HB3 LYN   262     -14.116   1.769  69.025  0.00  0.00           H  
ATOM   4048  HG2 LYN   262     -13.602   1.738  72.032  0.00  0.00           H  
ATOM   4049  HG3 LYN   262     -13.635   2.969  70.854  0.00  0.00           H  
ATOM   4050  HD2 LYN   262     -15.582   1.252  72.160  0.00  0.00           H  
ATOM   4051  HD3 LYN   262     -16.199   1.576  70.704  0.00  0.00           H  
ATOM   4052  HE2 LYN   262     -16.077   3.807  70.798  0.00  0.00           H  
ATOM   4053  HE3 LYN   262     -15.364   3.884  72.460  0.00  0.00           H  
ATOM   4054  HZ1 LYN   262     -17.476   3.304  73.307  0.00  0.00           H  
ATOM   4055  HZ2 LYN   262     -17.982   3.955  71.950  0.00  0.00           H  
ATOM   4056  N   ASN   263     -12.384  -0.787  67.786  0.00  0.00           N  
ATOM   4057  CA  ASN   263     -11.915  -1.409  66.547  0.00  0.00           C  
ATOM   4058  C   ASN   263     -12.166  -0.378  65.476  0.00  0.00           C  
ATOM   4059  O   ASN   263     -13.303  -0.052  65.242  0.00  0.00           O  
ATOM   4060  CB  ASN   263     -12.605  -2.716  66.101  0.00  0.00           C  
ATOM   4061  CG  ASN   263     -12.589  -3.843  67.096  0.00  0.00           C  
ATOM   4062  ND2 ASN   263     -11.404  -4.226  67.579  0.00  0.00           N  
ATOM   4063  OD1 ASN   263     -13.678  -4.317  67.475  0.00  0.00           O  
ATOM   4064  H   ASN   263     -13.233  -1.085  68.253  0.00  0.00           H  
ATOM   4065  HA  ASN   263     -10.938  -1.692  66.790  0.00  0.00           H  
ATOM   4066  HB2 ASN   263     -13.670  -2.430  65.995  0.00  0.00           H  
ATOM   4067  HB3 ASN   263     -12.196  -3.164  65.171  0.00  0.00           H  
ATOM   4068  HD21ASN   263     -11.307  -4.828  68.377  0.00  0.00           H  
ATOM   4069  HD22ASN   263     -10.606  -3.739  67.313  0.00  0.00           H  
ATOM   4070  N   LYS   264     -11.094   0.166  64.882  0.00  0.00           N  
ATOM   4071  CA  LYS   264     -11.160   1.008  63.667  0.00  0.00           C  
ATOM   4072  C   LYS   264     -11.790   0.330  62.473  0.00  0.00           C  
ATOM   4073  O   LYS   264     -11.795  -0.887  62.424  0.00  0.00           O  
ATOM   4074  CB  LYS   264      -9.678   1.515  63.313  0.00  0.00           C  
ATOM   4075  CG  LYS   264      -8.638   0.343  63.169  0.00  0.00           C  
ATOM   4076  CD  LYS   264      -7.332   0.862  62.473  0.00  0.00           C  
ATOM   4077  CE  LYS   264      -6.239  -0.051  62.973  0.00  0.00           C  
ATOM   4078  NZ  LYS   264      -5.004   0.183  62.247  0.00  0.00           N1+
ATOM   4079  H   LYS   264     -10.234  -0.120  65.319  0.00  0.00           H  
ATOM   4080  HA  LYS   264     -11.658   1.906  63.955  0.00  0.00           H  
ATOM   4081  HB2 LYS   264      -9.814   2.127  62.429  0.00  0.00           H  
ATOM   4082  HB3 LYS   264      -9.377   2.194  64.068  0.00  0.00           H  
ATOM   4083  HG2 LYS   264      -8.958  -0.621  62.742  0.00  0.00           H  
ATOM   4084  HG3 LYS   264      -8.370   0.059  64.126  0.00  0.00           H  
ATOM   4085  HD2 LYS   264      -7.085   1.834  62.852  0.00  0.00           H  
ATOM   4086  HD3 LYS   264      -7.498   0.853  61.405  0.00  0.00           H  
ATOM   4087  HE2 LYS   264      -6.053  -0.088  63.989  0.00  0.00           H  
ATOM   4088  HE3 LYS   264      -6.550  -1.101  62.795  0.00  0.00           H  
ATOM   4089  HZ1 LYS   264      -4.683   1.149  62.304  0.00  0.00           H  
ATOM   4090  HZ2 LYS   264      -5.174  -0.136  61.323  0.00  0.00           H  
ATOM   4091  HZ3 LYS   264      -4.261  -0.472  62.536  0.00  0.00           H  
ATOM   4092  N   PRO   265     -12.492   1.083  61.552  0.00  0.00           N  
ATOM   4093  CA  PRO   265     -13.353   0.654  60.402  0.00  0.00           C  
ATOM   4094  C   PRO   265     -14.248  -0.571  60.538  0.00  0.00           C  
ATOM   4095  O   PRO   265     -15.269  -0.605  59.836  0.00  0.00           O  
ATOM   4096  CB  PRO   265     -14.066   1.928  59.890  0.00  0.00           C  
ATOM   4097  CG  PRO   265     -13.180   3.094  60.372  0.00  0.00           C  
ATOM   4098  CD  PRO   265     -12.471   2.556  61.571  0.00  0.00           C  
ATOM   4099  HA  PRO   265     -12.538   0.435  59.751  0.00  0.00           H  
ATOM   4100  HB2 PRO   265     -15.048   1.913  60.407  0.00  0.00           H  
ATOM   4101  HB3 PRO   265     -14.183   1.995  58.793  0.00  0.00           H  
ATOM   4102  HG2 PRO   265     -13.706   4.051  60.553  0.00  0.00           H  
ATOM   4103  HG3 PRO   265     -12.345   3.343  59.689  0.00  0.00           H  
ATOM   4104  HD2 PRO   265     -11.508   2.954  61.573  0.00  0.00           H  
ATOM   4105  HD3 PRO   265     -13.048   2.894  62.420  0.00  0.00           H  
ATOM   4106  N   LYS   266     -13.939  -1.617  61.283  0.00  0.00           N  
ATOM   4107  CA  LYS   266     -14.699  -2.813  61.666  0.00  0.00           C  
ATOM   4108  C   LYS   266     -15.520  -3.341  60.443  0.00  0.00           C  
ATOM   4109  O   LYS   266     -14.853  -3.947  59.646  0.00  0.00           O  
ATOM   4110  CB  LYS   266     -15.435  -2.516  63.019  0.00  0.00           C  
ATOM   4111  CG  LYS   266     -16.064  -3.749  63.547  0.00  0.00           C  
ATOM   4112  CD  LYS   266     -15.133  -4.924  63.727  0.00  0.00           C  
ATOM   4113  CE  LYS   266     -15.374  -5.742  64.962  0.00  0.00           C  
ATOM   4114  NZ  LYS   266     -14.528  -6.887  65.087  0.00  0.00           N1+
ATOM   4115  H   LYS   266     -13.026  -1.649  61.722  0.00  0.00           H  
ATOM   4116  HA  LYS   266     -13.865  -3.513  61.738  0.00  0.00           H  
ATOM   4117  HB2 LYS   266     -14.761  -2.123  63.812  0.00  0.00           H  
ATOM   4118  HB3 LYS   266     -16.291  -1.723  62.974  0.00  0.00           H  
ATOM   4119  HG2 LYS   266     -16.946  -4.004  62.996  0.00  0.00           H  
ATOM   4120  HG3 LYS   266     -16.587  -3.432  64.511  0.00  0.00           H  
ATOM   4121  HD2 LYS   266     -14.121  -4.513  63.928  0.00  0.00           H  
ATOM   4122  HD3 LYS   266     -15.138  -5.536  62.913  0.00  0.00           H  
ATOM   4123  HE2 LYS   266     -15.218  -5.048  65.778  0.00  0.00           H  
ATOM   4124  HE3 LYS   266     -16.378  -6.143  64.987  0.00  0.00           H  
ATOM   4125  HZ1 LYS   266     -14.707  -7.346  66.010  0.00  0.00           H  
ATOM   4126  HZ2 LYS   266     -14.637  -7.697  64.511  0.00  0.00           H  
ATOM   4127  HZ3 LYS   266     -13.522  -6.530  65.105  0.00  0.00           H  
ATOM   4128  N   TRP   267     -16.825  -3.160  60.320  0.00  0.00           N  
ATOM   4129  CA  TRP   267     -17.700  -3.713  59.241  0.00  0.00           C  
ATOM   4130  C   TRP   267     -17.194  -3.248  57.894  0.00  0.00           C  
ATOM   4131  O   TRP   267     -17.238  -4.009  56.935  0.00  0.00           O  
ATOM   4132  CB  TRP   267     -19.202  -3.411  59.620  0.00  0.00           C  
ATOM   4133  CG  TRP   267     -20.235  -3.597  58.540  0.00  0.00           C  
ATOM   4134  CD1 TRP   267     -20.439  -2.758  57.492  0.00  0.00           C  
ATOM   4135  CD2 TRP   267     -21.225  -4.679  58.469  0.00  0.00           C  
ATOM   4136  CE2 TRP   267     -21.998  -4.399  57.248  0.00  0.00           C  
ATOM   4137  CE3 TRP   267     -21.559  -5.747  59.309  0.00  0.00           C  
ATOM   4138  NE1 TRP   267     -21.514  -3.215  56.722  0.00  0.00           N  
ATOM   4139  CZ2 TRP   267     -23.128  -5.187  56.835  0.00  0.00           C  
ATOM   4140  CZ3 TRP   267     -22.635  -6.562  58.831  0.00  0.00           C  
ATOM   4141  CH2 TRP   267     -23.461  -6.322  57.645  0.00  0.00           C  
ATOM   4142  H   TRP   267     -17.169  -2.540  61.045  0.00  0.00           H  
ATOM   4143  HA  TRP   267     -17.581  -4.791  59.289  0.00  0.00           H  
ATOM   4144  HB2 TRP   267     -19.425  -4.087  60.416  0.00  0.00           H  
ATOM   4145  HB3 TRP   267     -19.303  -2.448  60.054  0.00  0.00           H  
ATOM   4146  HD1 TRP   267     -19.909  -1.848  57.329  0.00  0.00           H  
ATOM   4147  HE1 TRP   267     -21.992  -2.629  56.041  0.00  0.00           H  
ATOM   4148  HE3 TRP   267     -21.024  -5.839  60.261  0.00  0.00           H  
ATOM   4149  HZ2 TRP   267     -23.635  -4.872  55.954  0.00  0.00           H  
ATOM   4150  HZ3 TRP   267     -22.912  -7.488  59.340  0.00  0.00           H  
ATOM   4151  HH2 TRP   267     -24.247  -7.094  57.451  0.00  0.00           H  
ATOM   4152  N   ALA   268     -16.596  -2.060  57.715  0.00  0.00           N  
ATOM   4153  CA  ALA   268     -16.050  -1.537  56.480  0.00  0.00           C  
ATOM   4154  C   ALA   268     -14.629  -1.997  56.302  0.00  0.00           C  
ATOM   4155  O   ALA   268     -14.152  -1.913  55.196  0.00  0.00           O  
ATOM   4156  CB  ALA   268     -16.121  -0.016  56.403  0.00  0.00           C  
ATOM   4157  H   ALA   268     -16.616  -1.380  58.488  0.00  0.00           H  
ATOM   4158  HA  ALA   268     -16.702  -1.877  55.659  0.00  0.00           H  
ATOM   4159  HB1 ALA   268     -16.001   0.548  55.449  0.00  0.00           H  
ATOM   4160  HB2 ALA   268     -17.081   0.408  56.683  0.00  0.00           H  
ATOM   4161  HB3 ALA   268     -15.446   0.411  57.227  0.00  0.00           H  
ATOM   4162  N   MET   269     -13.978  -2.482  57.418  0.00  0.00           N  
ATOM   4163  CA  MET   269     -12.604  -2.929  57.402  0.00  0.00           C  
ATOM   4164  C   MET   269     -12.646  -4.436  57.014  0.00  0.00           C  
ATOM   4165  O   MET   269     -11.929  -4.924  56.131  0.00  0.00           O  
ATOM   4166  CB  MET   269     -11.931  -2.470  58.670  0.00  0.00           C  
ATOM   4167  CG  MET   269     -10.450  -2.897  58.800  0.00  0.00           C  
ATOM   4168  SD  MET   269      -9.656  -2.016  60.157  0.00  0.00           S  
ATOM   4169  CE  MET   269      -8.165  -3.025  60.375  0.00  0.00           C  
ATOM   4170  H   MET   269     -14.458  -2.580  58.326  0.00  0.00           H  
ATOM   4171  HA  MET   269     -12.161  -2.309  56.604  0.00  0.00           H  
ATOM   4172  HB2 MET   269     -11.998  -1.357  58.691  0.00  0.00           H  
ATOM   4173  HB3 MET   269     -12.452  -2.859  59.532  0.00  0.00           H  
ATOM   4174  HG2 MET   269      -9.947  -2.669  57.866  0.00  0.00           H  
ATOM   4175  HG3 MET   269     -10.445  -3.991  58.831  0.00  0.00           H  
ATOM   4176  HE1 MET   269      -7.569  -2.614  61.188  0.00  0.00           H  
ATOM   4177  HE2 MET   269      -7.601  -2.875  59.522  0.00  0.00           H  
ATOM   4178  HE3 MET   269      -8.382  -4.122  60.436  0.00  0.00           H  
ATOM   4179  N   ASN   270     -13.595  -5.202  57.543  0.00  0.00           N  
ATOM   4180  CA  ASN   270     -13.680  -6.630  57.055  0.00  0.00           C  
ATOM   4181  C   ASN   270     -14.332  -6.674  55.651  0.00  0.00           C  
ATOM   4182  O   ASN   270     -14.030  -7.525  54.796  0.00  0.00           O  
ATOM   4183  CB  ASN   270     -14.483  -7.679  57.924  0.00  0.00           C  
ATOM   4184  CG  ASN   270     -13.834  -7.882  59.340  0.00  0.00           C  
ATOM   4185  ND2 ASN   270     -12.883  -8.785  59.510  0.00  0.00           N  
ATOM   4186  OD1 ASN   270     -14.405  -7.378  60.251  0.00  0.00           O  
ATOM   4187  H   ASN   270     -14.205  -4.818  58.248  0.00  0.00           H  
ATOM   4188  HA  ASN   270     -12.675  -7.007  56.879  0.00  0.00           H  
ATOM   4189  HB2 ASN   270     -14.653  -8.611  57.378  0.00  0.00           H  
ATOM   4190  HB3 ASN   270     -15.455  -7.141  57.932  0.00  0.00           H  
ATOM   4191  HD21ASN   270     -12.549  -9.056  60.392  0.00  0.00           H  
ATOM   4192  HD22ASN   270     -12.433  -9.168  58.712  0.00  0.00           H  
ATOM   4193  N   MET   271     -14.985  -5.506  55.266  0.00  0.00           N  
ATOM   4194  CA  MET   271     -15.474  -5.288  53.896  0.00  0.00           C  
ATOM   4195  C   MET   271     -14.324  -5.071  52.939  0.00  0.00           C  
ATOM   4196  O   MET   271     -14.191  -5.838  52.003  0.00  0.00           O  
ATOM   4197  CB  MET   271     -16.622  -4.275  53.698  0.00  0.00           C  
ATOM   4198  CG  MET   271     -17.200  -4.156  52.278  0.00  0.00           C  
ATOM   4199  SD  MET   271     -18.060  -5.640  51.643  0.00  0.00           S  
ATOM   4200  CE  MET   271     -18.374  -5.054  49.936  0.00  0.00           C  
ATOM   4201  H   MET   271     -15.387  -4.975  56.024  0.00  0.00           H  
ATOM   4202  HA  MET   271     -16.004  -6.200  53.651  0.00  0.00           H  
ATOM   4203  HB2 MET   271     -16.107  -3.322  53.892  0.00  0.00           H  
ATOM   4204  HB3 MET   271     -17.443  -4.324  54.390  0.00  0.00           H  
ATOM   4205  HG2 MET   271     -16.390  -3.844  51.614  0.00  0.00           H  
ATOM   4206  HG3 MET   271     -17.910  -3.292  52.057  0.00  0.00           H  
ATOM   4207  HE1 MET   271     -17.481  -4.619  49.392  0.00  0.00           H  
ATOM   4208  HE2 MET   271     -19.138  -4.244  49.922  0.00  0.00           H  
ATOM   4209  HE3 MET   271     -18.720  -5.880  49.292  0.00  0.00           H  
ATOM   4210  N   ALA   272     -13.493  -4.053  53.278  0.00  0.00           N  
ATOM   4211  CA  ALA   272     -12.405  -3.595  52.356  0.00  0.00           C  
ATOM   4212  C   ALA   272     -11.321  -4.719  52.183  0.00  0.00           C  
ATOM   4213  O   ALA   272     -10.749  -4.862  51.116  0.00  0.00           O  
ATOM   4214  CB  ALA   272     -11.810  -2.317  52.996  0.00  0.00           C  
ATOM   4215  H   ALA   272     -13.727  -3.472  54.099  0.00  0.00           H  
ATOM   4216  HA  ALA   272     -12.815  -3.261  51.417  0.00  0.00           H  
ATOM   4217  HB1 ALA   272     -10.834  -2.250  52.505  0.00  0.00           H  
ATOM   4218  HB2 ALA   272     -12.487  -1.512  52.779  0.00  0.00           H  
ATOM   4219  HB3 ALA   272     -11.594  -2.471  54.076  0.00  0.00           H  
ATOM   4220  N   ILE   273     -11.197  -5.632  53.135  0.00  0.00           N  
ATOM   4221  CA  ILE   273     -10.252  -6.740  53.155  0.00  0.00           C  
ATOM   4222  C   ILE   273     -10.767  -7.976  52.279  0.00  0.00           C  
ATOM   4223  O   ILE   273      -9.939  -8.725  51.692  0.00  0.00           O  
ATOM   4224  CB  ILE   273      -9.885  -7.152  54.581  0.00  0.00           C  
ATOM   4225  CG1 ILE   273      -9.217  -6.041  55.373  0.00  0.00           C  
ATOM   4226  CG2 ILE   273      -9.129  -8.452  54.793  0.00  0.00           C  
ATOM   4227  CD1 ILE   273      -9.093  -6.168  56.842  0.00  0.00           C  
ATOM   4228  H   ILE   273     -11.818  -5.609  53.905  0.00  0.00           H  
ATOM   4229  HA  ILE   273      -9.348  -6.353  52.680  0.00  0.00           H  
ATOM   4230  HB  ILE   273     -10.845  -7.304  55.099  0.00  0.00           H  
ATOM   4231  HG21ILE   273      -8.141  -8.480  54.387  0.00  0.00           H  
ATOM   4232  HG12ILE   273      -8.210  -5.720  54.972  0.00  0.00           H  
ATOM   4233  HG22ILE   273      -8.988  -8.671  55.823  0.00  0.00           H  
ATOM   4234  HG13ILE   273      -9.807  -5.103  55.238  0.00  0.00           H  
ATOM   4235  HG23ILE   273      -9.626  -9.360  54.514  0.00  0.00           H  
ATOM   4236  HD11ILE   273      -9.268  -5.238  57.379  0.00  0.00           H  
ATOM   4237  HD12ILE   273      -9.990  -6.721  57.264  0.00  0.00           H  
ATOM   4238  HD13ILE   273      -8.117  -6.680  57.000  0.00  0.00           H  
ATOM   4239  N   LEU   274     -12.070  -8.180  52.330  0.00  0.00           N  
ATOM   4240  CA  LEU   274     -12.786  -9.225  51.587  0.00  0.00           C  
ATOM   4241  C   LEU   274     -12.845  -8.698  50.117  0.00  0.00           C  
ATOM   4242  O   LEU   274     -12.554  -9.431  49.230  0.00  0.00           O  
ATOM   4243  CB  LEU   274     -14.221  -9.458  52.121  0.00  0.00           C  
ATOM   4244  CG  LEU   274     -15.161 -10.515  51.342  0.00  0.00           C  
ATOM   4245  CD1 LEU   274     -14.868 -11.821  52.038  0.00  0.00           C  
ATOM   4246  CD2 LEU   274     -16.684 -10.147  51.264  0.00  0.00           C  
ATOM   4247  H   LEU   274     -12.575  -7.604  52.925  0.00  0.00           H  
ATOM   4248  HA  LEU   274     -12.194 -10.109  51.602  0.00  0.00           H  
ATOM   4249  HB2 LEU   274     -14.817  -8.543  52.032  0.00  0.00           H  
ATOM   4250  HB3 LEU   274     -14.249  -9.735  53.153  0.00  0.00           H  
ATOM   4251  HG  LEU   274     -14.853 -10.536  50.329  0.00  0.00           H  
ATOM   4252  HD11LEU   274     -15.308 -11.803  53.040  0.00  0.00           H  
ATOM   4253  HD21LEU   274     -17.278 -10.987  50.904  0.00  0.00           H  
ATOM   4254  HD12LEU   274     -13.825 -12.010  52.164  0.00  0.00           H  
ATOM   4255  HD22LEU   274     -17.199  -9.750  52.172  0.00  0.00           H  
ATOM   4256  HD13LEU   274     -15.334 -12.628  51.490  0.00  0.00           H  
ATOM   4257  HD23LEU   274     -16.723  -9.345  50.541  0.00  0.00           H  
ATOM   4258  N   LEU   275     -13.240  -7.438  49.865  0.00  0.00           N  
ATOM   4259  CA  LEU   275     -13.310  -6.677  48.607  0.00  0.00           C  
ATOM   4260  C   LEU   275     -11.966  -6.679  47.833  0.00  0.00           C  
ATOM   4261  O   LEU   275     -11.881  -6.693  46.612  0.00  0.00           O  
ATOM   4262  CB  LEU   275     -13.781  -5.189  48.939  0.00  0.00           C  
ATOM   4263  CG  LEU   275     -13.731  -4.227  47.726  0.00  0.00           C  
ATOM   4264  CD1 LEU   275     -14.719  -4.457  46.529  0.00  0.00           C  
ATOM   4265  CD2 LEU   275     -13.800  -2.786  48.205  0.00  0.00           C  
ATOM   4266  H   LEU   275     -13.406  -6.896  50.627  0.00  0.00           H  
ATOM   4267  HA  LEU   275     -14.046  -7.131  47.952  0.00  0.00           H  
ATOM   4268  HB2 LEU   275     -14.827  -5.203  49.287  0.00  0.00           H  
ATOM   4269  HB3 LEU   275     -13.079  -4.793  49.619  0.00  0.00           H  
ATOM   4270  HG  LEU   275     -12.697  -4.252  47.326  0.00  0.00           H  
ATOM   4271  HD11LEU   275     -14.567  -5.439  46.070  0.00  0.00           H  
ATOM   4272  HD21LEU   275     -13.597  -2.078  47.393  0.00  0.00           H  
ATOM   4273  HD12LEU   275     -15.763  -4.309  46.743  0.00  0.00           H  
ATOM   4274  HD22LEU   275     -14.787  -2.554  48.689  0.00  0.00           H  
ATOM   4275  HD13LEU   275     -14.426  -3.719  45.808  0.00  0.00           H  
ATOM   4276  HD23LEU   275     -13.076  -2.520  48.951  0.00  0.00           H  
ATOM   4277  N   SER   276     -10.844  -6.743  48.556  0.00  0.00           N  
ATOM   4278  CA  SER   276      -9.496  -6.760  48.006  0.00  0.00           C  
ATOM   4279  C   SER   276      -9.157  -8.189  47.402  0.00  0.00           C  
ATOM   4280  O   SER   276      -8.434  -8.350  46.375  0.00  0.00           O  
ATOM   4281  CB  SER   276      -8.464  -6.417  49.115  0.00  0.00           C  
ATOM   4282  OG  SER   276      -8.208  -7.517  49.927  0.00  0.00           O  
ATOM   4283  H   SER   276     -10.902  -6.634  49.587  0.00  0.00           H  
ATOM   4284  HA  SER   276      -9.390  -6.021  47.236  0.00  0.00           H  
ATOM   4285  HB2 SER   276      -7.615  -5.905  48.754  0.00  0.00           H  
ATOM   4286  HB3 SER   276      -8.829  -5.570  49.618  0.00  0.00           H  
ATOM   4287  HG  SER   276      -8.962  -7.534  50.554  0.00  0.00           H  
ATOM   4288  N   HID   277      -9.843  -9.237  47.890  0.00  0.00           N  
ATOM   4289  CA  HID   277      -9.820 -10.603  47.288  0.00  0.00           C  
ATOM   4290  C   HID   277     -10.919 -10.795  46.226  0.00  0.00           C  
ATOM   4291  O   HID   277     -10.701 -11.458  45.192  0.00  0.00           O  
ATOM   4292  CB  HID   277      -9.938 -11.634  48.428  0.00  0.00           C  
ATOM   4293  CG  HID   277      -8.894 -11.467  49.576  0.00  0.00           C  
ATOM   4294  CD2 HID   277      -7.801 -10.620  49.717  0.00  0.00           C  
ATOM   4295  ND1 HID   277      -8.905 -12.179  50.747  0.00  0.00           N  
ATOM   4296  CE1 HID   277      -7.737 -12.015  51.370  0.00  0.00           C  
ATOM   4297  NE2 HID   277      -7.063 -10.983  50.841  0.00  0.00           N  
ATOM   4298  H   HID   277     -10.450  -9.074  48.680  0.00  0.00           H  
ATOM   4299  HA  HID   277      -8.815 -10.698  46.683  0.00  0.00           H  
ATOM   4300  HB2 HID   277     -10.891 -11.456  48.945  0.00  0.00           H  
ATOM   4301  HB3 HID   277      -9.891 -12.668  48.070  0.00  0.00           H  
ATOM   4302  HD1 HID   277      -9.627 -12.788  51.161  0.00  0.00           H  
ATOM   4303  HD2 HID   277      -7.329  -9.962  49.005  0.00  0.00           H  
ATOM   4304  HE1 HID   277      -7.613 -12.418  52.360  0.00  0.00           H  
ATOM   4305  N   ALA   278     -12.081 -10.195  46.459  0.00  0.00           N  
ATOM   4306  CA  ALA   278     -13.257 -10.112  45.479  0.00  0.00           C  
ATOM   4307  C   ALA   278     -13.011  -9.298  44.148  0.00  0.00           C  
ATOM   4308  O   ALA   278     -13.487  -9.609  43.059  0.00  0.00           O  
ATOM   4309  CB  ALA   278     -14.538  -9.707  46.207  0.00  0.00           C  
ATOM   4310  H   ALA   278     -12.165  -9.690  47.316  0.00  0.00           H  
ATOM   4311  HA  ALA   278     -13.520 -11.135  45.217  0.00  0.00           H  
ATOM   4312  HB1 ALA   278     -15.380  -9.929  45.512  0.00  0.00           H  
ATOM   4313  HB2 ALA   278     -14.605  -8.688  46.328  0.00  0.00           H  
ATOM   4314  HB3 ALA   278     -14.689 -10.377  47.076  0.00  0.00           H  
ATOM   4315  N   ASN   279     -12.049  -8.344  44.241  0.00  0.00           N  
ATOM   4316  CA  ASN   279     -11.318  -7.716  43.147  0.00  0.00           C  
ATOM   4317  C   ASN   279     -10.647  -8.799  42.250  0.00  0.00           C  
ATOM   4318  O   ASN   279     -10.862  -8.818  41.010  0.00  0.00           O  
ATOM   4319  CB  ASN   279     -10.248  -6.710  43.625  0.00  0.00           C  
ATOM   4320  CG  ASN   279      -9.495  -5.960  42.458  0.00  0.00           C  
ATOM   4321  ND2 ASN   279      -9.972  -5.881  41.246  0.00  0.00           N  
ATOM   4322  OD1 ASN   279      -8.444  -5.423  42.774  0.00  0.00           O  
ATOM   4323  H   ASN   279     -11.970  -7.914  45.150  0.00  0.00           H  
ATOM   4324  HA  ASN   279     -12.114  -7.179  42.518  0.00  0.00           H  
ATOM   4325  HB2 ASN   279      -9.447  -7.077  44.368  0.00  0.00           H  
ATOM   4326  HB3 ASN   279     -10.812  -5.969  44.143  0.00  0.00           H  
ATOM   4327  HD21ASN   279     -10.843  -6.185  40.839  0.00  0.00           H  
ATOM   4328  HD22ASN   279      -9.426  -5.231  40.616  0.00  0.00           H  
ATOM   4329  N   SER   280      -9.871  -9.753  42.785  0.00  0.00           N  
ATOM   4330  CA  SER   280      -9.248 -10.805  42.066  0.00  0.00           C  
ATOM   4331  C   SER   280     -10.205 -11.796  41.385  0.00  0.00           C  
ATOM   4332  O   SER   280      -9.772 -12.552  40.522  0.00  0.00           O  
ATOM   4333  CB  SER   280      -8.244 -11.486  42.961  0.00  0.00           C  
ATOM   4334  OG  SER   280      -7.106 -10.618  43.342  0.00  0.00           O  
ATOM   4335  H   SER   280      -9.818  -9.810  43.790  0.00  0.00           H  
ATOM   4336  HA  SER   280      -8.703 -10.398  41.263  0.00  0.00           H  
ATOM   4337  HB2 SER   280      -8.748 -11.841  43.829  0.00  0.00           H  
ATOM   4338  HB3 SER   280      -7.773 -12.351  42.488  0.00  0.00           H  
ATOM   4339  HG  SER   280      -6.494 -10.613  42.561  0.00  0.00           H  
ATOM   4340  N   VAL   281     -11.524 -11.773  41.777  0.00  0.00           N  
ATOM   4341  CA  VAL   281     -12.681 -12.509  41.127  0.00  0.00           C  
ATOM   4342  C   VAL   281     -13.158 -11.731  39.867  0.00  0.00           C  
ATOM   4343  O   VAL   281     -13.523 -12.354  38.854  0.00  0.00           O  
ATOM   4344  CB  VAL   281     -13.763 -12.793  42.193  0.00  0.00           C  
ATOM   4345  CG1 VAL   281     -15.072 -13.344  41.649  0.00  0.00           C  
ATOM   4346  CG2 VAL   281     -13.336 -13.713  43.322  0.00  0.00           C  
ATOM   4347  H   VAL   281     -11.777 -11.095  42.513  0.00  0.00           H  
ATOM   4348  HA  VAL   281     -12.309 -13.487  40.703  0.00  0.00           H  
ATOM   4349  HB  VAL   281     -14.013 -11.850  42.675  0.00  0.00           H  
ATOM   4350  HG11VAL   281     -14.873 -14.127  40.955  0.00  0.00           H  
ATOM   4351  HG21VAL   281     -12.335 -13.400  43.678  0.00  0.00           H  
ATOM   4352  HG12VAL   281     -15.591 -13.836  42.451  0.00  0.00           H  
ATOM   4353  HG22VAL   281     -13.100 -14.717  42.963  0.00  0.00           H  
ATOM   4354  HG13VAL   281     -15.737 -12.607  41.128  0.00  0.00           H  
ATOM   4355  HG23VAL   281     -14.045 -13.550  44.155  0.00  0.00           H  
ATOM   4356  N   VAL   282     -13.183 -10.402  39.820  0.00  0.00           N  
ATOM   4357  CA  VAL   282     -13.735  -9.678  38.709  0.00  0.00           C  
ATOM   4358  C   VAL   282     -12.803  -9.346  37.550  0.00  0.00           C  
ATOM   4359  O   VAL   282     -13.205  -8.658  36.572  0.00  0.00           O  
ATOM   4360  CB  VAL   282     -14.599  -8.469  39.269  0.00  0.00           C  
ATOM   4361  CG1 VAL   282     -15.679  -8.935  40.123  0.00  0.00           C  
ATOM   4362  CG2 VAL   282     -13.745  -7.477  40.017  0.00  0.00           C  
ATOM   4363  H   VAL   282     -13.009  -9.811  40.628  0.00  0.00           H  
ATOM   4364  HA  VAL   282     -14.427 -10.343  38.275  0.00  0.00           H  
ATOM   4365  HB  VAL   282     -14.960  -7.830  38.466  0.00  0.00           H  
ATOM   4366  HG11VAL   282     -16.322  -9.519  39.657  0.00  0.00           H  
ATOM   4367  HG21VAL   282     -13.455  -7.858  40.997  0.00  0.00           H  
ATOM   4368  HG12VAL   282     -16.173  -8.112  40.546  0.00  0.00           H  
ATOM   4369  HG22VAL   282     -12.811  -7.225  39.533  0.00  0.00           H  
ATOM   4370  HG13VAL   282     -15.303  -9.433  40.953  0.00  0.00           H  
ATOM   4371  HG23VAL   282     -14.246  -6.476  39.940  0.00  0.00           H  
ATOM   4372  N   ASN   283     -11.547  -9.666  37.697  0.00  0.00           N  
ATOM   4373  CA  ASN   283     -10.520  -9.406  36.653  0.00  0.00           C  
ATOM   4374  C   ASN   283     -10.689 -10.239  35.359  0.00  0.00           C  
ATOM   4375  O   ASN   283     -10.470  -9.683  34.294  0.00  0.00           O  
ATOM   4376  CB  ASN   283      -9.185  -9.639  37.339  0.00  0.00           C  
ATOM   4377  CG  ASN   283      -8.787  -8.537  38.276  0.00  0.00           C  
ATOM   4378  ND2 ASN   283      -7.994  -8.812  39.272  0.00  0.00           N  
ATOM   4379  OD1 ASN   283      -9.318  -7.402  38.121  0.00  0.00           O  
ATOM   4380  H   ASN   283     -11.187 -10.085  38.523  0.00  0.00           H  
ATOM   4381  HA  ASN   283     -10.647  -8.380  36.475  0.00  0.00           H  
ATOM   4382  HB2 ASN   283      -9.141 -10.581  37.967  0.00  0.00           H  
ATOM   4383  HB3 ASN   283      -8.464  -9.692  36.525  0.00  0.00           H  
ATOM   4384  HD21ASN   283      -7.712  -7.986  39.771  0.00  0.00           H  
ATOM   4385  HD22ASN   283      -7.496  -9.708  39.446  0.00  0.00           H  
ATOM   4386  N   PRO   284     -10.995 -11.516  35.383  0.00  0.00           N  
ATOM   4387  CA  PRO   284     -11.387 -12.207  34.209  0.00  0.00           C  
ATOM   4388  C   PRO   284     -12.844 -12.038  33.749  0.00  0.00           C  
ATOM   4389  O   PRO   284     -13.134 -12.436  32.615  0.00  0.00           O  
ATOM   4390  CB  PRO   284     -10.909 -13.643  34.440  0.00  0.00           C  
ATOM   4391  CG  PRO   284     -11.028 -13.824  35.977  0.00  0.00           C  
ATOM   4392  CD  PRO   284     -10.804 -12.438  36.539  0.00  0.00           C  
ATOM   4393  HA  PRO   284     -10.776 -11.807  33.396  0.00  0.00           H  
ATOM   4394  HB2 PRO   284     -11.530 -14.262  33.898  0.00  0.00           H  
ATOM   4395  HB3 PRO   284      -9.918 -13.871  34.096  0.00  0.00           H  
ATOM   4396  HG2 PRO   284     -11.915 -14.223  36.435  0.00  0.00           H  
ATOM   4397  HG3 PRO   284     -10.227 -14.468  36.257  0.00  0.00           H  
ATOM   4398  HD2 PRO   284      -9.812 -12.337  36.919  0.00  0.00           H  
ATOM   4399  HD3 PRO   284     -11.410 -12.196  37.369  0.00  0.00           H  
ATOM   4400  N   ILE   285     -13.693 -11.538  34.601  0.00  0.00           N  
ATOM   4401  CA  ILE   285     -15.176 -11.433  34.371  0.00  0.00           C  
ATOM   4402  C   ILE   285     -15.531 -10.359  33.321  0.00  0.00           C  
ATOM   4403  O   ILE   285     -16.386 -10.527  32.483  0.00  0.00           O  
ATOM   4404  CB  ILE   285     -15.954 -11.305  35.704  0.00  0.00           C  
ATOM   4405  CG1 ILE   285     -15.782 -12.607  36.543  0.00  0.00           C  
ATOM   4406  CG2 ILE   285     -17.454 -10.793  35.652  0.00  0.00           C  
ATOM   4407  CD1 ILE   285     -16.805 -13.685  36.234  0.00  0.00           C  
ATOM   4408  H   ILE   285     -13.314 -11.378  35.510  0.00  0.00           H  
ATOM   4409  HA  ILE   285     -15.472 -12.387  33.913  0.00  0.00           H  
ATOM   4410  HB  ILE   285     -15.336 -10.554  36.214  0.00  0.00           H  
ATOM   4411  HG21ILE   285     -17.613  -9.875  35.052  0.00  0.00           H  
ATOM   4412  HG12ILE   285     -14.719 -12.923  36.514  0.00  0.00           H  
ATOM   4413  HG22ILE   285     -17.977 -11.617  35.179  0.00  0.00           H  
ATOM   4414  HG13ILE   285     -15.909 -12.304  37.616  0.00  0.00           H  
ATOM   4415  HG23ILE   285     -17.971 -10.744  36.652  0.00  0.00           H  
ATOM   4416  HD11ILE   285     -16.398 -14.668  36.505  0.00  0.00           H  
ATOM   4417  HD12ILE   285     -17.713 -13.356  36.772  0.00  0.00           H  
ATOM   4418  HD13ILE   285     -17.039 -13.599  35.188  0.00  0.00           H  
ATOM   4419  N   VAL   286     -14.864  -9.203  33.452  0.00  0.00           N  
ATOM   4420  CA  VAL   286     -14.853  -8.097  32.507  0.00  0.00           C  
ATOM   4421  C   VAL   286     -14.530  -8.655  31.047  0.00  0.00           C  
ATOM   4422  O   VAL   286     -14.899  -7.967  30.102  0.00  0.00           O  
ATOM   4423  CB  VAL   286     -13.980  -7.017  33.096  0.00  0.00           C  
ATOM   4424  CG1 VAL   286     -12.524  -7.419  33.322  0.00  0.00           C  
ATOM   4425  CG2 VAL   286     -13.867  -5.757  32.194  0.00  0.00           C  
ATOM   4426  H   VAL   286     -14.105  -9.301  34.076  0.00  0.00           H  
ATOM   4427  HA  VAL   286     -15.867  -7.684  32.406  0.00  0.00           H  
ATOM   4428  HB  VAL   286     -14.345  -6.748  34.050  0.00  0.00           H  
ATOM   4429  HG11VAL   286     -11.868  -6.582  33.731  0.00  0.00           H  
ATOM   4430  HG21VAL   286     -13.567  -6.095  31.223  0.00  0.00           H  
ATOM   4431  HG12VAL   286     -12.157  -7.890  32.369  0.00  0.00           H  
ATOM   4432  HG22VAL   286     -13.142  -5.065  32.582  0.00  0.00           H  
ATOM   4433  HG13VAL   286     -12.470  -8.183  34.054  0.00  0.00           H  
ATOM   4434  HG23VAL   286     -14.809  -5.190  32.028  0.00  0.00           H  
ATOM   4435  N   TYR   287     -13.635  -9.687  30.901  0.00  0.00           N  
ATOM   4436  CA  TYR   287     -13.068 -10.020  29.600  0.00  0.00           C  
ATOM   4437  C   TYR   287     -14.035 -10.975  28.879  0.00  0.00           C  
ATOM   4438  O   TYR   287     -13.844 -11.270  27.674  0.00  0.00           O  
ATOM   4439  CB  TYR   287     -11.750 -10.741  29.774  0.00  0.00           C  
ATOM   4440  CG  TYR   287     -10.574 -10.004  30.404  0.00  0.00           C  
ATOM   4441  CD1 TYR   287     -10.262  -8.694  30.079  0.00  0.00           C  
ATOM   4442  CD2 TYR   287      -9.739 -10.693  31.229  0.00  0.00           C  
ATOM   4443  CE1 TYR   287      -9.194  -8.015  30.750  0.00  0.00           C  
ATOM   4444  CE2 TYR   287      -8.690 -10.057  31.859  0.00  0.00           C  
ATOM   4445  CZ  TYR   287      -8.439  -8.737  31.673  0.00  0.00           C  
ATOM   4446  OH  TYR   287      -7.381  -8.162  32.354  0.00  0.00           O  
ATOM   4447  H   TYR   287     -13.473 -10.289  31.685  0.00  0.00           H  
ATOM   4448  HA  TYR   287     -12.904  -9.119  29.048  0.00  0.00           H  
ATOM   4449  HB2 TYR   287     -11.940 -11.621  30.404  0.00  0.00           H  
ATOM   4450  HB3 TYR   287     -11.342 -11.020  28.799  0.00  0.00           H  
ATOM   4451  HD1 TYR   287     -11.005  -8.117  29.566  0.00  0.00           H  
ATOM   4452  HD2 TYR   287     -10.073 -11.704  31.359  0.00  0.00           H  
ATOM   4453  HE1 TYR   287      -8.977  -7.009  30.481  0.00  0.00           H  
ATOM   4454  HE2 TYR   287      -7.995 -10.527  32.571  0.00  0.00           H  
ATOM   4455  HH  TYR   287      -7.093  -8.775  33.009  0.00  0.00           H  
ATOM   4456  N   ALA   288     -15.077 -11.380  29.585  0.00  0.00           N  
ATOM   4457  CA  ALA   288     -16.185 -12.199  29.077  0.00  0.00           C  
ATOM   4458  C   ALA   288     -17.264 -11.280  28.471  0.00  0.00           C  
ATOM   4459  O   ALA   288     -18.119 -11.737  27.715  0.00  0.00           O  
ATOM   4460  CB  ALA   288     -16.820 -12.955  30.239  0.00  0.00           C  
ATOM   4461  H   ALA   288     -15.131 -11.093  30.593  0.00  0.00           H  
ATOM   4462  HA  ALA   288     -15.865 -12.885  28.280  0.00  0.00           H  
ATOM   4463  HB1 ALA   288     -17.172 -13.882  29.790  0.00  0.00           H  
ATOM   4464  HB2 ALA   288     -16.069 -13.171  30.980  0.00  0.00           H  
ATOM   4465  HB3 ALA   288     -17.603 -12.358  30.678  0.00  0.00           H  
ATOM   4466  N   TYR   289     -17.233 -10.037  28.878  0.00  0.00           N  
ATOM   4467  CA  TYR   289     -18.132  -9.103  28.245  0.00  0.00           C  
ATOM   4468  C   TYR   289     -17.432  -8.291  27.156  0.00  0.00           C  
ATOM   4469  O   TYR   289     -17.775  -8.481  26.004  0.00  0.00           O  
ATOM   4470  CB  TYR   289     -18.621  -8.118  29.324  0.00  0.00           C  
ATOM   4471  CG  TYR   289     -19.703  -8.736  30.112  0.00  0.00           C  
ATOM   4472  CD1 TYR   289     -19.372  -9.658  31.115  0.00  0.00           C  
ATOM   4473  CD2 TYR   289     -21.080  -8.586  29.852  0.00  0.00           C  
ATOM   4474  CE1 TYR   289     -20.357 -10.315  31.853  0.00  0.00           C  
ATOM   4475  CE2 TYR   289     -22.034  -9.016  30.773  0.00  0.00           C  
ATOM   4476  CZ  TYR   289     -21.688  -9.946  31.752  0.00  0.00           C  
ATOM   4477  OH  TYR   289     -22.613 -10.518  32.590  0.00  0.00           O  
ATOM   4478  H   TYR   289     -16.645  -9.796  29.669  0.00  0.00           H  
ATOM   4479  HA  TYR   289     -18.991  -9.645  27.840  0.00  0.00           H  
ATOM   4480  HB2 TYR   289     -19.043  -7.154  28.946  0.00  0.00           H  
ATOM   4481  HB3 TYR   289     -17.779  -7.802  29.960  0.00  0.00           H  
ATOM   4482  HD1 TYR   289     -18.304  -9.909  31.260  0.00  0.00           H  
ATOM   4483  HD2 TYR   289     -21.355  -8.045  28.951  0.00  0.00           H  
ATOM   4484  HE1 TYR   289     -20.060 -11.157  32.483  0.00  0.00           H  
ATOM   4485  HE2 TYR   289     -23.043  -8.683  30.669  0.00  0.00           H  
ATOM   4486  HH  TYR   289     -23.418 -10.025  32.635  0.00  0.00           H  
ATOM   4487  N   ARG   290     -16.704  -7.266  27.584  0.00  0.00           N  
ATOM   4488  CA  ARG   290     -16.207  -6.124  26.789  0.00  0.00           C  
ATOM   4489  C   ARG   290     -15.369  -6.528  25.557  0.00  0.00           C  
ATOM   4490  O   ARG   290     -15.481  -5.920  24.536  0.00  0.00           O  
ATOM   4491  CB  ARG   290     -15.306  -5.210  27.581  0.00  0.00           C  
ATOM   4492  CG  ARG   290     -16.050  -4.448  28.677  0.00  0.00           C  
ATOM   4493  CD  ARG   290     -16.662  -3.135  28.217  0.00  0.00           C  
ATOM   4494  NE  ARG   290     -15.593  -2.206  27.707  0.00  0.00           N  
ATOM   4495  CZ  ARG   290     -15.915  -1.160  26.935  0.00  0.00           C  
ATOM   4496  NH1 ARG   290     -17.201  -0.837  26.918  0.00  0.00           N1+
ATOM   4497  NH2 ARG   290     -14.980  -0.496  26.266  0.00  0.00           N  
ATOM   4498  H   ARG   290     -16.466  -7.244  28.554  0.00  0.00           H  
ATOM   4499  HA  ARG   290     -17.070  -5.560  26.475  0.00  0.00           H  
ATOM   4500  HB2 ARG   290     -14.538  -5.849  28.014  0.00  0.00           H  
ATOM   4501  HB3 ARG   290     -14.817  -4.545  26.885  0.00  0.00           H  
ATOM   4502  HG2 ARG   290     -16.752  -5.072  29.222  0.00  0.00           H  
ATOM   4503  HG3 ARG   290     -15.311  -4.180  29.458  0.00  0.00           H  
ATOM   4504  HD2 ARG   290     -17.176  -2.650  29.067  0.00  0.00           H  
ATOM   4505  HD3 ARG   290     -17.416  -3.318  27.461  0.00  0.00           H  
ATOM   4506  HE  ARG   290     -14.667  -2.359  28.038  0.00  0.00           H  
ATOM   4507  HH11ARG   290     -17.765  -1.046  27.721  0.00  0.00           H  
ATOM   4508  HH21ARG   290     -14.907   0.517  26.267  0.00  0.00           H  
ATOM   4509  HH12ARG   290     -17.650  -0.504  26.076  0.00  0.00           H  
ATOM   4510  HH22ARG   290     -14.192  -1.002  25.901  0.00  0.00           H  
ATOM   4511  N   ASN   291     -14.557  -7.586  25.659  0.00  0.00           N  
ATOM   4512  CA  ASN   291     -13.712  -8.073  24.535  0.00  0.00           C  
ATOM   4513  C   ASN   291     -14.393  -9.163  23.731  0.00  0.00           C  
ATOM   4514  O   ASN   291     -15.032 -10.050  24.297  0.00  0.00           O  
ATOM   4515  CB  ASN   291     -12.526  -8.772  25.156  0.00  0.00           C  
ATOM   4516  CG  ASN   291     -11.275  -8.768  24.275  0.00  0.00           C  
ATOM   4517  ND2 ASN   291     -10.589  -7.654  24.194  0.00  0.00           N  
ATOM   4518  OD1 ASN   291     -10.989  -9.820  23.746  0.00  0.00           O  
ATOM   4519  H   ASN   291     -14.385  -7.914  26.601  0.00  0.00           H  
ATOM   4520  HA  ASN   291     -13.375  -7.233  23.943  0.00  0.00           H  
ATOM   4521  HB2 ASN   291     -12.322  -8.323  26.126  0.00  0.00           H  
ATOM   4522  HB3 ASN   291     -12.777  -9.808  25.320  0.00  0.00           H  
ATOM   4523  HD21ASN   291     -11.056  -6.847  23.821  0.00  0.00           H  
ATOM   4524  HD22ASN   291      -9.578  -7.681  24.195  0.00  0.00           H  
ATOM   4525  N   ARG   292     -14.263  -9.061  22.395  0.00  0.00           N  
ATOM   4526  CA  ARG   292     -14.790 -10.041  21.459  0.00  0.00           C  
ATOM   4527  C   ARG   292     -13.985 -11.350  21.561  0.00  0.00           C  
ATOM   4528  O   ARG   292     -14.554 -12.408  21.706  0.00  0.00           O  
ATOM   4529  CB  ARG   292     -14.744  -9.405  20.078  0.00  0.00           C  
ATOM   4530  CG  ARG   292     -15.347 -10.325  19.030  0.00  0.00           C  
ATOM   4531  CD  ARG   292     -14.760 -10.043  17.649  0.00  0.00           C  
ATOM   4532  NE  ARG   292     -13.631 -10.901  17.347  0.00  0.00           N  
ATOM   4533  CZ  ARG   292     -13.679 -12.065  16.680  0.00  0.00           C  
ATOM   4534  NH1 ARG   292     -14.840 -12.557  16.198  0.00  0.00           N1+
ATOM   4535  NH2 ARG   292     -12.520 -12.729  16.533  0.00  0.00           N  
ATOM   4536  H   ARG   292     -13.741  -8.257  22.027  0.00  0.00           H  
ATOM   4537  HA  ARG   292     -15.829 -10.285  21.735  0.00  0.00           H  
ATOM   4538  HB2 ARG   292     -13.753  -9.113  19.829  0.00  0.00           H  
ATOM   4539  HB3 ARG   292     -15.349  -8.546  20.125  0.00  0.00           H  
ATOM   4540  HG2 ARG   292     -15.300 -11.379  19.280  0.00  0.00           H  
ATOM   4541  HG3 ARG   292     -16.422 -10.072  18.980  0.00  0.00           H  
ATOM   4542  HD2 ARG   292     -15.541 -10.173  16.899  0.00  0.00           H  
ATOM   4543  HD3 ARG   292     -14.463  -8.991  17.633  0.00  0.00           H  
ATOM   4544  HE  ARG   292     -12.737 -10.636  17.728  0.00  0.00           H  
ATOM   4545  HH11ARG   292     -15.107 -12.409  15.235  0.00  0.00           H  
ATOM   4546  HH21ARG   292     -12.448 -13.475  15.847  0.00  0.00           H  
ATOM   4547  HH12ARG   292     -15.285 -13.321  16.691  0.00  0.00           H  
ATOM   4548  HH22ARG   292     -11.686 -12.430  17.022  0.00  0.00           H  
ATOM   4549  N   ASP   293     -12.649 -11.300  21.424  0.00  0.00           N  
ATOM   4550  CA  ASP   293     -11.826 -12.528  21.242  0.00  0.00           C  
ATOM   4551  C   ASP   293     -11.608 -13.250  22.537  0.00  0.00           C  
ATOM   4552  O   ASP   293     -11.465 -14.468  22.488  0.00  0.00           O  
ATOM   4553  CB  ASP   293     -10.457 -12.244  20.640  0.00  0.00           C  
ATOM   4554  CG  ASP   293     -10.545 -11.780  19.152  0.00  0.00           C  
ATOM   4555  OD1 ASP   293     -11.308 -10.846  18.890  0.00  0.00           O  
ATOM   4556  OD2 ASP   293      -9.792 -12.351  18.364  0.00  0.00           O1-
ATOM   4557  H   ASP   293     -12.219 -10.414  21.247  0.00  0.00           H  
ATOM   4558  HA  ASP   293     -12.368 -13.213  20.593  0.00  0.00           H  
ATOM   4559  HB2 ASP   293      -9.931 -11.467  21.218  0.00  0.00           H  
ATOM   4560  HB3 ASP   293      -9.836 -13.157  20.661  0.00  0.00           H  
ATOM   4561  N   PHE   294     -11.501 -12.526  23.666  0.00  0.00           N  
ATOM   4562  CA  PHE   294     -11.373 -13.175  24.963  0.00  0.00           C  
ATOM   4563  C   PHE   294     -12.642 -13.961  25.226  0.00  0.00           C  
ATOM   4564  O   PHE   294     -12.543 -15.099  25.634  0.00  0.00           O  
ATOM   4565  CB  PHE   294     -11.109 -12.175  26.132  0.00  0.00           C  
ATOM   4566  CG  PHE   294      -9.677 -11.976  26.532  0.00  0.00           C  
ATOM   4567  CD1 PHE   294      -9.018 -12.865  27.366  0.00  0.00           C  
ATOM   4568  CD2 PHE   294      -8.981 -10.865  26.098  0.00  0.00           C  
ATOM   4569  CE1 PHE   294      -7.628 -12.737  27.588  0.00  0.00           C  
ATOM   4570  CE2 PHE   294      -7.617 -10.693  26.350  0.00  0.00           C  
ATOM   4571  CZ  PHE   294      -6.904 -11.685  27.021  0.00  0.00           C  
ATOM   4572  H   PHE   294     -11.554 -11.523  23.618  0.00  0.00           H  
ATOM   4573  HA  PHE   294     -10.558 -13.900  24.886  0.00  0.00           H  
ATOM   4574  HB2 PHE   294     -11.653 -12.481  27.021  0.00  0.00           H  
ATOM   4575  HB3 PHE   294     -11.487 -11.197  25.846  0.00  0.00           H  
ATOM   4576  HD1 PHE   294      -9.566 -13.648  27.871  0.00  0.00           H  
ATOM   4577  HD2 PHE   294      -9.475 -10.158  25.456  0.00  0.00           H  
ATOM   4578  HE1 PHE   294      -7.114 -13.475  28.193  0.00  0.00           H  
ATOM   4579  HE2 PHE   294      -7.101  -9.833  25.951  0.00  0.00           H  
ATOM   4580  HZ  PHE   294      -5.824 -11.641  27.026  0.00  0.00           H  
ATOM   4581  N   ARG   295     -13.866 -13.481  24.901  0.00  0.00           N  
ATOM   4582  CA  ARG   295     -15.093 -14.206  25.253  0.00  0.00           C  
ATOM   4583  C   ARG   295     -15.381 -15.326  24.239  0.00  0.00           C  
ATOM   4584  O   ARG   295     -15.799 -16.378  24.696  0.00  0.00           O  
ATOM   4585  CB  ARG   295     -16.299 -13.252  25.523  0.00  0.00           C  
ATOM   4586  CG  ARG   295     -16.997 -12.841  24.242  0.00  0.00           C  
ATOM   4587  CD  ARG   295     -17.976 -11.667  24.387  0.00  0.00           C  
ATOM   4588  NE  ARG   295     -18.716 -11.433  23.115  0.00  0.00           N  
ATOM   4589  CZ  ARG   295     -18.724 -10.314  22.365  0.00  0.00           C  
ATOM   4590  NH1 ARG   295     -17.938  -9.257  22.643  0.00  0.00           N1+
ATOM   4591  NH2 ARG   295     -19.512 -10.243  21.287  0.00  0.00           N  
ATOM   4592  H   ARG   295     -13.927 -12.566  24.462  0.00  0.00           H  
ATOM   4593  HA  ARG   295     -14.884 -14.671  26.216  0.00  0.00           H  
ATOM   4594  HB2 ARG   295     -15.976 -12.371  26.047  0.00  0.00           H  
ATOM   4595  HB3 ARG   295     -17.030 -13.754  26.142  0.00  0.00           H  
ATOM   4596  HG2 ARG   295     -16.245 -12.602  23.487  0.00  0.00           H  
ATOM   4597  HG3 ARG   295     -17.563 -13.712  23.904  0.00  0.00           H  
ATOM   4598  HD2 ARG   295     -17.452 -10.743  24.678  0.00  0.00           H  
ATOM   4599  HD3 ARG   295     -18.736 -11.897  25.154  0.00  0.00           H  
ATOM   4600  HE  ARG   295     -19.255 -12.215  22.766  0.00  0.00           H  
ATOM   4601  HH11ARG   295     -18.083  -8.391  22.135  0.00  0.00           H  
ATOM   4602  HH21ARG   295     -19.117  -9.937  20.413  0.00  0.00           H  
ATOM   4603  HH12ARG   295     -17.242  -9.278  23.370  0.00  0.00           H  
ATOM   4604  HH22ARG   295     -20.450 -10.621  21.317  0.00  0.00           H  
ATOM   4605  N   TYR   296     -15.111 -15.138  22.946  0.00  0.00           N  
ATOM   4606  CA  TYR   296     -15.226 -16.187  21.942  0.00  0.00           C  
ATOM   4607  C   TYR   296     -14.301 -17.407  22.098  0.00  0.00           C  
ATOM   4608  O   TYR   296     -14.631 -18.490  21.619  0.00  0.00           O  
ATOM   4609  CB  TYR   296     -14.983 -15.583  20.564  0.00  0.00           C  
ATOM   4610  CG  TYR   296     -16.198 -14.973  19.909  0.00  0.00           C  
ATOM   4611  CD1 TYR   296     -16.739 -13.804  20.449  0.00  0.00           C  
ATOM   4612  CD2 TYR   296     -16.733 -15.504  18.715  0.00  0.00           C  
ATOM   4613  CE1 TYR   296     -17.812 -13.181  19.804  0.00  0.00           C  
ATOM   4614  CE2 TYR   296     -17.781 -14.833  18.059  0.00  0.00           C  
ATOM   4615  CZ  TYR   296     -18.372 -13.701  18.632  0.00  0.00           C  
ATOM   4616  OH  TYR   296     -19.400 -13.060  17.992  0.00  0.00           O  
ATOM   4617  H   TYR   296     -14.962 -14.185  22.658  0.00  0.00           H  
ATOM   4618  HA  TYR   296     -16.250 -16.559  21.912  0.00  0.00           H  
ATOM   4619  HB2 TYR   296     -14.150 -14.899  20.576  0.00  0.00           H  
ATOM   4620  HB3 TYR   296     -14.704 -16.391  19.887  0.00  0.00           H  
ATOM   4621  HD1 TYR   296     -16.291 -13.320  21.304  0.00  0.00           H  
ATOM   4622  HD2 TYR   296     -16.317 -16.418  18.287  0.00  0.00           H  
ATOM   4623  HE1 TYR   296     -18.188 -12.245  20.191  0.00  0.00           H  
ATOM   4624  HE2 TYR   296     -18.123 -15.194  17.091  0.00  0.00           H  
ATOM   4625  HH  TYR   296     -19.144 -12.672  17.170  0.00  0.00           H  
ATOM   4626  N   THR   297     -13.152 -17.247  22.785  0.00  0.00           N  
ATOM   4627  CA  THR   297     -12.320 -18.361  23.227  0.00  0.00           C  
ATOM   4628  C   THR   297     -12.892 -18.926  24.517  0.00  0.00           C  
ATOM   4629  O   THR   297     -12.886 -20.150  24.690  0.00  0.00           O  
ATOM   4630  CB  THR   297     -10.842 -17.941  23.387  0.00  0.00           C  
ATOM   4631  CG2 THR   297     -10.095 -17.811  22.064  0.00  0.00           C  
ATOM   4632  OG1 THR   297     -10.729 -16.745  24.113  0.00  0.00           O  
ATOM   4633  H   THR   297     -12.892 -16.299  23.015  0.00  0.00           H  
ATOM   4634  HA  THR   297     -12.363 -19.129  22.451  0.00  0.00           H  
ATOM   4635  HB  THR   297     -10.351 -18.730  23.946  0.00  0.00           H  
ATOM   4636  HG21THR   297      -9.915 -16.755  21.866  0.00  0.00           H  
ATOM   4637  HG22THR   297      -9.129 -18.319  22.112  0.00  0.00           H  
ATOM   4638  HG23THR   297     -10.695 -18.223  21.257  0.00  0.00           H  
ATOM   4639  HG1 THR   297      -9.926 -16.321  23.837  0.00  0.00           H  
ATOM   4640  N   PHE   298     -13.414 -18.080  25.423  0.00  0.00           N  
ATOM   4641  CA  PHE   298     -14.108 -18.575  26.603  0.00  0.00           C  
ATOM   4642  C   PHE   298     -15.234 -19.540  26.242  0.00  0.00           C  
ATOM   4643  O   PHE   298     -15.349 -20.612  26.842  0.00  0.00           O  
ATOM   4644  CB  PHE   298     -14.653 -17.460  27.503  0.00  0.00           C  
ATOM   4645  CG  PHE   298     -13.651 -16.583  28.240  0.00  0.00           C  
ATOM   4646  CD1 PHE   298     -12.266 -16.814  28.172  0.00  0.00           C  
ATOM   4647  CD2 PHE   298     -14.115 -15.484  28.980  0.00  0.00           C  
ATOM   4648  CE1 PHE   298     -11.367 -15.818  28.581  0.00  0.00           C  
ATOM   4649  CE2 PHE   298     -13.196 -14.662  29.639  0.00  0.00           C  
ATOM   4650  CZ  PHE   298     -11.838 -14.725  29.306  0.00  0.00           C  
ATOM   4651  H   PHE   298     -13.207 -17.095  25.323  0.00  0.00           H  
ATOM   4652  HA  PHE   298     -13.384 -19.116  27.200  0.00  0.00           H  
ATOM   4653  HB2 PHE   298     -15.387 -16.867  26.955  0.00  0.00           H  
ATOM   4654  HB3 PHE   298     -15.193 -17.976  28.294  0.00  0.00           H  
ATOM   4655  HD1 PHE   298     -11.891 -17.746  27.781  0.00  0.00           H  
ATOM   4656  HD2 PHE   298     -15.171 -15.302  29.093  0.00  0.00           H  
ATOM   4657  HE1 PHE   298     -10.326 -15.854  28.317  0.00  0.00           H  
ATOM   4658  HE2 PHE   298     -13.555 -13.900  30.311  0.00  0.00           H  
ATOM   4659  HZ  PHE   298     -11.167 -13.933  29.611  0.00  0.00           H  
ATOM   4660  N   HID   299     -16.039 -19.189  25.216  0.00  0.00           N  
ATOM   4661  CA  HID   299     -17.158 -19.980  24.683  0.00  0.00           C  
ATOM   4662  C   HID   299     -16.743 -21.371  24.149  0.00  0.00           C  
ATOM   4663  O   HID   299     -17.487 -22.345  24.315  0.00  0.00           O  
ATOM   4664  CB  HID   299     -17.826 -19.155  23.580  0.00  0.00           C  
ATOM   4665  CG  HID   299     -18.496 -17.901  24.079  0.00  0.00           C  
ATOM   4666  CD2 HID   299     -18.785 -17.412  25.335  0.00  0.00           C  
ATOM   4667  ND1 HID   299     -18.894 -16.917  23.199  0.00  0.00           N  
ATOM   4668  CE1 HID   299     -19.186 -15.841  23.935  0.00  0.00           C  
ATOM   4669  NE2 HID   299     -19.233 -16.085  25.238  0.00  0.00           N  
ATOM   4670  H   HID   299     -15.894 -18.272  24.815  0.00  0.00           H  
ATOM   4671  HA  HID   299     -17.878 -20.116  25.488  0.00  0.00           H  
ATOM   4672  HB2 HID   299     -18.546 -19.716  22.988  0.00  0.00           H  
ATOM   4673  HB3 HID   299     -17.071 -18.812  22.875  0.00  0.00           H  
ATOM   4674  HD1 HID   299     -18.909 -17.014  22.194  0.00  0.00           H  
ATOM   4675  HD2 HID   299     -18.587 -17.862  26.297  0.00  0.00           H  
ATOM   4676  HE1 HID   299     -19.289 -14.854  23.513  0.00  0.00           H  
ATOM   4677  N   LYS   300     -15.582 -21.375  23.483  0.00  0.00           N  
ATOM   4678  CA  LYS   300     -14.885 -22.498  22.867  0.00  0.00           C  
ATOM   4679  C   LYS   300     -14.219 -23.418  23.916  0.00  0.00           C  
ATOM   4680  O   LYS   300     -14.405 -24.627  23.840  0.00  0.00           O  
ATOM   4681  CB  LYS   300     -13.853 -21.926  21.858  0.00  0.00           C  
ATOM   4682  CG  LYS   300     -12.939 -22.940  21.169  0.00  0.00           C  
ATOM   4683  CD  LYS   300     -11.716 -22.333  20.428  0.00  0.00           C  
ATOM   4684  CE  LYS   300     -10.556 -21.883  21.338  0.00  0.00           C  
ATOM   4685  NZ  LYS   300      -9.374 -21.472  20.558  0.00  0.00           N1+
ATOM   4686  H   LYS   300     -15.182 -20.469  23.290  0.00  0.00           H  
ATOM   4687  HA  LYS   300     -15.606 -23.108  22.321  0.00  0.00           H  
ATOM   4688  HB2 LYS   300     -14.389 -21.357  21.095  0.00  0.00           H  
ATOM   4689  HB3 LYS   300     -13.217 -21.218  22.389  0.00  0.00           H  
ATOM   4690  HG2 LYS   300     -13.534 -23.530  20.468  0.00  0.00           H  
ATOM   4691  HG3 LYS   300     -12.583 -23.599  21.955  0.00  0.00           H  
ATOM   4692  HD2 LYS   300     -12.023 -21.513  19.785  0.00  0.00           H  
ATOM   4693  HD3 LYS   300     -11.304 -23.101  19.782  0.00  0.00           H  
ATOM   4694  HE2 LYS   300     -10.250 -22.697  21.995  0.00  0.00           H  
ATOM   4695  HE3 LYS   300     -10.831 -21.043  21.975  0.00  0.00           H  
ATOM   4696  HZ1 LYS   300      -9.545 -20.571  20.136  0.00  0.00           H  
ATOM   4697  HZ2 LYS   300      -8.564 -21.377  21.156  0.00  0.00           H  
ATOM   4698  HZ3 LYS   300      -9.159 -22.143  19.831  0.00  0.00           H  
ATOM   4699  N   ILE   301     -13.448 -22.872  24.862  0.00  0.00           N  
ATOM   4700  CA  ILE   301     -12.811 -23.674  25.907  0.00  0.00           C  
ATOM   4701  C   ILE   301     -13.863 -24.327  26.862  0.00  0.00           C  
ATOM   4702  O   ILE   301     -13.748 -25.508  27.140  0.00  0.00           O  
ATOM   4703  CB  ILE   301     -11.721 -22.837  26.605  0.00  0.00           C  
ATOM   4704  CG1 ILE   301     -10.586 -22.504  25.643  0.00  0.00           C  
ATOM   4705  CG2 ILE   301     -11.170 -23.427  27.915  0.00  0.00           C  
ATOM   4706  CD1 ILE   301      -9.914 -21.195  26.069  0.00  0.00           C  
ATOM   4707  H   ILE   301     -13.188 -21.895  24.823  0.00  0.00           H  
ATOM   4708  HA  ILE   301     -12.321 -24.513  25.426  0.00  0.00           H  
ATOM   4709  HB  ILE   301     -12.188 -21.890  26.871  0.00  0.00           H  
ATOM   4710  HG21ILE   301     -11.895 -24.098  28.375  0.00  0.00           H  
ATOM   4711  HG12ILE   301     -11.015 -22.417  24.644  0.00  0.00           H  
ATOM   4712  HG22ILE   301     -10.920 -22.634  28.619  0.00  0.00           H  
ATOM   4713  HG13ILE   301      -9.861 -23.310  25.570  0.00  0.00           H  
ATOM   4714  HG23ILE   301     -10.256 -24.007  27.763  0.00  0.00           H  
ATOM   4715  HD11ILE   301      -8.998 -21.390  26.627  0.00  0.00           H  
ATOM   4716  HD12ILE   301      -9.627 -20.631  25.180  0.00  0.00           H  
ATOM   4717  HD13ILE   301     -10.548 -20.559  26.685  0.00  0.00           H  
ATOM   4718  N   ILE   302     -14.846 -23.569  27.346  0.00  0.00           N  
ATOM   4719  CA  ILE   302     -15.909 -24.067  28.227  0.00  0.00           C  
ATOM   4720  C   ILE   302     -16.760 -25.142  27.527  0.00  0.00           C  
ATOM   4721  O   ILE   302     -17.046 -26.151  28.157  0.00  0.00           O  
ATOM   4722  CB  ILE   302     -16.736 -22.876  28.722  0.00  0.00           C  
ATOM   4723  CG1 ILE   302     -15.971 -22.036  29.753  0.00  0.00           C  
ATOM   4724  CG2 ILE   302     -18.109 -23.293  29.258  0.00  0.00           C  
ATOM   4725  CD1 ILE   302     -16.562 -20.646  29.924  0.00  0.00           C  
ATOM   4726  H   ILE   302     -14.895 -22.595  27.081  0.00  0.00           H  
ATOM   4727  HA  ILE   302     -15.449 -24.563  29.078  0.00  0.00           H  
ATOM   4728  HB  ILE   302     -16.898 -22.230  27.860  0.00  0.00           H  
ATOM   4729  HG21ILE   302     -18.191 -23.075  30.320  0.00  0.00           H  
ATOM   4730  HG12ILE   302     -15.910 -22.493  30.739  0.00  0.00           H  
ATOM   4731  HG22ILE   302     -18.294 -24.360  29.142  0.00  0.00           H  
ATOM   4732  HG13ILE   302     -14.943 -21.927  29.421  0.00  0.00           H  
ATOM   4733  HG23ILE   302     -18.920 -22.738  28.782  0.00  0.00           H  
ATOM   4734  HD11ILE   302     -15.764 -19.907  29.844  0.00  0.00           H  
ATOM   4735  HD12ILE   302     -17.023 -20.524  30.908  0.00  0.00           H  
ATOM   4736  HD13ILE   302     -17.294 -20.439  29.148  0.00  0.00           H  
ATOM   4737  N   SER   303     -17.046 -24.969  26.234  0.00  0.00           N  
ATOM   4738  CA  SER   303     -17.646 -26.000  25.396  0.00  0.00           C  
ATOM   4739  C   SER   303     -16.705 -27.196  25.252  0.00  0.00           C  
ATOM   4740  O   SER   303     -17.029 -28.319  25.643  0.00  0.00           O  
ATOM   4741  CB  SER   303     -17.914 -25.399  24.002  0.00  0.00           C  
ATOM   4742  OG  SER   303     -18.715 -26.247  23.200  0.00  0.00           O  
ATOM   4743  H   SER   303     -16.874 -24.081  25.789  0.00  0.00           H  
ATOM   4744  HA  SER   303     -18.570 -26.318  25.880  0.00  0.00           H  
ATOM   4745  HB2 SER   303     -18.350 -24.406  24.073  0.00  0.00           H  
ATOM   4746  HB3 SER   303     -16.957 -25.294  23.482  0.00  0.00           H  
ATOM   4747  HG  SER   303     -19.593 -25.890  23.193  0.00  0.00           H  
ATOM   4748  N   ARG   304     -15.531 -26.972  24.630  0.00  0.00           N  
ATOM   4749  CA  ARG   304     -14.786 -28.004  23.933  0.00  0.00           C  
ATOM   4750  C   ARG   304     -14.010 -28.884  24.917  0.00  0.00           C  
ATOM   4751  O   ARG   304     -13.669 -30.024  24.602  0.00  0.00           O  
ATOM   4752  CB  ARG   304     -13.787 -27.330  22.962  0.00  0.00           C  
ATOM   4753  CG  ARG   304     -13.164 -28.246  21.909  0.00  0.00           C  
ATOM   4754  CD  ARG   304     -12.771 -27.489  20.652  0.00  0.00           C  
ATOM   4755  NE  ARG   304     -11.661 -28.154  19.981  0.00  0.00           N  
ATOM   4756  CZ  ARG   304     -11.757 -29.190  19.142  0.00  0.00           C  
ATOM   4757  NH1 ARG   304     -12.942 -29.685  18.760  0.00  0.00           N1+
ATOM   4758  NH2 ARG   304     -10.620 -29.709  18.671  0.00  0.00           N  
ATOM   4759  H   ARG   304     -15.166 -26.035  24.562  0.00  0.00           H  
ATOM   4760  HA  ARG   304     -15.499 -28.604  23.359  0.00  0.00           H  
ATOM   4761  HB2 ARG   304     -14.234 -26.467  22.466  0.00  0.00           H  
ATOM   4762  HB3 ARG   304     -12.966 -26.946  23.566  0.00  0.00           H  
ATOM   4763  HG2 ARG   304     -12.287 -28.740  22.324  0.00  0.00           H  
ATOM   4764  HG3 ARG   304     -13.879 -29.004  21.594  0.00  0.00           H  
ATOM   4765  HD2 ARG   304     -13.635 -27.418  19.990  0.00  0.00           H  
ATOM   4766  HD3 ARG   304     -12.429 -26.488  20.919  0.00  0.00           H  
ATOM   4767  HE  ARG   304     -10.750 -27.732  20.071  0.00  0.00           H  
ATOM   4768  HH11ARG   304     -13.235 -29.586  17.800  0.00  0.00           H  
ATOM   4769  HH21ARG   304     -10.607 -30.325  17.873  0.00  0.00           H  
ATOM   4770  HH12ARG   304     -13.404 -30.365  19.347  0.00  0.00           H  
ATOM   4771  HH22ARG   304      -9.762 -29.477  19.148  0.00  0.00           H  
ATOM   4772  N   TYR   305     -13.684 -28.373  26.113  0.00  0.00           N  
ATOM   4773  CA  TYR   305     -12.719 -29.044  26.971  0.00  0.00           C  
ATOM   4774  C   TYR   305     -13.333 -29.328  28.342  0.00  0.00           C  
ATOM   4775  O   TYR   305     -12.920 -30.282  28.993  0.00  0.00           O  
ATOM   4776  CB  TYR   305     -11.420 -28.216  27.131  0.00  0.00           C  
ATOM   4777  CG  TYR   305     -10.607 -28.043  25.856  0.00  0.00           C  
ATOM   4778  CD1 TYR   305     -10.775 -26.955  24.987  0.00  0.00           C  
ATOM   4779  CD2 TYR   305      -9.679 -29.029  25.531  0.00  0.00           C  
ATOM   4780  CE1 TYR   305     -10.109 -26.919  23.752  0.00  0.00           C  
ATOM   4781  CE2 TYR   305      -8.976 -28.969  24.323  0.00  0.00           C  
ATOM   4782  CZ  TYR   305      -9.145 -27.887  23.445  0.00  0.00           C  
ATOM   4783  OH  TYR   305      -8.375 -27.768  22.319  0.00  0.00           O  
ATOM   4784  H   TYR   305     -14.150 -27.547  26.463  0.00  0.00           H  
ATOM   4785  HA  TYR   305     -12.478 -30.025  26.559  0.00  0.00           H  
ATOM   4786  HB2 TYR   305     -11.641 -27.258  27.600  0.00  0.00           H  
ATOM   4787  HB3 TYR   305     -10.771 -28.755  27.827  0.00  0.00           H  
ATOM   4788  HD1 TYR   305     -11.395 -26.117  25.257  0.00  0.00           H  
ATOM   4789  HD2 TYR   305      -9.490 -29.817  26.242  0.00  0.00           H  
ATOM   4790  HE1 TYR   305     -10.355 -26.168  23.016  0.00  0.00           H  
ATOM   4791  HE2 TYR   305      -8.344 -29.804  24.070  0.00  0.00           H  
ATOM   4792  HH  TYR   305      -7.600 -27.233  22.441  0.00  0.00           H  
ATOM   4793  N   LEU   306     -14.323 -28.539  28.762  0.00  0.00           N  
ATOM   4794  CA  LEU   306     -14.884 -28.721  30.089  0.00  0.00           C  
ATOM   4795  C   LEU   306     -16.136 -29.593  29.922  0.00  0.00           C  
ATOM   4796  O   LEU   306     -16.114 -30.771  30.252  0.00  0.00           O  
ATOM   4797  CB  LEU   306     -15.237 -27.389  30.755  0.00  0.00           C  
ATOM   4798  CG  LEU   306     -14.053 -26.657  31.400  0.00  0.00           C  
ATOM   4799  CD1 LEU   306     -13.076 -26.036  30.409  0.00  0.00           C  
ATOM   4800  CD2 LEU   306     -14.566 -25.547  32.299  0.00  0.00           C  
ATOM   4801  H   LEU   306     -14.801 -27.929  28.116  0.00  0.00           H  
ATOM   4802  HA  LEU   306     -14.118 -29.226  30.683  0.00  0.00           H  
ATOM   4803  HB2 LEU   306     -15.950 -27.598  31.556  0.00  0.00           H  
ATOM   4804  HB3 LEU   306     -15.732 -26.747  30.026  0.00  0.00           H  
ATOM   4805  HG  LEU   306     -13.479 -27.355  32.007  0.00  0.00           H  
ATOM   4806  HD11LEU   306     -12.618 -26.797  29.775  0.00  0.00           H  
ATOM   4807  HD21LEU   306     -15.415 -25.030  31.851  0.00  0.00           H  
ATOM   4808  HD12LEU   306     -13.567 -25.294  29.781  0.00  0.00           H  
ATOM   4809  HD22LEU   306     -14.829 -25.919  33.289  0.00  0.00           H  
ATOM   4810  HD13LEU   306     -12.289 -25.533  30.970  0.00  0.00           H  
ATOM   4811  HD23LEU   306     -13.757 -24.825  32.403  0.00  0.00           H  
ATOM   4812  N   LEU   307     -17.182 -28.988  29.371  0.00  0.00           N  
ATOM   4813  CA  LEU   307     -18.406 -29.719  29.060  0.00  0.00           C  
ATOM   4814  C   LEU   307     -18.162 -30.827  28.024  0.00  0.00           C  
ATOM   4815  O   LEU   307     -18.889 -31.817  28.034  0.00  0.00           O  
ATOM   4816  CB  LEU   307     -19.476 -28.747  28.533  0.00  0.00           C  
ATOM   4817  CG  LEU   307     -20.297 -27.971  29.579  0.00  0.00           C  
ATOM   4818  CD1 LEU   307     -20.946 -28.912  30.601  0.00  0.00           C  
ATOM   4819  CD2 LEU   307     -19.514 -26.832  30.247  0.00  0.00           C  
ATOM   4820  H   LEU   307     -17.102 -28.005  29.152  0.00  0.00           H  
ATOM   4821  HA  LEU   307     -18.726 -30.181  29.994  0.00  0.00           H  
ATOM   4822  HB2 LEU   307     -20.175 -29.305  27.910  0.00  0.00           H  
ATOM   4823  HB3 LEU   307     -19.000 -28.048  27.855  0.00  0.00           H  
ATOM   4824  HG  LEU   307     -21.096 -27.468  29.033  0.00  0.00           H  
ATOM   4825  HD11LEU   307     -20.348 -29.813  30.729  0.00  0.00           H  
ATOM   4826  HD21LEU   307     -19.942 -26.602  31.224  0.00  0.00           H  
ATOM   4827  HD12LEU   307     -21.014 -28.411  31.571  0.00  0.00           H  
ATOM   4828  HD22LEU   307     -19.540 -25.900  29.674  0.00  0.00           H  
ATOM   4829  HD13LEU   307     -21.944 -29.190  30.279  0.00  0.00           H  
ATOM   4830  HD23LEU   307     -18.475 -27.126  30.390  0.00  0.00           H  
ATOM   4831  N   CYS   308     -17.153 -30.656  27.151  0.00  0.00           N  
ATOM   4832  CA  CYS   308     -16.762 -31.543  26.055  0.00  0.00           C  
ATOM   4833  C   CYS   308     -17.800 -31.712  24.962  0.00  0.00           C  
ATOM   4834  O   CYS   308     -18.145 -32.849  24.628  0.00  0.00           O  
ATOM   4835  CB  CYS   308     -16.284 -32.891  26.594  0.00  0.00           C  
ATOM   4836  SG  CYS   308     -14.764 -32.566  27.533  0.00  0.00           S  
ATOM   4837  H   CYS   308     -16.556 -29.858  27.314  0.00  0.00           H  
ATOM   4838  HA  CYS   308     -15.906 -31.073  25.581  0.00  0.00           H  
ATOM   4839  HB2 CYS   308     -17.034 -33.403  27.197  0.00  0.00           H  
ATOM   4840  HB3 CYS   308     -16.030 -33.539  25.754  0.00  0.00           H  
ATOM   4841  HG  CYS   308     -14.613 -33.785  28.054  0.00  0.00           H  
ATOM   4842  N   GLN   309     -18.274 -30.593  24.383  0.00  0.00           N  
ATOM   4843  CA  GLN   309     -19.230 -30.644  23.296  0.00  0.00           C  
ATOM   4844  C   GLN   309     -18.491 -30.688  21.964  0.00  0.00           C  
ATOM   4845  O   GLN   309     -18.960 -31.296  21.007  0.00  0.00           O  
ATOM   4846  CB  GLN   309     -20.173 -29.444  23.313  0.00  0.00           C  
ATOM   4847  CG  GLN   309     -21.605 -29.930  23.120  0.00  0.00           C  
ATOM   4848  CD  GLN   309     -22.197 -30.383  24.456  0.00  0.00           C  
ATOM   4849  NE2 GLN   309     -21.366 -30.759  25.428  0.00  0.00           N  
ATOM   4850  OE1 GLN   309     -23.413 -30.414  24.620  0.00  0.00           O  
ATOM   4851  H   GLN   309     -17.878 -29.699  24.631  0.00  0.00           H  
ATOM   4852  HA  GLN   309     -19.805 -31.560  23.416  0.00  0.00           H  
ATOM   4853  HB2 GLN   309     -20.072 -28.862  24.231  0.00  0.00           H  
ATOM   4854  HB3 GLN   309     -19.932 -28.780  22.480  0.00  0.00           H  
ATOM   4855  HG2 GLN   309     -21.605 -30.722  22.370  0.00  0.00           H  
ATOM   4856  HG3 GLN   309     -22.234 -29.121  22.739  0.00  0.00           H  
ATOM   4857  HE21GLN   309     -20.837 -31.613  25.319  0.00  0.00           H  
ATOM   4858  HE22GLN   309     -21.566 -30.430  26.360  0.00  0.00           H  
ATOM   4859  SOD SOD   310      -4.329  -7.549  42.573  0.00  0.00           S  
ATOM   4860  CA1 POP   311      16.772  -6.771  44.900  0.00  0.00           C  
ATOM   4861  CA2 POP   311      15.787  -6.069  43.955  0.00  0.00           C  
ATOM   4862  P8  POP   311      27.492 -16.169  60.094  0.00  0.00           P  
ATOM   4863  C1  POP   311      21.943 -17.639  61.484  0.00  0.00           C  
ATOM   4864  C2  POP   311      23.623 -17.821  59.849  0.00  0.00           C  
ATOM   4865  C3  POP   311      23.770 -19.087  61.907  0.00  0.00           C  
ATOM   4866  N4  POP   311      23.390 -17.798  61.297  0.00  0.00           N  
ATOM   4867  C5  POP   311      24.054 -16.608  61.865  0.00  0.00           C  
ATOM   4868  C6  POP   311      25.574 -16.637  61.707  0.00  0.00           C  
ATOM   4869  O7  POP   311      25.982 -15.915  60.553  0.00  0.00           O  
ATOM   4870  O9  POP   311      28.234 -14.930  60.398  0.00  0.00           O  
ATOM   4871  O10 POP   311      27.957 -17.461  60.649  0.00  0.00           O  
ATOM   4872  O11 POP   311      27.329 -16.251  58.499  0.00  0.00           O  
ATOM   4873  C12 POP   311      27.103 -15.018  57.826  0.00  0.00           C  
ATOM   4874  C13 POP   311      26.287 -15.297  56.566  0.00  0.00           C  
ATOM   4875  O14 POP   311      26.838 -14.463  55.519  0.00  0.00           O  
ATOM   4876  C15 POP   311      26.955 -13.103  55.476  0.00  0.00           C  
ATOM   4877  O16 POP   311      26.742 -12.325  56.402  0.00  0.00           O  
ATOM   4878  C17 POP   311      27.400 -12.559  54.116  0.00  0.00           C  
ATOM   4879  C18 POP   311      26.176 -12.120  53.320  0.00  0.00           C  
ATOM   4880  C19 POP   311      25.241 -13.315  53.155  0.00  0.00           C  
ATOM   4881  C20 POP   311      24.056 -12.864  52.304  0.00  0.00           C  
ATOM   4882  C21 POP   311      23.220 -14.080  51.911  0.00  0.00           C  
ATOM   4883  C22 POP   311      21.871 -13.631  51.341  0.00  0.00           C  
ATOM   4884  C23 POP   311      22.016 -12.651  50.170  0.00  0.00           C  
ATOM   4885  C24 POP   311      20.621 -12.241  49.678  0.00  0.00           C  
ATOM   4886  C25 POP   311      20.340 -11.314  48.671  0.00  0.00           C  
ATOM   4887  C26 POP   311      21.417 -10.554  47.890  0.00  0.00           C  
ATOM   4888  C27 POP   311      20.882  -9.631  46.776  0.00  0.00           C  
ATOM   4889  C28 POP   311      20.160 -10.406  45.664  0.00  0.00           C  
ATOM   4890  C29 POP   311      19.563  -9.503  44.584  0.00  0.00           C  
ATOM   4891  C30 POP   311      18.613  -8.483  45.209  0.00  0.00           C  
ATOM   4892  C31 POP   311      17.638  -7.844  44.209  0.00  0.00           C  
ATOM   4893  C32 POP   311      24.872 -14.787  56.866  0.00  0.00           C  
ATOM   4894  O33 POP   311      23.890 -15.430  56.038  0.00  0.00           O  
ATOM   4895  C34 POP   311      23.836 -16.785  55.896  0.00  0.00           C  
ATOM   4896  O35 POP   311      24.530 -17.583  56.517  0.00  0.00           O  
ATOM   4897  C36 POP   311      22.804 -17.295  54.890  0.00  0.00           C  
ATOM   4898  C37 POP   311      23.439 -17.734  53.571  0.00  0.00           C  
ATOM   4899  C38 POP   311      22.329 -18.003  52.560  0.00  0.00           C  
ATOM   4900  C39 POP   311      22.924 -18.526  51.263  0.00  0.00           C  
ATOM   4901  C40 POP   311      21.876 -18.451  50.162  0.00  0.00           C  
ATOM   4902  C41 POP   311      22.597 -18.786  48.864  0.00  0.00           C  
ATOM   4903  C42 POP   311      21.690 -18.604  47.656  0.00  0.00           C  
ATOM   4904  C43 POP   311      22.579 -18.589  46.419  0.00  0.00           C  
ATOM   4905  C44 POP   311      21.761 -18.290  45.168  0.00  0.00           C  
ATOM   4906  C45 POP   311      22.730 -18.337  43.994  0.00  0.00           C  
ATOM   4907  C46 POP   311      23.991 -17.580  44.411  0.00  0.00           C  
ATOM   4908  C47 POP   311      24.994 -17.462  43.264  0.00  0.00           C  
ATOM   4909  C48 POP   311      26.314 -16.880  43.774  0.00  0.00           C  
ATOM   4910  C49 POP   311      27.235 -16.508  42.615  0.00  0.00           C  
ATOM   4911  C50 POP   311      27.488 -17.735  41.739  0.00  0.00           C  
ATOM   4912  CA1 POP   312      23.987  -1.717  46.289  0.00  0.00           C  
ATOM   4913  CA2 POP   312      23.480  -1.208  44.937  0.00  0.00           C  
ATOM   4914  P8  POP   312      29.689  -7.708  58.130  0.00  0.00           P  
ATOM   4915  C1  POP   312      29.446  -3.574  59.893  0.00  0.00           C  
ATOM   4916  C2  POP   312      30.549  -3.126  57.774  0.00  0.00           C  
ATOM   4917  C3  POP   312      28.714  -1.786  58.493  0.00  0.00           C  
ATOM   4918  N4  POP   312      29.267  -3.148  58.496  0.00  0.00           N  
ATOM   4919  C5  POP   312      28.304  -4.018  57.800  0.00  0.00           C  
ATOM   4920  C6  POP   312      28.400  -5.498  58.189  0.00  0.00           C  
ATOM   4921  O7  POP   312      29.632  -6.127  57.813  0.00  0.00           O  
ATOM   4922  O9  POP   312      31.074  -8.205  58.281  0.00  0.00           O  
ATOM   4923  O10 POP   312      28.717  -7.967  59.212  0.00  0.00           O  
ATOM   4924  O11 POP   312      29.105  -8.363  56.788  0.00  0.00           O  
ATOM   4925  C12 POP   312      30.036  -8.727  55.768  0.00  0.00           C  
ATOM   4926  C13 POP   312      29.320  -9.387  54.590  0.00  0.00           C  
ATOM   4927  O14 POP   312      30.262  -9.486  53.500  0.00  0.00           O  
ATOM   4928  C15 POP   312      31.142 -10.528  53.443  0.00  0.00           C  
ATOM   4929  O16 POP   312      31.111 -11.486  54.213  0.00  0.00           O  
ATOM   4930  C17 POP   312      32.211 -10.462  52.345  0.00  0.00           C  
ATOM   4931  C18 POP   312      32.310  -9.074  51.714  0.00  0.00           C  
ATOM   4932  C19 POP   312      33.263  -8.181  52.510  0.00  0.00           C  
ATOM   4933  C20 POP   312      33.213  -6.764  51.935  0.00  0.00           C  
ATOM   4934  C21 POP   312      31.767  -6.393  51.579  0.00  0.00           C  
ATOM   4935  C22 POP   312      31.694  -5.110  50.742  0.00  0.00           C  
ATOM   4936  C23 POP   312      30.279  -4.801  50.231  0.00  0.00           C  
ATOM   4937  C24 POP   312      29.285  -4.619  51.382  0.00  0.00           C  
ATOM   4938  C25 POP   312      27.915  -4.858  51.266  0.00  0.00           C
[truncated: 675,950 more chars]
