# Supplementary material for: Exploring the Effect of Halogenation in a Series of Potent and Selective A2B Adenosine Receptor Antagonists
Source: J Med Chem. 2022 Dec 14;66(1):890–912. doi: 10.1021/acs.jmedchem.2c01768 (PMC9841532; doi:10.1021/acs.jmedchem.2c01768)
Supplement: Supplementary file 2 — jm2c01768_si_002.zip [file jm2c01768_si_002.zip › pdb files/Ligands/Complete_FEP/14g.pdb]

TITLE     14g
REMARK   4      COMPLIES WITH FORMAT V. 3.0, 1-DEC-2006
REMARK 888
REMARK 888 WRITTEN BY MAESTRO (A PRODUCT OF SCHRODINGER, LLC)
HETATM    1  O1  UNK   900      -5.956  -7.973  58.209  1.00  0.00           O  
HETATM    2  C1  UNK   900      -5.016  -7.952  57.412  1.00  0.00           C  
HETATM    3  O2  UNK   900      -4.313  -9.056  57.079  1.00  0.00           O  
HETATM    4  C2  UNK   900      -4.692 -10.329  57.589  1.00  0.00           C  
HETATM    5  C3  UNK   900      -4.151 -10.563  59.009  1.00  0.00           C  
HETATM    6  C4  UNK   900      -4.550  -6.729  56.694  1.00  0.00           C  
HETATM    7  C5  UNK   900      -4.732  -5.485  57.213  1.00  0.00           C  
HETATM    8  C6  UNK   900      -5.351  -5.160  58.561  1.00  0.00           C  
HETATM    9  N1  UNK   900      -4.292  -4.357  56.535  1.00  0.00           N  
HETATM   10  C7  UNK   900      -3.627  -4.421  55.321  1.00  0.00           C  
HETATM   11  N2  UNK   900      -3.200  -3.368  54.637  1.00  0.00           N  
HETATM   12  C8  UNK   900      -2.681  -3.958  53.500  1.00  0.00           C  
HETATM   13  C9  UNK   900      -2.151  -3.369  52.332  1.00  0.00           C  
HETATM   14  C10 UNK   900      -1.687  -4.175  51.276  1.00  0.00           C  
HETATM   15  F1  UNK   900      -1.187  -3.598  50.159  1.00  0.00           F  
HETATM   16  C11 UNK   900      -1.751  -5.581  51.376  1.00  0.00           C  
HETATM   17  F2  UNK   900      -1.351  -6.352  50.336  1.00  0.00           F  
HETATM   18  C12 UNK   900      -2.275  -6.191  52.529  1.00  0.00           C  
HETATM   19  C13 UNK   900      -2.758  -5.379  53.571  1.00  0.00           C  
HETATM   20  N3  UNK   900      -3.404  -5.633  54.777  1.00  0.00           N  
HETATM   21  C14 UNK   900      -3.812  -6.914  55.353  1.00  0.00           C  
HETATM   22  C15 UNK   900      -4.585  -7.664  54.301  1.00  0.00           C  
HETATM   23  C16 UNK   900      -5.628  -7.125  53.588  1.00  0.00           C  
HETATM   24  S1  UNK   900      -6.149  -8.169  52.303  1.00  0.00           S  
HETATM   25  C17 UNK   900      -5.001  -9.385  52.784  1.00  0.00           C  
HETATM   26  C18 UNK   900      -4.250  -8.977  53.852  1.00  0.00           C  
HETATM   27  H1  UNK   900      -5.777 -10.444  57.568  1.00  0.00           H  
HETATM   28  H2  UNK   900      -4.293 -11.089  56.917  1.00  0.00           H  
HETATM   29  H3  UNK   900      -4.405 -11.565  59.356  1.00  0.00           H  
HETATM   30  H4  UNK   900      -3.065 -10.469  59.037  1.00  0.00           H  
HETATM   31  H5  UNK   900      -4.569  -9.850  59.720  1.00  0.00           H  
HETATM   32  H6  UNK   900      -4.834  -5.696  59.359  1.00  0.00           H  
HETATM   33  H7  UNK   900      -5.296  -4.095  58.790  1.00  0.00           H  
HETATM   34  H8  UNK   900      -6.401  -5.449  58.570  1.00  0.00           H  
HETATM   35  H9  UNK   900      -4.436  -3.442  56.940  1.00  0.00           H  
HETATM   36  H10 UNK   900      -2.106  -2.294  52.237  1.00  0.00           H  
HETATM   37  H11 UNK   900      -2.347  -7.267  52.585  1.00  0.00           H  
HETATM   38  H12 UNK   900      -2.890  -7.452  55.573  1.00  0.00           H  
HETATM   39  H13 UNK   900      -6.078  -6.149  53.699  1.00  0.00           H  
HETATM   40  H14 UNK   900      -4.951 -10.317  52.237  1.00  0.00           H  
HETATM   41  H15 UNK   900      -3.456  -9.557  54.301  1.00  0.00           H  
CONECT    1    2
CONECT    1    2
CONECT    2    1    3    6
CONECT    2    1
CONECT    3    2    4
CONECT    4    3    5   27   28
CONECT    5    4   29   30   31
CONECT    6    2   21    7
CONECT    6    7
CONECT    7    6    8    9
CONECT    7    6
CONECT    8    7   32   33   34
CONECT    9    7   10   35
CONECT   10    9   20   11
CONECT   10   11
CONECT   11   10   12
CONECT   11   10
CONECT   12   11   19   13
CONECT   12   13
CONECT   13   12   14   36
CONECT   13   12
CONECT   14   13   15   16
CONECT   14   16
CONECT   15   14
CONECT   16   14   17   18
CONECT   16   14
CONECT   17   16
CONECT   18   16   19   37
CONECT   18   19
CONECT   19   12   18   20
CONECT   19   18
CONECT   20   10   19   21
CONECT   21    6   20   22   38
CONECT   22   21   26   23
CONECT   22   23
CONECT   23   22   24   39
CONECT   23   22
CONECT   24   23   25
CONECT   25   24   26   40
CONECT   25   26
CONECT   26   22   25   41
CONECT   26   25
CONECT   27    4
CONECT   28    4
CONECT   29    5
CONECT   30    5
CONECT   31    5
CONECT   32    8
CONECT   33    8
CONECT   34    8
CONECT   35    9
CONECT   36   13
CONECT   37   18
CONECT   38   21
CONECT   39   23
CONECT   40   25
CONECT   41   26
END   
