# Supplementary material for: Exploring the Effect of Halogenation in a Series of Potent and Selective A2B Adenosine Receptor Antagonists
Source: J Med Chem. 2022 Dec 14;66(1):890–912. doi: 10.1021/acs.jmedchem.2c01768 (PMC9841532; doi:10.1021/acs.jmedchem.2c01768)
Supplement: Supplementary file 2 — jm2c01768_si_002.zip [file jm2c01768_si_002.zip › pdb files/Ligands/Complete_FEP/14r.pdb]

TITLE     14r
REMARK   4      COMPLIES WITH FORMAT V. 3.0, 1-DEC-2006
REMARK 888
REMARK 888 WRITTEN BY MAESTRO (A PRODUCT OF SCHRODINGER, LLC)
HETATM    1  O1  UNK   900      -5.948  -7.876  58.267  1.00  0.00           O  
HETATM    2  C1  UNK   900      -5.063  -7.839  57.409  1.00  0.00           C  
HETATM    3  O2  UNK   900      -4.432  -8.944  56.945  1.00  0.00           O  
HETATM    4  C2  UNK   900      -4.791 -10.276  57.314  1.00  0.00           C  
HETATM    5  C3  UNK   900      -6.224 -10.654  56.901  1.00  0.00           C  
HETATM    6  C4  UNK   900      -4.466 -10.588  58.786  1.00  0.00           C  
HETATM    7  C5  UNK   900      -4.607  -6.588  56.721  1.00  0.00           C  
HETATM    8  C6  UNK   900      -4.726  -5.355  57.289  1.00  0.00           C  
HETATM    9  C7  UNK   900      -5.244  -5.077  58.686  1.00  0.00           C  
HETATM   10  N1  UNK   900      -4.308  -4.207  56.616  1.00  0.00           N  
HETATM   11  C8  UNK   900      -3.689  -4.252  55.381  1.00  0.00           C  
HETATM   12  N2  UNK   900      -3.217  -3.196  54.721  1.00  0.00           N  
HETATM   13  C9  UNK   900      -2.729  -3.786  53.569  1.00  0.00           C  
HETATM   14  C10 UNK   900      -2.128  -3.205  52.432  1.00  0.00           C  
HETATM   15  C11 UNK   900      -1.628  -4.022  51.403  1.00  0.00           C  
HETATM   16 BR1  UNK   900      -0.664  -3.288  49.937  1.00  0.00          Br  
HETATM   17  C12 UNK   900      -1.803  -5.411  51.466  1.00  0.00           C  
HETATM   18 BR2  UNK   900      -1.215  -6.459  50.017  1.00  0.00          Br  
HETATM   19  C13 UNK   900      -2.431  -6.020  52.559  1.00  0.00           C  
HETATM   20  C14 UNK   900      -2.883  -5.203  53.604  1.00  0.00           C  
HETATM   21  N3  UNK   900      -3.532  -5.454  54.798  1.00  0.00           N  
HETATM   22  C15 UNK   900      -3.945  -6.740  55.342  1.00  0.00           C  
HETATM   23  C16 UNK   900      -4.745  -7.492  54.317  1.00  0.00           C  
HETATM   24  O3  UNK   900      -4.347  -8.772  54.066  1.00  0.00           O  
HETATM   25  C17 UNK   900      -5.126  -9.234  53.051  1.00  0.00           C  
HETATM   26  C18 UNK   900      -5.994  -8.268  52.636  1.00  0.00           C  
HETATM   27  C19 UNK   900      -5.748  -7.135  53.458  1.00  0.00           C  
HETATM   28  H1  UNK   900      -4.142 -10.904  56.705  1.00  0.00           H  
HETATM   29  H2  UNK   900      -6.395 -11.721  57.048  1.00  0.00           H  
HETATM   30  H3  UNK   900      -6.973 -10.119  57.484  1.00  0.00           H  
HETATM   31  H4  UNK   900      -6.395 -10.432  55.848  1.00  0.00           H  
HETATM   32  H5  UNK   900      -4.607 -11.648  58.998  1.00  0.00           H  
HETATM   33  H6  UNK   900      -3.429 -10.346  59.017  1.00  0.00           H  
HETATM   34  H7  UNK   900      -5.100 -10.029  59.474  1.00  0.00           H  
HETATM   35  H8  UNK   900      -6.263  -5.444  58.774  1.00  0.00           H  
HETATM   36  H9  UNK   900      -4.638  -5.598  59.428  1.00  0.00           H  
HETATM   37  H10 UNK   900      -5.224  -4.015  58.933  1.00  0.00           H  
HETATM   38  H11 UNK   900      -4.399  -3.292  57.049  1.00  0.00           H  
HETATM   39  H12 UNK   900      -2.014  -2.139  52.352  1.00  0.00           H  
HETATM   40  H13 UNK   900      -2.578  -7.090  52.578  1.00  0.00           H  
HETATM   41  H14 UNK   900      -3.023  -7.294  55.517  1.00  0.00           H  
HETATM   42  H15 UNK   900      -6.704  -8.372  51.827  1.00  0.00           H  
HETATM   43  H16 UNK   900      -4.936 -10.249  52.729  1.00  0.00           H  
HETATM   44  H17 UNK   900      -6.220  -6.165  53.403  1.00  0.00           H  
CONECT    1    2
CONECT    1    2
CONECT    2    1    3    7
CONECT    2    1
CONECT    3    2    4
CONECT    4    3    5    6   28
CONECT    5    4   29   30   31
CONECT    6    4   32   33   34
CONECT    7    2   22    8
CONECT    7    8
CONECT    8    7    9   10
CONECT    8    7
CONECT    9    8   35   36   37
CONECT   10    8   11   38
CONECT   11   10   21   12
CONECT   11   12
CONECT   12   11   13
CONECT   12   11
CONECT   13   12   20   14
CONECT   13   14
CONECT   14   13   15   39
CONECT   14   13
CONECT   15   14   16   17
CONECT   15   17
CONECT   16   15
CONECT   17   15   18   19
CONECT   17   15
CONECT   18   17
CONECT   19   17   20   40
CONECT   19   20
CONECT   20   13   19   21
CONECT   20   19
CONECT   21   11   20   22
CONECT   22    7   21   23   41
CONECT   23   22   27   24
CONECT   23   27
CONECT   24   23   25
CONECT   25   24   26   43
CONECT   25   26
CONECT   26   25   27   42
CONECT   26   25
CONECT   27   23   26   44
CONECT   27   23
CONECT   28    4
CONECT   29    5
CONECT   30    5
CONECT   31    5
CONECT   32    6
CONECT   33    6
CONECT   34    6
CONECT   35    9
CONECT   36    9
CONECT   37    9
CONECT   38   10
CONECT   39   14
CONECT   40   19
CONECT   41   22
CONECT   42   26
CONECT   43   25
CONECT   44   27
END   
