# Supplementary material for: Exploring the Effect of Halogenation in a Series of Potent and Selective A2B Adenosine Receptor Antagonists
Source: J Med Chem. 2022 Dec 14;66(1):890–912. doi: 10.1021/acs.jmedchem.2c01768 (PMC9841532; doi:10.1021/acs.jmedchem.2c01768)
Supplement: Supplementary file 2 — jm2c01768_si_002.zip [file jm2c01768_si_002.zip › pdb files/Ligands/Complete_FEP/14d.pdb]

TITLE     14d
REMARK   4      COMPLIES WITH FORMAT V. 3.0, 1-DEC-2006
REMARK 888
REMARK 888 WRITTEN BY MAESTRO (A PRODUCT OF SCHRODINGER, LLC)
HETATM    1  O1  UNK   900      -5.751  -7.099  58.408  1.00  0.00           O  
HETATM    2  C1  UNK   900      -5.013  -7.236  57.431  1.00  0.00           C  
HETATM    3  O2  UNK   900      -4.602  -8.450  57.001  1.00  0.00           O  
HETATM    4  C2  UNK   900      -5.079  -9.639  57.631  1.00  0.00           C  
HETATM    5  C3  UNK   900      -4.151 -10.039  58.785  1.00  0.00           C  
HETATM    6  C4  UNK   900      -5.180 -10.742  56.579  1.00  0.00           C  
HETATM    7  C5  UNK   900      -4.502  -6.104  56.591  1.00  0.00           C  
HETATM    8  C6  UNK   900      -4.551  -4.813  57.021  1.00  0.00           C  
HETATM    9  C7  UNK   900      -5.074  -4.334  58.361  1.00  0.00           C  
HETATM   10  N1  UNK   900      -4.070  -3.771  56.239  1.00  0.00           N  
HETATM   11  C8  UNK   900      -3.448  -3.980  55.018  1.00  0.00           C  
HETATM   12  N2  UNK   900      -2.953  -3.023  54.238  1.00  0.00           N  
HETATM   13  C9  UNK   900      -2.529  -3.752  53.144  1.00  0.00           C  
HETATM   14  C10 UNK   900      -1.957  -3.315  51.934  1.00  0.00           C  
HETATM   15  C11 UNK   900      -1.550  -4.245  50.964  1.00  0.00           C  
HETATM   16  F1  UNK   900      -0.948  -3.807  49.838  1.00  0.00           F  
HETATM   17  C12 UNK   900      -1.751  -5.626  51.174  1.00  0.00           C  
HETATM   18  F2  UNK   900      -1.351  -6.516  50.237  1.00  0.00           F  
HETATM   19  C13 UNK   900      -2.336  -6.088  52.363  1.00  0.00           C  
HETATM   20  C14 UNK   900      -2.722  -5.150  53.337  1.00  0.00           C  
HETATM   21  N3  UNK   900      -3.350  -5.246  54.569  1.00  0.00           N  
HETATM   22  C15 UNK   900      -3.867  -6.441  55.228  1.00  0.00           C  
HETATM   23  C16 UNK   900      -4.792  -7.116  54.240  1.00  0.00           C  
HETATM   24  C17 UNK   900      -5.758  -6.514  53.481  1.00  0.00           C  
HETATM   25  O3  UNK   900      -6.358  -7.389  52.637  1.00  0.00           O  
HETATM   26  C18 UNK   900      -5.750  -8.581  52.850  1.00  0.00           C  
HETATM   27  C19 UNK   900      -4.787  -8.475  53.811  1.00  0.00           C  
HETATM   28  H1  UNK   900      -6.084  -9.478  58.026  1.00  0.00           H  
HETATM   29  H2  UNK   900      -4.473 -10.975  59.242  1.00  0.00           H  
HETATM   30  H3  UNK   900      -3.124 -10.169  58.444  1.00  0.00           H  
HETATM   31  H4  UNK   900      -4.151  -9.277  59.562  1.00  0.00           H  
HETATM   32  H5  UNK   900      -5.557 -11.667  57.017  1.00  0.00           H  
HETATM   33  H6  UNK   900      -5.862 -10.458  55.778  1.00  0.00           H  
HETATM   34  H7  UNK   900      -4.208 -10.957  56.135  1.00  0.00           H  
HETATM   35  H8  UNK   900      -6.135  -4.567  58.433  1.00  0.00           H  
HETATM   36  H9  UNK   900      -4.549  -4.826  59.179  1.00  0.00           H  
HETATM   37  H10 UNK   900      -4.954  -3.259  58.491  1.00  0.00           H  
HETATM   38  H11 UNK   900      -4.151  -2.822  56.589  1.00  0.00           H  
HETATM   39  H12 UNK   900      -1.800  -2.261  51.764  1.00  0.00           H  
HETATM   40  H13 UNK   900      -2.491  -7.145  52.519  1.00  0.00           H  
HETATM   41  H14 UNK   900      -3.013  -7.096  55.404  1.00  0.00           H  
HETATM   42  H15 UNK   900      -6.124  -5.500  53.416  1.00  0.00           H  
HETATM   43  H16 UNK   900      -6.121  -9.386  52.237  1.00  0.00           H  
HETATM   44  H17 UNK   900      -4.148  -9.274  54.157  1.00  0.00           H  
CONECT    1    2
CONECT    1    2
CONECT    2    1    3    7
CONECT    2    1
CONECT    3    2    4
CONECT    4    3    5    6   28
CONECT    5    4   29   30   31
CONECT    6    4   32   33   34
CONECT    7    2   22    8
CONECT    7    8
CONECT    8    7    9   10
CONECT    8    7
CONECT    9    8   35   36   37
CONECT   10    8   11   38
CONECT   11   10   21   12
CONECT   11   12
CONECT   12   11   13
CONECT   12   11
CONECT   13   12   20   14
CONECT   13   14
CONECT   14   13   15   39
CONECT   14   13
CONECT   15   14   16   17
CONECT   15   17
CONECT   16   15
CONECT   17   15   18   19
CONECT   17   15
CONECT   18   17
CONECT   19   17   20   40
CONECT   19   20
CONECT   20   13   19   21
CONECT   20   19
CONECT   21   11   20   22
CONECT   22    7   21   23   41
CONECT   23   22   27   24
CONECT   23   24
CONECT   24   23   25   42
CONECT   24   23
CONECT   25   24   26
CONECT   26   25   27   43
CONECT   26   27
CONECT   27   23   26   44
CONECT   27   26
CONECT   28    4
CONECT   29    5
CONECT   30    5
CONECT   31    5
CONECT   32    6
CONECT   33    6
CONECT   34    6
CONECT   35    9
CONECT   36    9
CONECT   37    9
CONECT   38   10
CONECT   39   14
CONECT   40   19
CONECT   41   22
CONECT   42   24
CONECT   43   26
CONECT   44   27
END   
