# Supplementary material for: Exploring the Effect of Halogenation in a Series of Potent and Selective A2B Adenosine Receptor Antagonists
Source: J Med Chem. 2022 Dec 14;66(1):890–912. doi: 10.1021/acs.jmedchem.2c01768 (PMC9841532; doi:10.1021/acs.jmedchem.2c01768)
Supplement: Supplementary file 2 — jm2c01768_si_002.zip [file jm2c01768_si_002.zip › pdb files/Ligands/Complete_FEP/15s.pdb]

TITLE     15s
REMARK   4      COMPLIES WITH FORMAT V. 3.0, 1-DEC-2006
REMARK 888
REMARK 888 WRITTEN BY MAESTRO (A PRODUCT OF SCHRODINGER, LLC)
HETATM    1  O1  UNK   900      -3.370  -9.735  56.306  1.00  0.00           O  
HETATM    2  C1  UNK   900      -4.151  -8.910  56.784  1.00  0.00           C  
HETATM    3  O2  UNK   900      -5.053  -9.221  57.737  1.00  0.00           O  
HETATM    4  C2  UNK   900      -5.128 -10.540  58.266  1.00  0.00           C  
HETATM    5  C3  UNK   900      -4.151 -10.714  59.437  1.00  0.00           C  
HETATM    6  C4  UNK   900      -4.172  -7.477  56.352  1.00  0.00           C  
HETATM    7  C5  UNK   900      -4.654  -6.442  57.097  1.00  0.00           C  
HETATM    8  C6  UNK   900      -5.270  -6.519  58.488  1.00  0.00           C  
HETATM    9  N1  UNK   900      -4.551  -5.138  56.631  1.00  0.00           N  
HETATM   10  C7  UNK   900      -3.861  -4.795  55.476  1.00  0.00           C  
HETATM   11  N2  UNK   900      -3.627  -3.552  55.073  1.00  0.00           N  
HETATM   12  C8  UNK   900      -2.974  -3.769  53.877  1.00  0.00           C  
HETATM   13  C9  UNK   900      -2.551  -2.837  52.910  1.00  0.00           C  
HETATM   14  C10 UNK   900      -1.960  -3.280  51.714  1.00  0.00           C  
HETATM   15  C11 UNK   900      -1.751  -4.647  51.479  1.00  0.00           C  
HETATM   16 BR1  UNK   900      -0.951  -5.167  49.837  1.00  0.00          Br  
HETATM   17  C12 UNK   900      -2.158  -5.603  52.433  1.00  0.00           C  
HETATM   18  C13 UNK   900      -2.794  -5.159  53.610  1.00  0.00           C  
HETATM   19  N3  UNK   900      -3.392  -5.792  54.697  1.00  0.00           N  
HETATM   20  C14 UNK   900      -3.549  -7.217  54.969  1.00  0.00           C  
HETATM   21  C15 UNK   900      -4.336  -7.858  53.849  1.00  0.00           C  
HETATM   22  C16 UNK   900      -4.148  -9.104  53.316  1.00  0.00           C  
HETATM   23  O3  UNK   900      -5.009  -9.352  52.302  1.00  0.00           O  
HETATM   24  C17 UNK   900      -5.793  -8.250  52.202  1.00  0.00           C  
HETATM   25  C18 UNK   900      -5.432  -7.310  53.121  1.00  0.00           C  
HETATM   26  H1  UNK   900      -6.147 -10.706  58.617  1.00  0.00           H  
HETATM   27  H2  UNK   900      -4.943 -11.287  57.493  1.00  0.00           H  
HETATM   28  H3  UNK   900      -4.228 -11.715  59.860  1.00  0.00           H  
HETATM   29  H4  UNK   900      -3.119 -10.569  59.118  1.00  0.00           H  
HETATM   30  H5  UNK   900      -4.361  -9.999  60.233  1.00  0.00           H  
HETATM   31  H6  UNK   900      -4.604  -7.044  59.173  1.00  0.00           H  
HETATM   32  H7  UNK   900      -5.451  -5.528  58.907  1.00  0.00           H  
HETATM   33  H8  UNK   900      -6.227  -7.040  58.456  1.00  0.00           H  
HETATM   34  H9  UNK   900      -4.877  -4.375  57.207  1.00  0.00           H  
HETATM   35  H10 UNK   900      -2.713  -1.782  53.069  1.00  0.00           H  
HETATM   36  H11 UNK   900      -1.655  -2.569  50.963  1.00  0.00           H  
HETATM   37  H12 UNK   900      -2.027  -6.658  52.242  1.00  0.00           H  
HETATM   38  H13 UNK   900      -2.544  -7.642  54.964  1.00  0.00           H  
HETATM   39  H14 UNK   900      -3.458  -9.908  53.530  1.00  0.00           H  
HETATM   40  H15 UNK   900      -6.551  -8.302  51.437  1.00  0.00           H  
HETATM   41  H16 UNK   900      -5.894  -6.342  53.249  1.00  0.00           H  
CONECT    1    2
CONECT    1    2
CONECT    2    1    3    6
CONECT    2    1
CONECT    3    2    4
CONECT    4    3    5   26   27
CONECT    5    4   28   29   30
CONECT    6    2   20    7
CONECT    6    7
CONECT    7    6    8    9
CONECT    7    6
CONECT    8    7   31   32   33
CONECT    9    7   10   34
CONECT   10    9   19   11
CONECT   10   11
CONECT   11   10   12
CONECT   11   10
CONECT   12   11   18   13
CONECT   12   13
CONECT   13   12   14   35
CONECT   13   12
CONECT   14   13   15   36
CONECT   14   15
CONECT   15   14   16   17
CONECT   15   14
CONECT   16   15
CONECT   17   15   18   37
CONECT   17   18
CONECT   18   12   17   19
CONECT   18   17
CONECT   19   10   18   20
CONECT   20    6   19   21   38
CONECT   21   20   25   22
CONECT   21   22
CONECT   22   21   23   39
CONECT   22   21
CONECT   23   22   24
CONECT   24   23   25   40
CONECT   24   25
CONECT   25   21   24   41
CONECT   25   24
CONECT   26    4
CONECT   27    4
CONECT   28    5
CONECT   29    5
CONECT   30    5
CONECT   31    8
CONECT   32    8
CONECT   33    8
CONECT   34    9
CONECT   35   13
CONECT   36   14
CONECT   37   17
CONECT   38   20
CONECT   39   22
CONECT   40   24
CONECT   41   25
END   
