# Supplementary material for: Exploring the Effect of Halogenation in a Series of Potent and Selective A2B Adenosine Receptor Antagonists
Source: J Med Chem. 2022 Dec 14;66(1):890–912. doi: 10.1021/acs.jmedchem.2c01768 (PMC9841532; doi:10.1021/acs.jmedchem.2c01768)
Supplement: Supplementary file 2 — jm2c01768_si_002.zip [file jm2c01768_si_002.zip › pdb files/Ligands/Complete_FEP/14a.pdb]

TITLE     14a
REMARK   4      COMPLIES WITH FORMAT V. 3.0, 1-DEC-2006
REMARK 888
REMARK 888 WRITTEN BY MAESTRO (A PRODUCT OF SCHRODINGER, LLC)
HETATM    1  O1  UNK   900      -5.751  -7.297  58.328  1.00  0.00           O  
HETATM    2  C1  UNK   900      -4.951  -7.369  57.394  1.00  0.00           C  
HETATM    3  O2  UNK   900      -4.424  -8.540  56.969  1.00  0.00           O  
HETATM    4  C2  UNK   900      -4.879  -9.784  57.488  1.00  0.00           C  
HETATM    5  C3  UNK   900      -4.151 -10.156  58.785  1.00  0.00           C  
HETATM    6  C4  UNK   900      -4.478  -6.200  56.586  1.00  0.00           C  
HETATM    7  C5  UNK   900      -4.560  -4.918  57.038  1.00  0.00           C  
HETATM    8  C6  UNK   900      -5.093  -4.484  58.389  1.00  0.00           C  
HETATM    9  N1  UNK   900      -4.097  -3.853  56.273  1.00  0.00           N  
HETATM   10  C7  UNK   900      -3.472  -4.028  55.046  1.00  0.00           C  
HETATM   11  N2  UNK   900      -2.985  -3.054  54.281  1.00  0.00           N  
HETATM   12  C8  UNK   900      -2.551  -3.761  53.176  1.00  0.00           C  
HETATM   13  C9  UNK   900      -1.998  -3.303  51.963  1.00  0.00           C  
HETATM   14  C10 UNK   900      -1.584  -4.219  50.980  1.00  0.00           C  
HETATM   15  F1  UNK   900      -1.019  -3.765  49.837  1.00  0.00           F  
HETATM   16  C11 UNK   900      -1.751  -5.606  51.185  1.00  0.00           C  
HETATM   17  F2  UNK   900      -1.351  -6.485  50.237  1.00  0.00           F  
HETATM   18  C12 UNK   900      -2.317  -6.087  52.375  1.00  0.00           C  
HETATM   19  C13 UNK   900      -2.722  -5.164  53.351  1.00  0.00           C  
HETATM   20  N3  UNK   900      -3.351  -5.285  54.579  1.00  0.00           N  
HETATM   21  C14 UNK   900      -3.836  -6.497  55.220  1.00  0.00           C  
HETATM   22  C15 UNK   900      -4.727  -7.229  54.262  1.00  0.00           C  
HETATM   23  C16 UNK   900      -4.797  -8.533  53.858  1.00  0.00           C  
HETATM   24  C17 UNK   900      -5.751  -8.569  52.808  1.00  0.00           C  
HETATM   25  C18 UNK   900      -6.197  -7.290  52.648  1.00  0.00           C  
HETATM   26  O3  UNK   900      -5.599  -6.462  53.543  1.00  0.00           O  
HETATM   27  H1  UNK   900      -5.959  -9.767  57.643  1.00  0.00           H  
HETATM   28  H2  UNK   900      -4.687 -10.549  56.736  1.00  0.00           H  
HETATM   29  H3  UNK   900      -4.453 -11.147  59.127  1.00  0.00           H  
HETATM   30  H4  UNK   900      -3.071 -10.169  58.638  1.00  0.00           H  
HETATM   31  H5  UNK   900      -4.375  -9.447  59.582  1.00  0.00           H  
HETATM   32  H6  UNK   900      -4.559  -4.991  59.194  1.00  0.00           H  
HETATM   33  H7  UNK   900      -4.985  -3.409  58.546  1.00  0.00           H  
HETATM   34  H8  UNK   900      -6.151  -4.730  58.460  1.00  0.00           H  
HETATM   35  H9  UNK   900      -4.180  -2.909  56.637  1.00  0.00           H  
HETATM   36  H10 UNK   900      -1.867  -2.244  51.798  1.00  0.00           H  
HETATM   37  H11 UNK   900      -2.454  -7.148  52.521  1.00  0.00           H  
HETATM   38  H12 UNK   900      -2.952  -7.108  55.409  1.00  0.00           H  
HETATM   39  H13 UNK   900      -4.212  -9.352  54.249  1.00  0.00           H  
HETATM   40  H14 UNK   900      -6.073  -9.423  52.237  1.00  0.00           H  
HETATM   41  H15 UNK   900      -6.911  -6.820  51.987  1.00  0.00           H  
CONECT    1    2
CONECT    1    2
CONECT    2    1    3    6
CONECT    2    1
CONECT    3    2    4
CONECT    4    3    5   27   28
CONECT    5    4   29   30   31
CONECT    6    2   21    7
CONECT    6    7
CONECT    7    6    8    9
CONECT    7    6
CONECT    8    7   32   33   34
CONECT    9    7   10   35
CONECT   10    9   20   11
CONECT   10   11
CONECT   11   10   12
CONECT   11   10
CONECT   12   11   19   13
CONECT   12   13
CONECT   13   12   14   36
CONECT   13   12
CONECT   14   13   15   16
CONECT   14   16
CONECT   15   14
CONECT   16   14   17   18
CONECT   16   14
CONECT   17   16
CONECT   18   16   19   37
CONECT   18   19
CONECT   19   12   18   20
CONECT   19   18
CONECT   20   10   19   21
CONECT   21    6   20   22   38
CONECT   22   21   26   23
CONECT   22   23
CONECT   23   22   24   39
CONECT   23   22
CONECT   24   23   25   40
CONECT   24   25
CONECT   25   24   26   41
CONECT   25   24
CONECT   26   22   25
CONECT   27    4
CONECT   28    4
CONECT   29    5
CONECT   30    5
CONECT   31    5
CONECT   32    8
CONECT   33    8
CONECT   34    8
CONECT   35    9
CONECT   36   13
CONECT   37   18
CONECT   38   21
CONECT   39   23
CONECT   40   24
CONECT   41   25
END   
