# Supplementary material for: Exploring the Effect of Halogenation in a Series of Potent and Selective A2B Adenosine Receptor Antagonists
Source: J Med Chem. 2022 Dec 14;66(1):890–912. doi: 10.1021/acs.jmedchem.2c01768 (PMC9841532; doi:10.1021/acs.jmedchem.2c01768)
Supplement: Supplementary file 2 — jm2c01768_si_002.zip [file jm2c01768_si_002.zip › pdb files/Ligands/Complete_FEP/18b.pdb]

TITLE     18b
REMARK   4      COMPLIES WITH FORMAT V. 3.0, 1-DEC-2006
REMARK 888
REMARK 888 WRITTEN BY MAESTRO (A PRODUCT OF SCHRODINGER, LLC)
HETATM    1  C1  UNK   900      -5.351  -5.238  58.576  1.00  0.00           C  
HETATM    2  C2  UNK   900      -4.791  -5.537  57.196  1.00  0.00           C  
HETATM    3  C3  UNK   900      -4.631  -6.772  56.646  1.00  0.00           C  
HETATM    4  C4  UNK   900      -5.080  -8.013  57.348  1.00  0.00           C  
HETATM    5  O1  UNK   900      -4.461  -9.126  56.881  1.00  0.00           O  
HETATM    6  C5  UNK   900      -4.825 -10.454  57.271  1.00  0.00           C  
HETATM    7  C6  UNK   900      -6.247 -10.834  56.819  1.00  0.00           C  
HETATM    8  C7  UNK   900      -4.551 -10.740  58.760  1.00  0.00           C  
HETATM    9  O2  UNK   900      -5.941  -8.037  58.228  1.00  0.00           O  
HETATM   10  C8  UNK   900      -3.930  -6.929  55.281  1.00  0.00           C  
HETATM   11  C9  UNK   900      -4.706  -7.708  54.243  1.00  0.00           C  
HETATM   12  C10 UNK   900      -4.482  -8.982  53.785  1.00  0.00           C  
HETATM   13  O3  UNK   900      -5.351  -9.258  52.767  1.00  0.00           O  
HETATM   14  C11 UNK   900      -6.085  -8.122  52.637  1.00  0.00           C  
HETATM   15  N1  UNK   900      -5.751  -7.164  53.502  1.00  0.00           N  
HETATM   16  N2  UNK   900      -3.532  -5.639  54.727  1.00  0.00           N  
HETATM   17  C12 UNK   900      -3.738  -4.433  55.294  1.00  0.00           C  
HETATM   18  N3  UNK   900      -4.380  -4.394  56.522  1.00  0.00           N  
HETATM   19  N4  UNK   900      -3.287  -3.369  54.637  1.00  0.00           N  
HETATM   20  C13 UNK   900      -2.747  -3.953  53.502  1.00  0.00           C  
HETATM   21  C14 UNK   900      -2.857  -5.375  53.544  1.00  0.00           C  
HETATM   22  C15 UNK   900      -2.349  -6.186  52.515  1.00  0.00           C  
HETATM   23  C16 UNK   900      -1.751  -5.572  51.402  1.00  0.00           C  
HETATM   24  C17 UNK   900      -1.657  -4.169  51.321  1.00  0.00           C  
HETATM   25  F1  UNK   900      -1.085  -3.595  50.237  1.00  0.00           F  
HETATM   26  C18 UNK   900      -2.151  -3.364  52.365  1.00  0.00           C  
HETATM   27  H1  UNK   900      -6.398  -5.533  58.630  1.00  0.00           H  
HETATM   28  H2  UNK   900      -4.795  -5.782  59.340  1.00  0.00           H  
HETATM   29  H3  UNK   900      -5.293  -4.176  58.818  1.00  0.00           H  
HETATM   30  H4  UNK   900      -4.151 -11.095  56.704  1.00  0.00           H  
HETATM   31  H5  UNK   900      -6.435 -11.894  56.994  1.00  0.00           H  
HETATM   32  H6  UNK   900      -7.013 -10.274  57.354  1.00  0.00           H  
HETATM   33  H7  UNK   900      -6.379 -10.648  55.753  1.00  0.00           H  
HETATM   34  H8  UNK   900      -4.679 -11.800  58.976  1.00  0.00           H  
HETATM   35  H9  UNK   900      -3.528 -10.473  59.028  1.00  0.00           H  
HETATM   36  H10 UNK   900      -5.224 -10.192  59.419  1.00  0.00           H  
HETATM   37  H11 UNK   900      -2.997  -7.457  55.484  1.00  0.00           H  
HETATM   38  H12 UNK   900      -3.777  -9.758  54.044  1.00  0.00           H  
HETATM   39  H13 UNK   900      -6.871  -8.041  51.902  1.00  0.00           H  
HETATM   40  H14 UNK   900      -4.508  -3.487  56.950  1.00  0.00           H  
HETATM   41  H15 UNK   900      -2.435  -7.261  52.564  1.00  0.00           H  
HETATM   42  H16 UNK   900      -1.367  -6.177  50.593  1.00  0.00           H  
HETATM   43  H17 UNK   900      -2.075  -2.290  52.287  1.00  0.00           H  
CONECT    1    2   27   28   29
CONECT    2    1   18    3
CONECT    2    3
CONECT    3    2    4   10
CONECT    3    2
CONECT    4    3    5    9
CONECT    4    9
CONECT    5    4    6
CONECT    6    5    7    8   30
CONECT    7    6   31   32   33
CONECT    8    6   34   35   36
CONECT    9    4
CONECT    9    4
CONECT   10    3   11   16   37
CONECT   11   10   15   12
CONECT   11   12
CONECT   12   11   13   38
CONECT   12   11
CONECT   13   12   14
CONECT   14   13   15   39
CONECT   14   15
CONECT   15   11   14
CONECT   15   14
CONECT   16   10   21   17
CONECT   17   16   18   19
CONECT   17   19
CONECT   18    2   17   40
CONECT   19   17   20
CONECT   19   17
CONECT   20   19   26   21
CONECT   20   21
CONECT   21   16   20   22
CONECT   21   20
CONECT   22   21   23   41
CONECT   22   23
CONECT   23   22   24   42
CONECT   23   22
CONECT   24   23   25   26
CONECT   24   26
CONECT   25   24
CONECT   26   20   24   43
CONECT   26   24
CONECT   27    1
CONECT   28    1
CONECT   29    1
CONECT   30    6
CONECT   31    7
CONECT   32    7
CONECT   33    7
CONECT   34    8
CONECT   35    8
CONECT   36    8
CONECT   37   10
CONECT   38   12
CONECT   39   14
CONECT   40   18
CONECT   41   22
CONECT   42   23
CONECT   43   26
END   
