# Supplementary material for: Exploring the Effect of Halogenation in a Series of Potent and Selective A2B Adenosine Receptor Antagonists
Source: J Med Chem. 2022 Dec 14;66(1):890–912. doi: 10.1021/acs.jmedchem.2c01768 (PMC9841532; doi:10.1021/acs.jmedchem.2c01768)
Supplement: Supplementary file 2 — jm2c01768_si_002.zip [file jm2c01768_si_002.zip › pdb files/Ligands/Complete_FEP/14c.pdb]

TITLE     14c
REMARK   4      COMPLIES WITH FORMAT V. 3.0, 1-DEC-2006
REMARK 888
REMARK 888 WRITTEN BY MAESTRO (A PRODUCT OF SCHRODINGER, LLC)
HETATM    1  O1  UNK   900      -5.751  -7.337  58.294  1.00  0.00           O  
HETATM    2  C1  UNK   900      -4.940  -7.396  57.368  1.00  0.00           C  
HETATM    3  O2  UNK   900      -4.408  -8.561  56.931  1.00  0.00           O  
HETATM    4  C2  UNK   900      -4.854  -9.811  57.444  1.00  0.00           C  
HETATM    5  C3  UNK   900      -4.151 -10.169  58.759  1.00  0.00           C  
HETATM    6  C4  UNK   900      -4.463  -6.217  56.580  1.00  0.00           C  
HETATM    7  C5  UNK   900      -4.551  -4.940  57.045  1.00  0.00           C  
HETATM    8  C6  UNK   900      -5.090  -4.524  58.400  1.00  0.00           C  
HETATM    9  N1  UNK   900      -4.095  -3.866  56.290  1.00  0.00           N  
HETATM   10  C7  UNK   900      -3.463  -4.028  55.065  1.00  0.00           C  
HETATM   11  N2  UNK   900      -2.987  -3.044  54.307  1.00  0.00           N  
HETATM   12  C8  UNK   900      -2.551  -3.737  53.193  1.00  0.00           C  
HETATM   13  C9  UNK   900      -2.019  -3.264  51.977  1.00  0.00           C  
HETATM   14  C10 UNK   900      -1.604  -4.169  50.984  1.00  0.00           C  
HETATM   15  F1  UNK   900      -1.060  -3.701  49.837  1.00  0.00           F  
HETATM   16  C11 UNK   900      -1.751  -5.559  51.183  1.00  0.00           C  
HETATM   17  F2  UNK   900      -1.351  -6.428  50.227  1.00  0.00           F  
HETATM   18  C12 UNK   900      -2.298  -6.054  52.375  1.00  0.00           C  
HETATM   19  C13 UNK   900      -2.705  -5.142  53.360  1.00  0.00           C  
HETATM   20  N3  UNK   900      -3.335  -5.279  54.586  1.00  0.00           N  
HETATM   21  C14 UNK   900      -3.832  -6.498  55.205  1.00  0.00           C  
HETATM   22  C15 UNK   900      -4.769  -7.148  54.211  1.00  0.00           C  
HETATM   23  C16 UNK   900      -5.751  -6.528  53.487  1.00  0.00           C  
HETATM   24  O3  UNK   900      -6.367  -7.384  52.637  1.00  0.00           O  
HETATM   25  C17 UNK   900      -5.751  -8.579  52.807  1.00  0.00           C  
HETATM   26  C18 UNK   900      -4.775  -8.498  53.758  1.00  0.00           C  
HETATM   27  H1  UNK   900      -5.938  -9.809  57.573  1.00  0.00           H  
HETATM   28  H2  UNK   900      -4.634 -10.576  56.698  1.00  0.00           H  
HETATM   29  H3  UNK   900      -4.448 -11.162  59.097  1.00  0.00           H  
HETATM   30  H4  UNK   900      -3.068 -10.169  58.637  1.00  0.00           H  
HETATM   31  H5  UNK   900      -4.402  -9.460  59.548  1.00  0.00           H  
HETATM   32  H6  UNK   900      -4.557  -5.039  59.200  1.00  0.00           H  
HETATM   33  H7  UNK   900      -4.986  -3.451  58.570  1.00  0.00           H  
HETATM   34  H8  UNK   900      -6.148  -4.774  58.467  1.00  0.00           H  
HETATM   35  H9  UNK   900      -4.185  -2.925  56.659  1.00  0.00           H  
HETATM   36  H10 UNK   900      -1.904  -2.202  51.818  1.00  0.00           H  
HETATM   37  H11 UNK   900      -2.422  -7.118  52.516  1.00  0.00           H  
HETATM   38  H12 UNK   900      -2.968  -7.150  55.348  1.00  0.00           H  
HETATM   39  H13 UNK   900      -6.122  -5.515  53.453  1.00  0.00           H  
HETATM   40  H14 UNK   900      -6.131  -9.369  52.182  1.00  0.00           H  
HETATM   41  H15 UNK   900      -4.134  -9.306  54.078  1.00  0.00           H  
CONECT    1    2
CONECT    1    2
CONECT    2    1    3    6
CONECT    2    1
CONECT    3    2    4
CONECT    4    3    5   27   28
CONECT    5    4   29   30   31
CONECT    6    2   21    7
CONECT    6    7
CONECT    7    6    8    9
CONECT    7    6
CONECT    8    7   32   33   34
CONECT    9    7   10   35
CONECT   10    9   20   11
CONECT   10   11
CONECT   11   10   12
CONECT   11   10
CONECT   12   11   19   13
CONECT   12   13
CONECT   13   12   14   36
CONECT   13   12
CONECT   14   13   15   16
CONECT   14   16
CONECT   15   14
CONECT   16   14   17   18
CONECT   16   14
CONECT   17   16
CONECT   18   16   19   37
CONECT   18   19
CONECT   19   12   18   20
CONECT   19   18
CONECT   20   10   19   21
CONECT   21    6   20   22   38
CONECT   22   21   26   23
CONECT   22   23
CONECT   23   22   24   39
CONECT   23   22
CONECT   24   23   25
CONECT   25   24   26   40
CONECT   25   26
CONECT   26   22   25   41
CONECT   26   25
CONECT   27    4
CONECT   28    4
CONECT   29    5
CONECT   30    5
CONECT   31    5
CONECT   32    8
CONECT   33    8
CONECT   34    8
CONECT   35    9
CONECT   36   13
CONECT   37   18
CONECT   38   21
CONECT   39   23
CONECT   40   25
CONECT   41   26
END   
