# Supplementary material for: Exploring the Effect of Halogenation in a Series of Potent and Selective A2B Adenosine Receptor Antagonists
Source: J Med Chem. 2022 Dec 14;66(1):890–912. doi: 10.1021/acs.jmedchem.2c01768 (PMC9841532; doi:10.1021/acs.jmedchem.2c01768)
Supplement: Supplementary file 2 — jm2c01768_si_002.zip [file jm2c01768_si_002.zip › pdb files/Ligands/Complete_FEP/18a.pdb]

TITLE     18a
REMARK   4      COMPLIES WITH FORMAT V. 3.0, 1-DEC-2006
REMARK 888
REMARK 888 WRITTEN BY MAESTRO (A PRODUCT OF SCHRODINGER, LLC)
HETATM    1  C1  UNK   900      -5.100  -4.691  58.361  1.00  0.00           C  
HETATM    2  C2  UNK   900      -4.570  -5.108  57.000  1.00  0.00           C  
HETATM    3  C3  UNK   900      -4.479  -6.381  56.529  1.00  0.00           C  
HETATM    4  C4  UNK   900      -4.951  -7.556  57.323  1.00  0.00           C  
HETATM    5  O1  UNK   900      -4.375  -8.715  56.931  1.00  0.00           O  
HETATM    6  C5  UNK   900      -4.793  -9.958  57.482  1.00  0.00           C  
HETATM    7  C6  UNK   900      -4.151 -10.215  58.852  1.00  0.00           C  
HETATM    8  O2  UNK   900      -5.788  -7.498  58.225  1.00  0.00           O  
HETATM    9  C7  UNK   900      -3.828  -6.658  55.160  1.00  0.00           C  
HETATM   10  C8  UNK   900      -4.703  -7.416  54.191  1.00  0.00           C  
HETATM   11  C9  UNK   900      -4.629  -8.732  53.810  1.00  0.00           C  
HETATM   12  O3  UNK   900      -5.546  -8.970  52.826  1.00  0.00           O  
HETATM   13  C10 UNK   900      -6.151  -7.769  52.637  1.00  0.00           C  
HETATM   14  N1  UNK   900      -5.701  -6.806  53.437  1.00  0.00           N  
HETATM   15  N2  UNK   900      -3.365  -5.429  54.524  1.00  0.00           N  
HETATM   16  C11 UNK   900      -3.485  -4.183  55.022  1.00  0.00           C  
HETATM   17  N3  UNK   900      -4.112  -4.033  56.251  1.00  0.00           N  
HETATM   18  N4  UNK   900      -2.992  -3.189  54.291  1.00  0.00           N  
HETATM   19  C12 UNK   900      -2.551  -3.863  53.167  1.00  0.00           C  
HETATM   20  C13 UNK   900      -2.733  -5.272  53.298  1.00  0.00           C  
HETATM   21  C14 UNK   900      -2.325  -6.164  52.292  1.00  0.00           C  
HETATM   22  C15 UNK   900      -1.751  -5.644  51.119  1.00  0.00           C  
HETATM   23  C16 UNK   900      -1.571  -4.254  50.963  1.00  0.00           C  
HETATM   24  F1  UNK   900      -1.001  -3.769  49.837  1.00  0.00           F  
HETATM   25  C17 UNK   900      -1.984  -3.369  51.974  1.00  0.00           C  
HETATM   26  H1  UNK   900      -4.551  -5.195  59.156  1.00  0.00           H  
HETATM   27  H2  UNK   900      -5.010  -3.616  58.524  1.00  0.00           H  
HETATM   28  H3  UNK   900      -6.151  -4.956  58.447  1.00  0.00           H  
HETATM   29  H4  UNK   900      -5.881 -10.000  57.553  1.00  0.00           H  
HETATM   30  H5  UNK   900      -4.498 -10.748  56.791  1.00  0.00           H  
HETATM   31  H6  UNK   900      -4.420 -11.204  59.223  1.00  0.00           H  
HETATM   32  H7  UNK   900      -3.063 -10.169  58.790  1.00  0.00           H  
HETATM   33  H8  UNK   900      -4.478  -9.484  59.592  1.00  0.00           H  
HETATM   34  H9  UNK   900      -2.930  -7.245  55.357  1.00  0.00           H  
HETATM   35  H10 UNK   900      -4.005  -9.563  54.104  1.00  0.00           H  
HETATM   36  H11 UNK   900      -6.941  -7.644  51.913  1.00  0.00           H  
HETATM   37  H12 UNK   900      -4.193  -3.099  56.632  1.00  0.00           H  
HETATM   38  H13 UNK   900      -2.470  -7.228  52.403  1.00  0.00           H  
HETATM   39  H14 UNK   900      -1.437  -6.312  50.329  1.00  0.00           H  
HETATM   40  H15 UNK   900      -1.847  -2.306  51.837  1.00  0.00           H  
CONECT    1    2   26   27   28
CONECT    2    1   17    3
CONECT    2    3
CONECT    3    2    4    9
CONECT    3    2
CONECT    4    3    5    8
CONECT    4    8
CONECT    5    4    6
CONECT    6    5    7   29   30
CONECT    7    6   31   32   33
CONECT    8    4
CONECT    8    4
CONECT    9    3   10   15   34
CONECT   10    9   14   11
CONECT   10   11
CONECT   11   10   12   35
CONECT   11   10
CONECT   12   11   13
CONECT   13   12   14   36
CONECT   13   14
CONECT   14   10   13
CONECT   14   13
CONECT   15    9   20   16
CONECT   16   15   17   18
CONECT   16   18
CONECT   17    2   16   37
CONECT   18   16   19
CONECT   18   16
CONECT   19   18   25   20
CONECT   19   20
CONECT   20   15   19   21
CONECT   20   19
CONECT   21   20   22   38
CONECT   21   22
CONECT   22   21   23   39
CONECT   22   21
CONECT   23   22   24   25
CONECT   23   25
CONECT   24   23
CONECT   25   19   23   40
CONECT   25   23
CONECT   26    1
CONECT   27    1
CONECT   28    1
CONECT   29    6
CONECT   30    6
CONECT   31    7
CONECT   32    7
CONECT   33    7
CONECT   34    9
CONECT   35   11
CONECT   36   13
CONECT   37   17
CONECT   38   21
CONECT   39   22
CONECT   40   25
END   
