# Supplementary material for: Exploring the Effect of Halogenation in a Series of Potent and Selective A2B Adenosine Receptor Antagonists
Source: J Med Chem. 2022 Dec 14;66(1):890–912. doi: 10.1021/acs.jmedchem.2c01768 (PMC9841532; doi:10.1021/acs.jmedchem.2c01768)
Supplement: Supplementary file 2 — jm2c01768_si_002.zip [file jm2c01768_si_002.zip › pdb files/Ligands/Complete_FEP/17c.pdb]

TITLE     17c
REMARK   4      COMPLIES WITH FORMAT V. 3.0, 1-DEC-2006
REMARK 888
REMARK 888 WRITTEN BY MAESTRO (A PRODUCT OF SCHRODINGER, LLC)
HETATM    1  C1  UNK   900      -5.351  -5.061  58.428  1.00  0.00           C  
HETATM    2  C2  UNK   900      -4.706  -5.354  57.085  1.00  0.00           C  
HETATM    3  C3  UNK   900      -4.510  -6.584  56.540  1.00  0.00           C  
HETATM    4  C4  UNK   900      -4.965  -7.825  57.231  1.00  0.00           C  
HETATM    5  O1  UNK   900      -4.243  -8.909  56.885  1.00  0.00           O  
HETATM    6  C5  UNK   900      -4.611 -10.197  57.364  1.00  0.00           C  
HETATM    7  C6  UNK   900      -4.151 -10.423  58.813  1.00  0.00           C  
HETATM    8  O2  UNK   900      -5.913  -7.873  58.017  1.00  0.00           O  
HETATM    9  C7  UNK   900      -3.801  -6.740  55.178  1.00  0.00           C  
HETATM   10  C8  UNK   900      -4.645  -7.443  54.147  1.00  0.00           C  
HETATM   11  C9  UNK   900      -5.735  -6.988  53.447  1.00  0.00           C  
HETATM   12  O3  UNK   900      -6.151  -7.960  52.580  1.00  0.00           O  
HETATM   13  C10 UNK   900      -5.279  -8.981  52.785  1.00  0.00           C  
HETATM   14  N1  UNK   900      -4.351  -8.724  53.703  1.00  0.00           N  
HETATM   15  N2  UNK   900      -3.387  -5.448  54.637  1.00  0.00           N  
HETATM   16  C11 UNK   900      -3.599  -4.251  55.222  1.00  0.00           C  
HETATM   17  N3  UNK   900      -4.268  -4.212  56.434  1.00  0.00           N  
HETATM   18  N4  UNK   900      -3.164  -3.179  54.578  1.00  0.00           N  
HETATM   19  C12 UNK   900      -2.659  -3.735  53.420  1.00  0.00           C  
HETATM   20  C13 UNK   900      -2.742  -5.158  53.436  1.00  0.00           C  
HETATM   21  C14 UNK   900      -2.264  -5.927  52.358  1.00  0.00           C  
HETATM   22  C15 UNK   900      -1.751  -5.265  51.224  1.00  0.00           C  
HETATM   23 CL1  UNK   900      -1.262  -6.169  49.837  1.00  0.00          Cl  
HETATM   24  C16 UNK   900      -1.699  -3.859  51.176  1.00  0.00           C  
HETATM   25  C17 UNK   900      -2.151  -3.100  52.268  1.00  0.00           C  
HETATM   26  H1  UNK   900      -4.838  -5.601  59.225  1.00  0.00           H  
HETATM   27  H2  UNK   900      -5.319  -3.999  58.673  1.00  0.00           H  
HETATM   28  H3  UNK   900      -6.396  -5.369  58.415  1.00  0.00           H  
HETATM   29  H4  UNK   900      -5.689 -10.342  57.277  1.00  0.00           H  
HETATM   30  H5  UNK   900      -4.151 -10.941  56.713  1.00  0.00           H  
HETATM   31  H6  UNK   900      -4.369 -11.443  59.130  1.00  0.00           H  
HETATM   32  H7  UNK   900      -3.077 -10.267  58.912  1.00  0.00           H  
HETATM   33  H8  UNK   900      -4.652  -9.748  59.506  1.00  0.00           H  
HETATM   34  H9  UNK   900      -2.885  -7.306  55.351  1.00  0.00           H  
HETATM   35  H10 UNK   900      -6.287  -6.060  53.437  1.00  0.00           H  
HETATM   36  H11 UNK   900      -5.351  -9.908  52.237  1.00  0.00           H  
HETATM   37  H12 UNK   900      -4.416  -3.302  56.855  1.00  0.00           H  
HETATM   38  H13 UNK   900      -2.338  -7.004  52.377  1.00  0.00           H  
HETATM   39  H14 UNK   900      -1.323  -3.360  50.294  1.00  0.00           H  
HETATM   40  H15 UNK   900      -2.117  -2.024  52.225  1.00  0.00           H  
CONECT    1    2   26   27   28
CONECT    2    1   17    3
CONECT    2    3
CONECT    3    2    4    9
CONECT    3    2
CONECT    4    3    5    8
CONECT    4    8
CONECT    5    4    6
CONECT    6    5    7   29   30
CONECT    7    6   31   32   33
CONECT    8    4
CONECT    8    4
CONECT    9    3   10   15   34
CONECT   10    9   14   11
CONECT   10   11
CONECT   11   10   12   35
CONECT   11   10
CONECT   12   11   13
CONECT   13   12   14   36
CONECT   13   14
CONECT   14   10   13
CONECT   14   13
CONECT   15    9   20   16
CONECT   16   15   17   18
CONECT   16   18
CONECT   17    2   16   37
CONECT   18   16   19
CONECT   18   16
CONECT   19   18   25   20
CONECT   19   20
CONECT   20   15   19   21
CONECT   20   19
CONECT   21   20   22   38
CONECT   21   22
CONECT   22   21   23   24
CONECT   22   21
CONECT   23   22
CONECT   24   22   25   39
CONECT   24   25
CONECT   25   19   24   40
CONECT   25   24
CONECT   26    1
CONECT   27    1
CONECT   28    1
CONECT   29    6
CONECT   30    6
CONECT   31    7
CONECT   32    7
CONECT   33    7
CONECT   34    9
CONECT   35   11
CONECT   36   13
CONECT   37   17
CONECT   38   21
CONECT   39   24
CONECT   40   25
END   
