# Supplementary material for: Exploring the Effect of Halogenation in a Series of Potent and Selective A2B Adenosine Receptor Antagonists
Source: J Med Chem. 2022 Dec 14;66(1):890–912. doi: 10.1021/acs.jmedchem.2c01768 (PMC9841532; doi:10.1021/acs.jmedchem.2c01768)
Supplement: Supplementary file 2 — jm2c01768_si_002.zip [file jm2c01768_si_002.zip › pdb files/Ligands/Complete_FEP/17b.pdb]

TITLE     17b
REMARK   4      COMPLIES WITH FORMAT V. 3.0, 1-DEC-2006
REMARK 888
REMARK 888 WRITTEN BY MAESTRO (A PRODUCT OF SCHRODINGER, LLC)
HETATM    1  C1  UNK   900      -5.084  -4.368  58.354  1.00  0.00           C  
HETATM    2  C2  UNK   900      -4.554  -4.860  57.022  1.00  0.00           C  
HETATM    3  C3  UNK   900      -4.503  -6.155  56.602  1.00  0.00           C  
HETATM    4  C4  UNK   900      -5.023  -7.277  57.448  1.00  0.00           C  
HETATM    5  O1  UNK   900      -4.575  -8.493  57.061  1.00  0.00           O  
HETATM    6  C5  UNK   900      -5.060  -9.678  57.689  1.00  0.00           C  
HETATM    7  C6  UNK   900      -4.155 -10.067  58.865  1.00  0.00           C  
HETATM    8  C7  UNK   900      -5.134 -10.785  56.637  1.00  0.00           C  
HETATM    9  O2  UNK   900      -5.795  -7.130  58.398  1.00  0.00           O  
HETATM   10  C8  UNK   900      -3.842  -6.504  55.252  1.00  0.00           C  
HETATM   11  C9  UNK   900      -4.703  -7.301  54.300  1.00  0.00           C  
HETATM   12  C10 UNK   900      -4.582  -8.616  53.928  1.00  0.00           C  
HETATM   13  O3  UNK   900      -5.504  -8.901  52.959  1.00  0.00           O  
HETATM   14  C11 UNK   900      -6.151  -7.723  52.762  1.00  0.00           C  
HETATM   15  N1  UNK   900      -5.723  -6.734  53.544  1.00  0.00           N  
HETATM   16  N2  UNK   900      -3.359  -5.307  54.564  1.00  0.00           N  
HETATM   17  C12 UNK   900      -3.454  -4.040  55.012  1.00  0.00           C  
HETATM   18  N3  UNK   900      -4.066  -3.827  56.237  1.00  0.00           N  
HETATM   19  N4  UNK   900      -2.954  -3.082  54.237  1.00  0.00           N  
HETATM   20  C13 UNK   900      -2.538  -3.808  53.139  1.00  0.00           C  
HETATM   21  C14 UNK   900      -2.728  -5.208  53.332  1.00  0.00           C  
HETATM   22  C15 UNK   900      -2.326  -6.145  52.366  1.00  0.00           C  
HETATM   23  C16 UNK   900      -1.751  -5.681  51.172  1.00  0.00           C  
HETATM   24  F1  UNK   900      -1.351  -6.569  50.234  1.00  0.00           F  
HETATM   25  C17 UNK   900      -1.575  -4.300  50.948  1.00  0.00           C  
HETATM   26  C18 UNK   900      -1.977  -3.369  51.922  1.00  0.00           C  
HETATM   27  H1  UNK   900      -6.151  -4.570  58.413  1.00  0.00           H  
HETATM   28  H2  UNK   900      -4.581  -4.871  59.181  1.00  0.00           H  
HETATM   29  H3  UNK   900      -4.941  -3.295  58.485  1.00  0.00           H  
HETATM   30  H4  UNK   900      -6.074  -9.522  58.061  1.00  0.00           H  
HETATM   31  H5  UNK   900      -4.467 -11.015  59.306  1.00  0.00           H  
HETATM   32  H6  UNK   900      -3.115 -10.167  58.553  1.00  0.00           H  
HETATM   33  H7  UNK   900      -4.196  -9.313  59.650  1.00  0.00           H  
HETATM   34  H8  UNK   900      -5.516 -11.711  57.068  1.00  0.00           H  
HETATM   35  H9  UNK   900      -5.800 -10.505  55.820  1.00  0.00           H  
HETATM   36  H10 UNK   900      -4.151 -10.996  56.216  1.00  0.00           H  
HETATM   37  H11 UNK   900      -2.951  -7.087  55.491  1.00  0.00           H  
HETATM   38  H12 UNK   900      -3.923  -9.419  54.221  1.00  0.00           H  
HETATM   39  H13 UNK   900      -6.951  -7.633  52.044  1.00  0.00           H  
HETATM   40  H14 UNK   900      -4.151  -2.875  56.577  1.00  0.00           H  
HETATM   41  H15 UNK   900      -2.467  -7.203  52.523  1.00  0.00           H  
HETATM   42  H16 UNK   900      -1.133  -3.960  50.022  1.00  0.00           H  
HETATM   43  H17 UNK   900      -1.837  -2.312  51.748  1.00  0.00           H  
CONECT    1    2   27   28   29
CONECT    2    1   18    3
CONECT    2    3
CONECT    3    2    4   10
CONECT    3    2
CONECT    4    3    5    9
CONECT    4    9
CONECT    5    4    6
CONECT    6    5    7    8   30
CONECT    7    6   31   32   33
CONECT    8    6   34   35   36
CONECT    9    4
CONECT    9    4
CONECT   10    3   11   16   37
CONECT   11   10   15   12
CONECT   11   12
CONECT   12   11   13   38
CONECT   12   11
CONECT   13   12   14
CONECT   14   13   15   39
CONECT   14   15
CONECT   15   11   14
CONECT   15   14
CONECT   16   10   21   17
CONECT   17   16   18   19
CONECT   17   19
CONECT   18    2   17   40
CONECT   19   17   20
CONECT   19   17
CONECT   20   19   26   21
CONECT   20   21
CONECT   21   16   20   22
CONECT   21   20
CONECT   22   21   23   41
CONECT   22   23
CONECT   23   22   24   25
CONECT   23   22
CONECT   24   23
CONECT   25   23   26   42
CONECT   25   26
CONECT   26   20   25   43
CONECT   26   25
CONECT   27    1
CONECT   28    1
CONECT   29    1
CONECT   30    6
CONECT   31    7
CONECT   32    7
CONECT   33    7
CONECT   34    8
CONECT   35    8
CONECT   36    8
CONECT   37   10
CONECT   38   12
CONECT   39   14
CONECT   40   18
CONECT   41   22
CONECT   42   25
CONECT   43   26
END   
