# Supplementary material for: Exploring the Effect of Halogenation in a Series of Potent and Selective A2B Adenosine Receptor Antagonists
Source: J Med Chem. 2022 Dec 14;66(1):890–912. doi: 10.1021/acs.jmedchem.2c01768 (PMC9841532; doi:10.1021/acs.jmedchem.2c01768)
Supplement: Supplementary file 2 — jm2c01768_si_002.zip [file jm2c01768_si_002.zip › pdb files/Ligands/Complete_FEP/16q.pdb]

TITLE     16q
REMARK   4      COMPLIES WITH FORMAT V. 3.0, 1-DEC-2006
REMARK 888
REMARK 888 WRITTEN BY MAESTRO (A PRODUCT OF SCHRODINGER, LLC)
HETATM    1  O1  UNK   900      -5.902  -7.768  58.331  1.00  0.00           O  
HETATM    2  C1  UNK   900      -5.054  -7.761  57.438  1.00  0.00           C  
HETATM    3  O2  UNK   900      -4.444  -8.883  56.993  1.00  0.00           O  
HETATM    4  C2  UNK   900      -4.793 -10.157  57.527  1.00  0.00           C  
HETATM    5  C3  UNK   900      -4.151 -10.397  58.902  1.00  0.00           C  
HETATM    6  C4  UNK   900      -4.616  -6.537  56.705  1.00  0.00           C  
HETATM    7  C5  UNK   900      -4.684  -5.297  57.264  1.00  0.00           C  
HETATM    8  C6  UNK   900      -5.125  -4.980  58.681  1.00  0.00           C  
HETATM    9  N1  UNK   900      -4.268  -4.172  56.560  1.00  0.00           N  
HETATM   10  C7  UNK   900      -3.637  -4.262  55.329  1.00  0.00           C  
HETATM   11  N2  UNK   900      -3.162  -3.236  54.637  1.00  0.00           N  
HETATM   12  C8  UNK   900      -2.681  -3.863  53.500  1.00  0.00           C  
HETATM   13  C9  UNK   900      -2.117  -3.321  52.328  1.00  0.00           C  
HETATM   14  C10 UNK   900      -1.615  -4.169  51.322  1.00  0.00           C  
HETATM   15 BR1  UNK   900      -0.690  -3.426  49.838  1.00  0.00          Br  
HETATM   16  C11 UNK   900      -1.751  -5.566  51.437  1.00  0.00           C  
HETATM   17  C12 UNK   900      -2.366  -6.130  52.567  1.00  0.00           C  
HETATM   18  C13 UNK   900      -2.821  -5.277  53.585  1.00  0.00           C  
HETATM   19  N3  UNK   900      -3.489  -5.483  54.780  1.00  0.00           N  
HETATM   20  C14 UNK   900      -4.034  -6.728  55.293  1.00  0.00           C  
HETATM   21  C15 UNK   900      -5.009  -7.247  54.273  1.00  0.00           C  
HETATM   22  C16 UNK   900      -5.252  -8.474  53.720  1.00  0.00           C  
HETATM   23  C17 UNK   900      -6.151  -8.251  52.637  1.00  0.00           C  
HETATM   24  C18 UNK   900      -6.425  -6.916  52.637  1.00  0.00           C  
HETATM   25  O3  UNK   900      -5.751  -6.294  53.636  1.00  0.00           O  
HETATM   26  H1  UNK   900      -5.878 -10.261  57.585  1.00  0.00           H  
HETATM   27  H2  UNK   900      -4.448 -10.920  56.829  1.00  0.00           H  
HETATM   28  H3  UNK   900      -4.352 -11.412  59.246  1.00  0.00           H  
HETATM   29  H4  UNK   900      -3.069 -10.268  58.858  1.00  0.00           H  
HETATM   30  H5  UNK   900      -4.540  -9.710  59.653  1.00  0.00           H  
HETATM   31  H6  UNK   900      -4.500  -5.508  59.402  1.00  0.00           H  
HETATM   32  H7  UNK   900      -5.061  -3.913  58.904  1.00  0.00           H  
HETATM   33  H8  UNK   900      -6.151  -5.295  58.838  1.00  0.00           H  
HETATM   34  H9  UNK   900      -4.340  -3.255  56.984  1.00  0.00           H  
HETATM   35  H10 UNK   900      -2.011  -2.252  52.227  1.00  0.00           H  
HETATM   36  H11 UNK   900      -1.369  -6.206  50.652  1.00  0.00           H  
HETATM   37  H12 UNK   900      -2.489  -7.201  52.649  1.00  0.00           H  
HETATM   38  H13 UNK   900      -3.192  -7.418  55.363  1.00  0.00           H  
HETATM   39  H14 UNK   900      -4.793  -9.405  54.016  1.00  0.00           H  
HETATM   40  H15 UNK   900      -6.551  -8.969  51.937  1.00  0.00           H  
HETATM   41  H16 UNK   900      -7.036  -6.275  52.019  1.00  0.00           H  
CONECT    1    2
CONECT    1    2
CONECT    2    1    3    6
CONECT    2    1
CONECT    3    2    4
CONECT    4    3    5   26   27
CONECT    5    4   28   29   30
CONECT    6    2   20    7
CONECT    6    7
CONECT    7    6    8    9
CONECT    7    6
CONECT    8    7   31   32   33
CONECT    9    7   10   34
CONECT   10    9   19   11
CONECT   10   11
CONECT   11   10   12
CONECT   11   10
CONECT   12   11   18   13
CONECT   12   13
CONECT   13   12   14   35
CONECT   13   12
CONECT   14   13   15   16
CONECT   14   16
CONECT   15   14
CONECT   16   14   17   36
CONECT   16   14
CONECT   17   16   18   37
CONECT   17   18
CONECT   18   12   17   19
CONECT   18   17
CONECT   19   10   18   20
CONECT   20    6   19   21   38
CONECT   21   20   25   22
CONECT   21   22
CONECT   22   21   23   39
CONECT   22   21
CONECT   23   22   24   40
CONECT   23   24
CONECT   24   23   25   41
CONECT   24   23
CONECT   25   21   24
CONECT   26    4
CONECT   27    4
CONECT   28    5
CONECT   29    5
CONECT   30    5
CONECT   31    8
CONECT   32    8
CONECT   33    8
CONECT   34    9
CONECT   35   13
CONECT   36   16
CONECT   37   17
CONECT   38   20
CONECT   39   22
CONECT   40   23
CONECT   41   24
END   
