# Supplementary material for: Exploring the Effect of Halogenation in a Series of Potent and Selective A2B Adenosine Receptor Antagonists
Source: J Med Chem. 2022 Dec 14;66(1):890–912. doi: 10.1021/acs.jmedchem.2c01768 (PMC9841532; doi:10.1021/acs.jmedchem.2c01768)
Supplement: Supplementary file 2 — jm2c01768_si_002.zip [file jm2c01768_si_002.zip › pdb files/Ligands/Complete_FEP/16s.pdb]

TITLE     16s
REMARK   4      COMPLIES WITH FORMAT V. 3.0, 1-DEC-2006
REMARK 888
REMARK 888 WRITTEN BY MAESTRO (A PRODUCT OF SCHRODINGER, LLC)
HETATM    1  O1  UNK   900      -5.997  -7.988  58.237  1.00  0.00           O  
HETATM    2  C1  UNK   900      -5.058  -7.962  57.439  1.00  0.00           C  
HETATM    3  O2  UNK   900      -4.344  -9.059  57.109  1.00  0.00           O  
HETATM    4  C2  UNK   900      -4.714 -10.335  57.621  1.00  0.00           C  
HETATM    5  C3  UNK   900      -4.151 -10.569  59.032  1.00  0.00           C  
HETATM    6  C4  UNK   900      -4.614  -6.738  56.707  1.00  0.00           C  
HETATM    7  C5  UNK   900      -4.785  -5.496  57.233  1.00  0.00           C  
HETATM    8  C6  UNK   900      -5.351  -5.180  58.605  1.00  0.00           C  
HETATM    9  N1  UNK   900      -4.388  -4.363  56.538  1.00  0.00           N  
HETATM   10  C7  UNK   900      -3.746  -4.423  55.311  1.00  0.00           C  
HETATM   11  N2  UNK   900      -3.301  -3.369  54.637  1.00  0.00           N  
HETATM   12  C8  UNK   900      -2.758  -3.963  53.512  1.00  0.00           C  
HETATM   13  C9  UNK   900      -2.151  -3.381  52.376  1.00  0.00           C  
HETATM   14  C10 UNK   900      -1.635  -4.198  51.352  1.00  0.00           C  
HETATM   15 BR1  UNK   900      -0.742  -3.419  49.863  1.00  0.00          Br  
HETATM   16  C11 UNK   900      -1.751  -5.600  51.437  1.00  0.00           C  
HETATM   17  C12 UNK   900      -2.366  -6.203  52.547  1.00  0.00           C  
HETATM   18  C13 UNK   900      -2.869  -5.384  53.570  1.00  0.00           C  
HETATM   19  N3  UNK   900      -3.540  -5.636  54.760  1.00  0.00           N  
HETATM   20  C14 UNK   900      -3.936  -6.918  55.335  1.00  0.00           C  
HETATM   21  C15 UNK   900      -4.741  -7.696  54.311  1.00  0.00           C  
HETATM   22  C16 UNK   900      -4.607  -9.018  53.982  1.00  0.00           C  
HETATM   23  O3  UNK   900      -5.445  -9.369  52.973  1.00  0.00           O  
HETATM   24  C17 UNK   900      -6.130  -8.246  52.638  1.00  0.00           C  
HETATM   25  C18 UNK   900      -5.751  -7.202  53.432  1.00  0.00           C  
HETATM   26  H1  UNK   900      -5.799 -10.452  57.617  1.00  0.00           H  
HETATM   27  H2  UNK   900      -4.324 -11.093  56.942  1.00  0.00           H  
HETATM   28  H3  UNK   900      -4.402 -11.569  59.384  1.00  0.00           H  
HETATM   29  H4  UNK   900      -3.065 -10.478  59.037  1.00  0.00           H  
HETATM   30  H5  UNK   900      -4.553  -9.853  59.748  1.00  0.00           H  
HETATM   31  H6  UNK   900      -4.816  -5.730  59.380  1.00  0.00           H  
HETATM   32  H7  UNK   900      -5.279  -4.117  58.842  1.00  0.00           H  
HETATM   33  H8  UNK   900      -6.403  -5.459  58.637  1.00  0.00           H  
HETATM   34  H9  UNK   900      -4.519  -3.449  56.950  1.00  0.00           H  
HETATM   35  H10 UNK   900      -2.064  -2.308  52.297  1.00  0.00           H  
HETATM   36  H11 UNK   900      -1.356  -6.215  50.641  1.00  0.00           H  
HETATM   37  H12 UNK   900      -2.459  -7.278  52.605  1.00  0.00           H  
HETATM   38  H13 UNK   900      -3.010  -7.469  55.508  1.00  0.00           H  
HETATM   39  H14 UNK   900      -3.976  -9.816  54.345  1.00  0.00           H  
HETATM   40  H15 UNK   900      -6.846  -8.366  51.837  1.00  0.00           H  
HETATM   41  H16 UNK   900      -6.137  -6.196  53.372  1.00  0.00           H  
CONECT    1    2
CONECT    1    2
CONECT    2    1    3    6
CONECT    2    1
CONECT    3    2    4
CONECT    4    3    5   26   27
CONECT    5    4   28   29   30
CONECT    6    2   20    7
CONECT    6    7
CONECT    7    6    8    9
CONECT    7    6
CONECT    8    7   31   32   33
CONECT    9    7   10   34
CONECT   10    9   19   11
CONECT   10   11
CONECT   11   10   12
CONECT   11   10
CONECT   12   11   18   13
CONECT   12   13
CONECT   13   12   14   35
CONECT   13   12
CONECT   14   13   15   16
CONECT   14   16
CONECT   15   14
CONECT   16   14   17   36
CONECT   16   14
CONECT   17   16   18   37
CONECT   17   18
CONECT   18   12   17   19
CONECT   18   17
CONECT   19   10   18   20
CONECT   20    6   19   21   38
CONECT   21   20   25   22
CONECT   21   22
CONECT   22   21   23   39
CONECT   22   21
CONECT   23   22   24
CONECT   24   23   25   40
CONECT   24   25
CONECT   25   21   24   41
CONECT   25   24
CONECT   26    4
CONECT   27    4
CONECT   28    5
CONECT   29    5
CONECT   30    5
CONECT   31    8
CONECT   32    8
CONECT   33    8
CONECT   34    9
CONECT   35   13
CONECT   36   16
CONECT   37   17
CONECT   38   20
CONECT   39   22
CONECT   40   24
CONECT   41   25
END   
