# Supplementary material for: Exploring the Effect of Halogenation in a Series of Potent and Selective A2B Adenosine Receptor Antagonists
Source: J Med Chem. 2022 Dec 14;66(1):890–912. doi: 10.1021/acs.jmedchem.2c01768 (PMC9841532; doi:10.1021/acs.jmedchem.2c01768)
Supplement: Supplementary file 2 — jm2c01768_si_002.zip [file jm2c01768_si_002.zip › pdb files/Ligands/Complete_FEP/16e.pdb]

TITLE     16e
REMARK   4      COMPLIES WITH FORMAT V. 3.0, 1-DEC-2006
REMARK 888
REMARK 888 WRITTEN BY MAESTRO (A PRODUCT OF SCHRODINGER, LLC)
HETATM    1  O1  UNK   900      -5.818  -7.319  58.230  1.00  0.00           O  
HETATM    2  C1  UNK   900      -4.889  -7.370  57.423  1.00  0.00           C  
HETATM    3  O2  UNK   900      -4.151  -8.478  57.212  1.00  0.00           O  
HETATM    4  C2  UNK   900      -4.388  -9.663  57.958  1.00  0.00           C  
HETATM    5  C3  UNK   900      -5.371 -10.577  57.217  1.00  0.00           C  
HETATM    6  C4  UNK   900      -4.441  -6.226  56.577  1.00  0.00           C  
HETATM    7  C5  UNK   900      -4.551  -4.940  57.008  1.00  0.00           C  
HETATM    8  C6  UNK   900      -5.095  -4.497  58.352  1.00  0.00           C  
HETATM    9  N1  UNK   900      -4.092  -3.882  56.237  1.00  0.00           N  
HETATM   10  C7  UNK   900      -3.472  -4.064  55.010  1.00  0.00           C  
HETATM   11  N2  UNK   900      -2.992  -3.086  54.248  1.00  0.00           N  
HETATM   12  C8  UNK   900      -2.551  -3.789  53.144  1.00  0.00           C  
HETATM   13  C9  UNK   900      -1.980  -3.322  51.945  1.00  0.00           C  
HETATM   14  C10 UNK   900      -1.562  -4.229  50.958  1.00  0.00           C  
HETATM   15  F1  UNK   900      -0.967  -3.769  49.837  1.00  0.00           F  
HETATM   16  C11 UNK   900      -1.751  -5.615  51.139  1.00  0.00           C  
HETATM   17  C12 UNK   900      -2.318  -6.109  52.325  1.00  0.00           C  
HETATM   18  C13 UNK   900      -2.724  -5.194  53.311  1.00  0.00           C  
HETATM   19  N3  UNK   900      -3.345  -5.324  54.545  1.00  0.00           N  
HETATM   20  C14 UNK   900      -3.759  -6.543  55.231  1.00  0.00           C  
HETATM   21  C15 UNK   900      -4.523  -7.456  54.308  1.00  0.00           C  
HETATM   22  C16 UNK   900      -4.319  -8.800  54.115  1.00  0.00           C  
HETATM   23  C17 UNK   900      -5.137  -9.354  53.089  1.00  0.00           C  
HETATM   24  C18 UNK   900      -5.952  -8.424  52.503  1.00  0.00           C  
HETATM   25  S1  UNK   900      -5.751  -6.852  53.218  1.00  0.00           S  
HETATM   26  H1  UNK   900      -3.432 -10.169  58.087  1.00  0.00           H  
HETATM   27  H2  UNK   900      -4.752  -9.437  58.962  1.00  0.00           H  
HETATM   28  H3  UNK   900      -5.543 -11.495  57.779  1.00  0.00           H  
HETATM   29  H4  UNK   900      -6.335 -10.088  57.073  1.00  0.00           H  
HETATM   30  H5  UNK   900      -4.985 -10.857  56.238  1.00  0.00           H  
HETATM   31  H6  UNK   900      -4.563  -4.993  59.165  1.00  0.00           H  
HETATM   32  H7  UNK   900      -4.997  -3.420  58.499  1.00  0.00           H  
HETATM   33  H8  UNK   900      -6.151  -4.750  58.420  1.00  0.00           H  
HETATM   34  H9  UNK   900      -4.181  -2.936  56.593  1.00  0.00           H  
HETATM   35  H10 UNK   900      -1.837  -2.263  51.794  1.00  0.00           H  
HETATM   36  H11 UNK   900      -1.435  -6.301  50.365  1.00  0.00           H  
HETATM   37  H12 UNK   900      -2.459  -7.171  52.462  1.00  0.00           H  
HETATM   38  H13 UNK   900      -2.829  -7.050  55.484  1.00  0.00           H  
HETATM   39  H14 UNK   900      -3.601  -9.396  54.658  1.00  0.00           H  
HETATM   40  H15 UNK   900      -5.093 -10.397  52.808  1.00  0.00           H  
HETATM   41  H16 UNK   900      -6.657  -8.569  51.695  1.00  0.00           H  
CONECT    1    2
CONECT    1    2
CONECT    2    1    3    6
CONECT    2    1
CONECT    3    2    4
CONECT    4    3    5   26   27
CONECT    5    4   28   29   30
CONECT    6    2   20    7
CONECT    6    7
CONECT    7    6    8    9
CONECT    7    6
CONECT    8    7   31   32   33
CONECT    9    7   10   34
CONECT   10    9   19   11
CONECT   10   11
CONECT   11   10   12
CONECT   11   10
CONECT   12   11   18   13
CONECT   12   13
CONECT   13   12   14   35
CONECT   13   12
CONECT   14   13   15   16
CONECT   14   16
CONECT   15   14
CONECT   16   14   17   36
CONECT   16   14
CONECT   17   16   18   37
CONECT   17   18
CONECT   18   12   17   19
CONECT   18   17
CONECT   19   10   18   20
CONECT   20    6   19   21   38
CONECT   21   20   25   22
CONECT   21   22
CONECT   22   21   23   39
CONECT   22   21
CONECT   23   22   24   40
CONECT   23   24
CONECT   24   23   25   41
CONECT   24   23
CONECT   25   21   24
CONECT   26    4
CONECT   27    4
CONECT   28    5
CONECT   29    5
CONECT   30    5
CONECT   31    8
CONECT   32    8
CONECT   33    8
CONECT   34    9
CONECT   35   13
CONECT   36   16
CONECT   37   17
CONECT   38   20
CONECT   39   22
CONECT   40   23
CONECT   41   24
END   
