# Supplementary material for: Exploring the Effect of Halogenation in a Series of Potent and Selective A2B Adenosine Receptor Antagonists
Source: J Med Chem. 2022 Dec 14;66(1):890–912. doi: 10.1021/acs.jmedchem.2c01768 (PMC9841532; doi:10.1021/acs.jmedchem.2c01768)
Supplement: Supplementary file 2 — jm2c01768_si_002.zip [file jm2c01768_si_002.zip › pdb files/Ligands/Complete_FEP/17a.pdb]

TITLE     17a
REMARK   4      COMPLIES WITH FORMAT V. 3.0, 1-DEC-2006
REMARK 888
REMARK 888 WRITTEN BY MAESTRO (A PRODUCT OF SCHRODINGER, LLC)
HETATM    1  C1  UNK   900      -5.246  -4.811  58.407  1.00  0.00           C  
HETATM    2  C2  UNK   900      -4.637  -5.209  57.081  1.00  0.00           C  
HETATM    3  C3  UNK   900      -4.497  -6.484  56.622  1.00  0.00           C  
HETATM    4  C4  UNK   900      -4.980  -7.674  57.393  1.00  0.00           C  
HETATM    5  O1  UNK   900      -4.336  -8.814  57.060  1.00  0.00           O  
HETATM    6  C5  UNK   900      -4.774 -10.067  57.572  1.00  0.00           C  
HETATM    7  C6  UNK   900      -4.195 -10.342  58.966  1.00  0.00           C  
HETATM    8  O2  UNK   900      -5.882  -7.640  58.235  1.00  0.00           O  
HETATM    9  C7  UNK   900      -3.804  -6.744  55.274  1.00  0.00           C  
HETATM   10  C8  UNK   900      -4.604  -7.582  54.309  1.00  0.00           C  
HETATM   11  C9  UNK   900      -4.447  -8.906  53.989  1.00  0.00           C  
HETATM   12  O3  UNK   900      -5.325  -9.236  52.996  1.00  0.00           O  
HETATM   13  C10 UNK   900      -5.981  -8.076  52.725  1.00  0.00           C  
HETATM   14  N1  UNK   900      -5.610  -7.059  53.507  1.00  0.00           N  
HETATM   15  N2  UNK   900      -3.393  -5.502  54.625  1.00  0.00           N  
HETATM   16  C11 UNK   900      -3.558  -4.261  55.117  1.00  0.00           C  
HETATM   17  N3  UNK   900      -4.186  -4.121  56.342  1.00  0.00           N  
HETATM   18  N4  UNK   900      -3.073  -3.247  54.409  1.00  0.00           N  
HETATM   19  C12 UNK   900      -2.610  -3.912  53.285  1.00  0.00           C  
HETATM   20  C13 UNK   900      -2.757  -5.327  53.405  1.00  0.00           C  
HETATM   21  C14 UNK   900      -2.309  -6.203  52.402  1.00  0.00           C  
HETATM   22  C15 UNK   900      -1.732  -5.667  51.241  1.00  0.00           C  
HETATM   23  F1  UNK   900      -1.309  -6.494  50.263  1.00  0.00           F  
HETATM   24  C16 UNK   900      -1.597  -4.273  51.088  1.00  0.00           C  
HETATM   25  C17 UNK   900      -2.039  -3.399  52.102  1.00  0.00           C  
HETATM   26  H1  UNK   900      -6.284  -5.133  58.406  1.00  0.00           H  
HETATM   27  H2  UNK   900      -4.730  -5.304  59.232  1.00  0.00           H  
HETATM   28  H3  UNK   900      -5.208  -3.734  58.572  1.00  0.00           H  
HETATM   29  H4  UNK   900      -5.864 -10.113  57.592  1.00  0.00           H  
HETATM   30  H5  UNK   900      -4.474 -11.339  59.308  1.00  0.00           H  
HETATM   31  H6  UNK   900      -3.108 -10.286  58.960  1.00  0.00           H  
HETATM   32  H7  UNK   900      -4.568  -9.624  59.697  1.00  0.00           H  
HETATM   33  H8  UNK   900      -2.885  -7.280  55.503  1.00  0.00           H  
HETATM   34  H9  UNK   900      -3.792  -9.690  54.338  1.00  0.00           H  
HETATM   35  H10 UNK   900      -6.756  -8.030  51.977  1.00  0.00           H  
HETATM   36  H11 UNK   900      -4.337  -3.174  56.671  1.00  0.00           H  
HETATM   37  H12 UNK   900      -2.434  -7.271  52.488  1.00  0.00           H  
HETATM   38  H13 UNK   900      -1.165  -3.882  50.177  1.00  0.00           H  
HETATM   39  H14 UNK   900      -1.943  -2.335  51.963  1.00  0.00           H  
HETATM   40  H15 UNK   900      -4.448 -10.845  56.882  1.00  0.00           H  
CONECT    1    2   26   27   28
CONECT    2    1   17    3
CONECT    2    3
CONECT    3    2    4    9
CONECT    3    2
CONECT    4    3    5    8
CONECT    4    8
CONECT    5    4    6
CONECT    6    5    7   29   40
CONECT    7    6   30   31   32
CONECT    8    4
CONECT    8    4
CONECT    9    3   10   15   33
CONECT   10    9   14   11
CONECT   10   11
CONECT   11   10   12   34
CONECT   11   10
CONECT   12   11   13
CONECT   13   12   14   35
CONECT   13   14
CONECT   14   10   13
CONECT   14   13
CONECT   15    9   20   16
CONECT   16   15   17   18
CONECT   16   18
CONECT   17    2   16   36
CONECT   18   16   19
CONECT   18   16
CONECT   19   18   25   20
CONECT   19   20
CONECT   20   15   19   21
CONECT   20   19
CONECT   21   20   22   37
CONECT   21   22
CONECT   22   21   23   24
CONECT   22   21
CONECT   23   22
CONECT   24   22   25   38
CONECT   24   25
CONECT   25   19   24   39
CONECT   25   24
CONECT   26    1
CONECT   27    1
CONECT   28    1
CONECT   29    6
CONECT   30    7
CONECT   31    7
CONECT   32    7
CONECT   33    9
CONECT   34   11
CONECT   35   13
CONECT   36   17
CONECT   37   21
CONECT   38   24
CONECT   39   25
CONECT   40    6
END   
