# Supplementary material for: Exploring the Effect of Halogenation in a Series of Potent and Selective A2B Adenosine Receptor Antagonists
Source: J Med Chem. 2022 Dec 14;66(1):890–912. doi: 10.1021/acs.jmedchem.2c01768 (PMC9841532; doi:10.1021/acs.jmedchem.2c01768)
Supplement: Supplementary file 2 — jm2c01768_si_002.zip [file jm2c01768_si_002.zip › pdb files/Ligands/Complete_FEP/16v.pdb]

TITLE     16v
REMARK   4      COMPLIES WITH FORMAT V. 3.0, 1-DEC-2006
REMARK 888
REMARK 888 WRITTEN BY MAESTRO (A PRODUCT OF SCHRODINGER, LLC)
HETATM    1  O1  UNK   900      -5.987  -7.431  58.479  1.00  0.00           O  
HETATM    2  C1  UNK   900      -5.124  -7.552  57.606  1.00  0.00           C  
HETATM    3  O2  UNK   900      -4.619  -8.745  57.251  1.00  0.00           O  
HETATM    4  C2  UNK   900      -5.146  -9.942  57.814  1.00  0.00           C  
HETATM    5  C3  UNK   900      -4.236 -10.402  58.961  1.00  0.00           C  
HETATM    6  C4  UNK   900      -5.284 -10.968  56.692  1.00  0.00           C  
HETATM    7  C5  UNK   900      -4.559  -6.411  56.822  1.00  0.00           C  
HETATM    8  C6  UNK   900      -4.615  -5.141  57.310  1.00  0.00           C  
HETATM    9  C7  UNK   900      -5.100  -4.723  58.683  1.00  0.00           C  
HETATM   10  N1  UNK   900      -4.153  -4.067  56.572  1.00  0.00           N  
HETATM   11  C8  UNK   900      -3.596  -4.206  55.316  1.00  0.00           C  
HETATM   12  N2  UNK   900      -3.182  -3.195  54.570  1.00  0.00           N  
HETATM   13  C9  UNK   900      -2.710  -3.852  53.453  1.00  0.00           C  
HETATM   14  C10 UNK   900      -2.152  -3.330  52.272  1.00  0.00           C  
HETATM   15  C11 UNK   900      -1.625  -4.196  51.298  1.00  0.00           C  
HETATM   16 BR1  UNK   900      -0.648  -3.482  49.837  1.00  0.00          Br  
HETATM   17  C12 UNK   900      -1.751  -5.592  51.438  1.00  0.00           C  
HETATM   18  C13 UNK   900      -2.350  -6.137  52.587  1.00  0.00           C  
HETATM   19  C14 UNK   900      -2.818  -5.266  53.588  1.00  0.00           C  
HETATM   20  N3  UNK   900      -3.446  -5.447  54.816  1.00  0.00           N  
HETATM   21  C15 UNK   900      -3.842  -6.689  55.478  1.00  0.00           C  
HETATM   22  C16 UNK   900      -4.519  -7.607  54.497  1.00  0.00           C  
HETATM   23  C17 UNK   900      -4.195  -8.912  54.222  1.00  0.00           C  
HETATM   24  C18 UNK   900      -4.950  -9.466  53.147  1.00  0.00           C  
HETATM   25  C19 UNK   900      -5.829  -8.569  52.603  1.00  0.00           C  
HETATM   26  S1  UNK   900      -5.752  -7.029  53.404  1.00  0.00           S  
HETATM   27  H1  UNK   900      -6.150  -9.782  58.211  1.00  0.00           H  
HETATM   28  H2  UNK   900      -4.514 -11.395  59.314  1.00  0.00           H  
HETATM   29  H3  UNK   900      -3.192 -10.426  58.650  1.00  0.00           H  
HETATM   30  H4  UNK   900      -4.316  -9.718  59.806  1.00  0.00           H  
HETATM   31  H5  UNK   900      -5.750 -11.882  57.060  1.00  0.00           H  
HETATM   32  H6  UNK   900      -5.914 -10.585  55.888  1.00  0.00           H  
HETATM   33  H7  UNK   900      -4.313 -11.230  56.269  1.00  0.00           H  
HETATM   34  H8  UNK   900      -6.151  -4.967  58.786  1.00  0.00           H  
HETATM   35  H9  UNK   900      -4.546  -5.250  59.460  1.00  0.00           H  
HETATM   36  H10 UNK   900      -4.983  -3.652  58.858  1.00  0.00           H  
HETATM   37  H11 UNK   900      -4.221  -3.132  56.956  1.00  0.00           H  
HETATM   38  H12 UNK   900      -2.053  -2.262  52.147  1.00  0.00           H  
HETATM   39  H13 UNK   900      -1.356  -6.246  50.673  1.00  0.00           H  
HETATM   40  H14 UNK   900      -2.438  -7.207  52.700  1.00  0.00           H  
HETATM   41  H15 UNK   900      -2.912  -7.172  55.768  1.00  0.00           H  
HETATM   42  H16 UNK   900      -3.438  -9.480  54.743  1.00  0.00           H  
HETATM   43  H17 UNK   900      -4.819 -10.483  52.807  1.00  0.00           H  
HETATM   44  H18 UNK   900      -6.516  -8.724  51.780  1.00  0.00           H  
CONECT    1    2
CONECT    1    2
CONECT    2    1    3    7
CONECT    2    1
CONECT    3    2    4
CONECT    4    3    5    6   27
CONECT    5    4   28   29   30
CONECT    6    4   31   32   33
CONECT    7    2   21    8
CONECT    7    8
CONECT    8    7    9   10
CONECT    8    7
CONECT    9    8   34   35   36
CONECT   10    8   11   37
CONECT   11   10   20   12
CONECT   11   12
CONECT   12   11   13
CONECT   12   11
CONECT   13   12   19   14
CONECT   13   14
CONECT   14   13   15   38
CONECT   14   13
CONECT   15   14   16   17
CONECT   15   17
CONECT   16   15
CONECT   17   15   18   39
CONECT   17   15
CONECT   18   17   19   40
CONECT   18   19
CONECT   19   13   18   20
CONECT   19   18
CONECT   20   11   19   21
CONECT   21    7   20   22   41
CONECT   22   21   26   23
CONECT   22   23
CONECT   23   22   24   42
CONECT   23   22
CONECT   24   23   25   43
CONECT   24   25
CONECT   25   24   26   44
CONECT   25   24
CONECT   26   22   25
CONECT   27    4
CONECT   28    5
CONECT   29    5
CONECT   30    5
CONECT   31    6
CONECT   32    6
CONECT   33    6
CONECT   34    9
CONECT   35    9
CONECT   36    9
CONECT   37   10
CONECT   38   14
CONECT   39   17
CONECT   40   18
CONECT   41   21
CONECT   42   23
CONECT   43   24
CONECT   44   25
END   
