# Supplementary material for: Exploring the Effect of Halogenation in a Series of Potent and Selective A2B Adenosine Receptor Antagonists
Source: J Med Chem. 2022 Dec 14;66(1):890–912. doi: 10.1021/acs.jmedchem.2c01768 (PMC9841532; doi:10.1021/acs.jmedchem.2c01768)
Supplement: Supplementary file 2 — jm2c01768_si_002.zip [file jm2c01768_si_002.zip › pdb files/Ligands/Complete_FEP/17d.pdb]

TITLE     17d
REMARK   4      COMPLIES WITH FORMAT V. 3.0, 1-DEC-2006
REMARK 888
REMARK 888 WRITTEN BY MAESTRO (A PRODUCT OF SCHRODINGER, LLC)
HETATM    1  C1  UNK   900      -5.178  -6.913  58.246  1.00  0.00           C  
HETATM    2  C2  UNK   900      -4.591  -6.734  56.853  1.00  0.00           C  
HETATM    3  C3  UNK   900      -4.172  -7.714  56.002  1.00  0.00           C  
HETATM    4  C4  UNK   900      -4.212  -9.180  56.283  1.00  0.00           C  
HETATM    5  O1  UNK   900      -5.090  -9.531  57.247  1.00  0.00           O  
HETATM    6  C5  UNK   900      -5.222 -10.880  57.678  1.00  0.00           C  
HETATM    7  C6  UNK   900      -6.711 -11.244  57.675  1.00  0.00           C  
HETATM    8  C7  UNK   900      -4.584 -11.011  59.069  1.00  0.00           C  
HETATM    9  O2  UNK   900      -3.505  -9.989  55.679  1.00  0.00           O  
HETATM   10  C8  UNK   900      -3.566  -7.355  54.635  1.00  0.00           C  
HETATM   11  C9  UNK   900      -4.414  -7.818  53.480  1.00  0.00           C  
HETATM   12  C10 UNK   900      -4.024  -8.338  52.275  1.00  0.00           C  
HETATM   13  O3  UNK   900      -5.115  -8.568  51.491  1.00  0.00           O  
HETATM   14  C11 UNK   900      -6.153  -8.170  52.268  1.00  0.00           C  
HETATM   15  N1  UNK   900      -5.794  -7.697  53.460  1.00  0.00           N  
HETATM   16  N2  UNK   900      -3.368  -5.922  54.491  1.00  0.00           N  
HETATM   17  C12 UNK   900      -3.797  -4.977  55.351  1.00  0.00           C  
HETATM   18  N3  UNK   900      -4.456  -5.397  56.499  1.00  0.00           N  
HETATM   19  N4  UNK   900      -3.559  -3.711  55.026  1.00  0.00           N  
HETATM   20  C13 UNK   900      -2.951  -3.857  53.791  1.00  0.00           C  
HETATM   21  C14 UNK   900      -2.777  -5.229  53.442  1.00  0.00           C  
HETATM   22  C15 UNK   900      -2.148  -5.616  52.241  1.00  0.00           C  
HETATM   23  C16 UNK   900      -1.746  -4.627  51.326  1.00  0.00           C  
HETATM   24 CL1  UNK   900      -0.952  -5.031  49.837  1.00  0.00          Cl  
HETATM   25  C17 UNK   900      -1.975  -3.280  51.622  1.00  0.00           C  
HETATM   26  C18 UNK   900      -2.551  -2.885  52.849  1.00  0.00           C  
HETATM   27  H1  UNK   900      -6.154  -7.394  58.192  1.00  0.00           H  
HETATM   28  H2  UNK   900      -4.519  -7.524  58.864  1.00  0.00           H  
HETATM   29  H3  UNK   900      -5.310  -5.958  58.757  1.00  0.00           H  
HETATM   30  H4  UNK   900      -4.714 -11.561  56.996  1.00  0.00           H  
HETATM   31  H5  UNK   900      -6.859 -12.278  57.987  1.00  0.00           H  
HETATM   32  H6  UNK   900      -7.277 -10.602  58.350  1.00  0.00           H  
HETATM   33  H7  UNK   900      -7.137 -11.134  56.677  1.00  0.00           H  
HETATM   34  H8  UNK   900      -4.649 -12.037  59.433  1.00  0.00           H  
HETATM   35  H9  UNK   900      -3.530 -10.737  59.046  1.00  0.00           H  
HETATM   36  H10 UNK   900      -5.079 -10.365  59.795  1.00  0.00           H  
HETATM   37  H11 UNK   900      -2.576  -7.810  54.575  1.00  0.00           H  
HETATM   38  H12 UNK   900      -3.069  -8.569  51.838  1.00  0.00           H  
HETATM   39  H13 UNK   900      -7.172  -8.242  51.921  1.00  0.00           H  
HETATM   40  H14 UNK   900      -4.754  -4.679  57.143  1.00  0.00           H  
HETATM   41  H15 UNK   900      -1.975  -6.654  52.011  1.00  0.00           H  
HETATM   42  H16 UNK   900      -1.671  -2.568  50.879  1.00  0.00           H  
HETATM   43  H17 UNK   900      -2.709  -1.838  53.054  1.00  0.00           H  
CONECT    1    2   27   28   29
CONECT    2    1   18    3
CONECT    2    3
CONECT    3    2    4   10
CONECT    3    2
CONECT    4    3    5    9
CONECT    4    9
CONECT    5    4    6
CONECT    6    5    7    8   30
CONECT    7    6   31   32   33
CONECT    8    6   34   35   36
CONECT    9    4
CONECT    9    4
CONECT   10    3   11   16   37
CONECT   11   10   15   12
CONECT   11   12
CONECT   12   11   13   38
CONECT   12   11
CONECT   13   12   14
CONECT   14   13   15   39
CONECT   14   15
CONECT   15   11   14
CONECT   15   14
CONECT   16   10   21   17
CONECT   17   16   18   19
CONECT   17   19
CONECT   18    2   17   40
CONECT   19   17   20
CONECT   19   17
CONECT   20   19   26   21
CONECT   20   21
CONECT   21   16   20   22
CONECT   21   20
CONECT   22   21   23   41
CONECT   22   23
CONECT   23   22   24   25
CONECT   23   22
CONECT   24   23
CONECT   25   23   26   42
CONECT   25   26
CONECT   26   20   25   43
CONECT   26   25
CONECT   27    1
CONECT   28    1
CONECT   29    1
CONECT   30    6
CONECT   31    7
CONECT   32    7
CONECT   33    7
CONECT   34    8
CONECT   35    8
CONECT   36    8
CONECT   37   10
CONECT   38   12
CONECT   39   14
CONECT   40   18
CONECT   41   22
CONECT   42   25
CONECT   43   26
END   
