# Supplementary material for: Exploring the Effect of Halogenation in a Series of Potent and Selective A2B Adenosine Receptor Antagonists
Source: J Med Chem. 2022 Dec 14;66(1):890–912. doi: 10.1021/acs.jmedchem.2c01768 (PMC9841532; doi:10.1021/acs.jmedchem.2c01768)
Supplement: Supplementary file 2 — jm2c01768_si_002.zip [file jm2c01768_si_002.zip › pdb files/Ligands/Complete_FEP/14k.pdb]

TITLE     14k
REMARK   4      COMPLIES WITH FORMAT V. 3.0, 1-DEC-2006
REMARK 888
REMARK 888 WRITTEN BY MAESTRO (A PRODUCT OF SCHRODINGER, LLC)
HETATM    1  O1  UNK   900      -5.797  -8.134  58.443  1.00  0.00           O  
HETATM    2  C1  UNK   900      -5.038  -8.083  57.473  1.00  0.00           C  
HETATM    3  O2  UNK   900      -4.524  -9.192  56.900  1.00  0.00           O  
HETATM    4  C2  UNK   900      -4.948 -10.488  57.306  1.00  0.00           C  
HETATM    5  C3  UNK   900      -6.275 -10.876  56.637  1.00  0.00           C  
HETATM    6  C4  UNK   900      -4.625  -6.820  56.779  1.00  0.00           C  
HETATM    7  C5  UNK   900      -4.799  -5.594  57.346  1.00  0.00           C  
HETATM    8  C6  UNK   900      -5.351  -5.322  58.734  1.00  0.00           C  
HETATM    9  N1  UNK   900      -4.414  -4.433  56.683  1.00  0.00           N  
HETATM   10  C7  UNK   900      -3.751  -4.445  55.465  1.00  0.00           C  
HETATM   11  N2  UNK   900      -3.309  -3.369  54.818  1.00  0.00           N  
HETATM   12  C8  UNK   900      -2.746  -3.938  53.688  1.00  0.00           C  
HETATM   13  C9  UNK   900      -2.151  -3.341  52.554  1.00  0.00           C  
HETATM   14  C10 UNK   900      -1.655  -4.136  51.501  1.00  0.00           C  
HETATM   15 CL1  UNK   900      -0.951  -3.380  50.119  1.00  0.00          Cl  
HETATM   16  C11 UNK   900      -1.751  -5.540  51.575  1.00  0.00           C  
HETATM   17 CL2  UNK   900      -1.351  -6.532  50.237  1.00  0.00          Cl  
HETATM   18  C12 UNK   900      -2.323  -6.159  52.695  1.00  0.00           C  
HETATM   19  C13 UNK   900      -2.836  -5.359  53.724  1.00  0.00           C  
HETATM   20  N3  UNK   900      -3.525  -5.642  54.891  1.00  0.00           N  
HETATM   21  C14 UNK   900      -3.932  -6.944  55.407  1.00  0.00           C  
HETATM   22  C15 UNK   900      -4.712  -7.677  54.329  1.00  0.00           C  
HETATM   23  C16 UNK   900      -4.513  -8.959  53.890  1.00  0.00           C  
HETATM   24  O3  UNK   900      -5.351  -9.277  52.870  1.00  0.00           O  
HETATM   25  C17 UNK   900      -6.099  -8.169  52.637  1.00  0.00           C  
HETATM   26  C18 UNK   900      -5.751  -7.166  53.496  1.00  0.00           C  
HETATM   27  H1  UNK   900      -4.179 -11.198  57.004  1.00  0.00           H  
HETATM   28  H2  UNK   900      -5.025 -10.553  58.392  1.00  0.00           H  
HETATM   29  H3  UNK   900      -6.558 -11.894  56.908  1.00  0.00           H  
HETATM   30  H4  UNK   900      -7.085 -10.213  56.941  1.00  0.00           H  
HETATM   31  H5  UNK   900      -6.196 -10.832  55.551  1.00  0.00           H  
HETATM   32  H6  UNK   900      -4.749  -5.831  59.488  1.00  0.00           H  
HETATM   33  H7  UNK   900      -5.351  -4.258  58.973  1.00  0.00           H  
HETATM   34  H8  UNK   900      -6.377  -5.681  58.807  1.00  0.00           H  
HETATM   35  H9  UNK   900      -4.551  -3.533  57.122  1.00  0.00           H  
HETATM   36  H10 UNK   900      -2.093  -2.265  52.481  1.00  0.00           H  
HETATM   37  H11 UNK   900      -2.427  -7.233  52.728  1.00  0.00           H  
HETATM   38  H12 UNK   900      -3.008  -7.501  55.573  1.00  0.00           H  
HETATM   39  H13 UNK   900      -3.836  -9.749  54.181  1.00  0.00           H  
HETATM   40  H14 UNK   900      -6.819  -8.262  51.837  1.00  0.00           H  
HETATM   41  H15 UNK   900      -6.177  -6.174  53.512  1.00  0.00           H  
CONECT    1    2
CONECT    1    2
CONECT    2    1    3    6
CONECT    2    1
CONECT    3    2    4
CONECT    4    3    5   27   28
CONECT    5    4   29   30   31
CONECT    6    2   21    7
CONECT    6    7
CONECT    7    6    8    9
CONECT    7    6
CONECT    8    7   32   33   34
CONECT    9    7   10   35
CONECT   10    9   20   11
CONECT   10   11
CONECT   11   10   12
CONECT   11   10
CONECT   12   11   19   13
CONECT   12   13
CONECT   13   12   14   36
CONECT   13   12
CONECT   14   13   15   16
CONECT   14   16
CONECT   15   14
CONECT   16   14   17   18
CONECT   16   14
CONECT   17   16
CONECT   18   16   19   37
CONECT   18   19
CONECT   19   12   18   20
CONECT   19   18
CONECT   20   10   19   21
CONECT   21    6   20   22   38
CONECT   22   21   26   23
CONECT   22   23
CONECT   23   22   24   39
CONECT   23   22
CONECT   24   23   25
CONECT   25   24   26   40
CONECT   25   26
CONECT   26   22   25   41
CONECT   26   25
CONECT   27    4
CONECT   28    4
CONECT   29    5
CONECT   30    5
CONECT   31    5
CONECT   32    8
CONECT   33    8
CONECT   34    8
CONECT   35    9
CONECT   36   13
CONECT   37   18
CONECT   38   21
CONECT   39   23
CONECT   40   25
CONECT   41   26
END   
