# Supplementary material for: Exploring the Effect of Halogenation in a Series of Potent and Selective A2B Adenosine Receptor Antagonists
Source: J Med Chem. 2022 Dec 14;66(1):890–912. doi: 10.1021/acs.jmedchem.2c01768 (PMC9841532; doi:10.1021/acs.jmedchem.2c01768)
Supplement: Supplementary file 2 — jm2c01768_si_002.zip [file jm2c01768_si_002.zip › pdb files/Ligands/Enantiomers_FEP/Distomer/B-18c.pdb]

TITLE     B-18c
REMARK   4      COMPLIES WITH FORMAT V. 3.0, 1-DEC-2006
REMARK 888
REMARK 888 WRITTEN BY MAESTRO (A PRODUCT OF SCHRODINGER, LLC)
HETATM    1  C1  UNK   900      -5.351  -5.305  58.585  1.00  0.00           C  
HETATM    2  C2  UNK   900      -4.793  -5.589  57.201  1.00  0.00           C  
HETATM    3  C3  UNK   900      -4.554  -6.818  56.664  1.00  0.00           C  
HETATM    4  C4  UNK   900      -4.827  -8.109  57.359  1.00  0.00           C  
HETATM    5  O1  UNK   900      -5.882  -8.065  58.190  1.00  0.00           O  
HETATM    6  C5  UNK   900      -6.281  -9.232  58.890  1.00  0.00           C  
HETATM    7  C6  UNK   900      -7.541  -8.920  59.700  1.00  0.00           C  
HETATM    8  O2  UNK   900      -4.152  -9.124  57.177  1.00  0.00           O  
HETATM    9  C7  UNK   900      -3.893  -6.954  55.286  1.00  0.00           C  
HETATM   10  C8  UNK   900      -2.750  -7.940  55.346  1.00  0.00           C  
HETATM   11  C9  UNK   900      -2.394  -8.896  54.428  1.00  0.00           C  
HETATM   12  O3  UNK   900      -1.341  -9.620  54.914  1.00  0.00           O  
HETATM   13  C10 UNK   900      -1.096  -9.078  56.136  1.00  0.00           C  
HETATM   14  N1  UNK   900      -1.894  -8.056  56.438  1.00  0.00           N  
HETATM   15  N2  UNK   900      -3.530  -5.656  54.732  1.00  0.00           N  
HETATM   16  C11 UNK   900      -3.774  -4.455  55.292  1.00  0.00           C  
HETATM   17  N3  UNK   900      -4.447  -4.433  56.507  1.00  0.00           N  
HETATM   18  N4  UNK   900      -3.333  -3.382  54.637  1.00  0.00           N  
HETATM   19  C12 UNK   900      -2.767  -3.960  53.511  1.00  0.00           C  
HETATM   20  C13 UNK   900      -2.863  -5.382  53.550  1.00  0.00           C  
HETATM   21  C14 UNK   900      -2.352  -6.190  52.522  1.00  0.00           C  
HETATM   22  C15 UNK   900      -1.751  -5.572  51.415  1.00  0.00           C  
HETATM   23  C16 UNK   900      -1.644  -4.169  51.346  1.00  0.00           C  
HETATM   24 CL1  UNK   900      -0.872  -3.442  49.987  1.00  0.00          Cl  
HETATM   25  C17 UNK   900      -2.151  -3.367  52.385  1.00  0.00           C  
HETATM   26  H1  UNK   900      -4.788  -5.847  59.346  1.00  0.00           H  
HETATM   27  H2  UNK   900      -5.302  -4.244  58.833  1.00  0.00           H  
HETATM   28  H3  UNK   900      -6.396  -5.610  58.637  1.00  0.00           H  
HETATM   29  H4  UNK   900      -6.481 -10.040  58.185  1.00  0.00           H  
HETATM   30  H5  UNK   900      -5.478  -9.560  59.551  1.00  0.00           H  
HETATM   31  H6  UNK   900      -7.874  -9.799  60.253  1.00  0.00           H  
HETATM   32  H7  UNK   900      -7.357  -8.121  60.419  1.00  0.00           H  
HETATM   33  H8  UNK   900      -8.357  -8.606  59.049  1.00  0.00           H  
HETATM   34  H9  UNK   900      -4.665  -7.360  54.631  1.00  0.00           H  
HETATM   35  H10 UNK   900      -2.771  -9.177  53.456  1.00  0.00           H  
HETATM   36  H11 UNK   900      -0.302  -9.448  56.767  1.00  0.00           H  
HETATM   37  H12 UNK   900      -4.597  -3.529  56.933  1.00  0.00           H  
HETATM   38  H13 UNK   900      -2.438  -7.265  52.570  1.00  0.00           H  
HETATM   39  H14 UNK   900      -1.362  -6.177  50.607  1.00  0.00           H  
HETATM   40  H15 UNK   900      -2.075  -2.292  52.316  1.00  0.00           H  
CONECT    1    2   26   27   28
CONECT    2    1   17    3
CONECT    2    3
CONECT    3    2    4    9
CONECT    3    2
CONECT    4    3    5    8
CONECT    4    8
CONECT    5    4    6
CONECT    6    5    7   29   30
CONECT    7    6   31   32   33
CONECT    8    4
CONECT    8    4
CONECT    9    3   10   15   34
CONECT   10    9   14   11
CONECT   10   11
CONECT   11   10   12   35
CONECT   11   10
CONECT   12   11   13
CONECT   13   12   14   36
CONECT   13   14
CONECT   14   10   13
CONECT   14   13
CONECT   15    9   20   16
CONECT   16   15   17   18
CONECT   16   18
CONECT   17    2   16   37
CONECT   18   16   19
CONECT   18   16
CONECT   19   18   25   20
CONECT   19   20
CONECT   20   15   19   21
CONECT   20   19
CONECT   21   20   22   38
CONECT   21   22
CONECT   22   21   23   39
CONECT   22   21
CONECT   23   22   24   25
CONECT   23   25
CONECT   24   23
CONECT   25   19   23   40
CONECT   25   23
CONECT   26    1
CONECT   27    1
CONECT   28    1
CONECT   29    6
CONECT   30    6
CONECT   31    7
CONECT   32    7
CONECT   33    7
CONECT   34    9
CONECT   35   11
CONECT   36   13
CONECT   37   17
CONECT   38   21
CONECT   39   22
CONECT   40   25
END   
