# Supplementary material for: Exploring the Effect of Halogenation in a Series of Potent and Selective A2B Adenosine Receptor Antagonists
Source: J Med Chem. 2022 Dec 14;66(1):890–912. doi: 10.1021/acs.jmedchem.2c01768 (PMC9841532; doi:10.1021/acs.jmedchem.2c01768)
Supplement: Supplementary file 2 — jm2c01768_si_002.zip [file jm2c01768_si_002.zip › pdb files/Ligands/Enantiomers_FEP/Eutomer/G-II.pdb]

TITLE     G-II
REMARK   4      COMPLIES WITH FORMAT V. 3.0, 1-DEC-2006
REMARK 888
REMARK 888 WRITTEN BY MAESTRO (A PRODUCT OF SCHRODINGER, LLC)
HETATM    1  C1  UNK     0      -5.386  -4.880  58.223  1.00  0.00           C  
HETATM    2  C2  UNK     0      -4.740  -5.226  56.892  1.00  0.00           C  
HETATM    3  C3  UNK     0      -4.604  -6.476  56.372  1.00  0.00           C  
HETATM    4  C4  UNK     0      -5.119  -7.703  57.061  1.00  0.00           C  
HETATM    5  O1  UNK     0      -4.424  -8.817  56.700  1.00  0.00           O  
HETATM    6  C5  UNK     0      -4.768 -10.142  57.108  1.00  0.00           C  
HETATM    7  C6  UNK     0      -6.155 -10.590  56.614  1.00  0.00           C  
HETATM    8  C7  UNK     0      -4.535 -10.378  58.608  1.00  0.00           C  
HETATM    9  O2  UNK     0      -6.092  -7.724  57.818  1.00  0.00           O  
HETATM   10  C8  UNK     0      -3.886  -6.681  55.026  1.00  0.00           C  
HETATM   11  C9  UNK     0      -4.647  -7.529  54.047  1.00  0.00           C  
HETATM   12  C10 UNK     0      -4.396  -8.758  53.502  1.00  0.00           C  
HETATM   13  C11 UNK     0      -5.486  -9.047  52.640  1.00  0.00           C  
HETATM   14  C12 UNK     0      -6.325  -7.975  52.728  1.00  0.00           C  
HETATM   15  O3  UNK     0      -5.826  -7.032  53.575  1.00  0.00           O  
HETATM   16  N1  UNK     0      -3.459  -5.418  54.431  1.00  0.00           N  
HETATM   17  C13 UNK     0      -3.597  -4.199  54.995  1.00  0.00           C  
HETATM   18  N2  UNK     0      -4.240  -4.114  56.220  1.00  0.00           N  
HETATM   19  N3  UNK     0      -3.094  -3.163  54.328  1.00  0.00           N  
HETATM   20  C14 UNK     0      -2.613  -3.784  53.187  1.00  0.00           C  
HETATM   21  C15 UNK     0      -2.799  -5.198  53.229  1.00  0.00           C  
HETATM   22  C16 UNK     0      -2.352  -6.029  52.180  1.00  0.00           C  
HETATM   23  C17 UNK     0      -1.732  -5.451  51.055  1.00  0.00           C  
HETATM   24  C18 UNK     0      -1.568  -4.053  50.983  1.00  0.00           C  
HETATM   25  C19 UNK     0      -2.008  -3.230  52.040  1.00  0.00           C  
HETATM   26  H1  UNK     0      -6.445  -5.128  58.199  1.00  0.00           H  
HETATM   27  H2  UNK     0      -4.919  -5.435  59.038  1.00  0.00           H  
HETATM   28  H3  UNK     0      -5.296  -3.819  58.465  1.00  0.00           H  
HETATM   29  H4  UNK     0      -4.052 -10.774  56.584  1.00  0.00           H  
HETATM   30  H5  UNK     0      -6.299 -11.656  56.794  1.00  0.00           H  
HETATM   31  H6  UNK     0      -6.960 -10.060  57.121  1.00  0.00           H  
HETATM   32  H7  UNK     0      -6.261 -10.417  55.543  1.00  0.00           H  
HETATM   33  H8  UNK     0      -4.686 -11.427  58.865  1.00  0.00           H  
HETATM   34  H9  UNK     0      -3.514 -10.121  58.886  1.00  0.00           H  
HETATM   35  H10 UNK     0      -5.208  -9.783  59.226  1.00  0.00           H  
HETATM   36  H11 UNK     0      -2.969  -7.215  55.264  1.00  0.00           H  
HETATM   37  H12 UNK     0      -3.538  -9.378  53.715  1.00  0.00           H  
HETATM   38  H13 UNK     0      -5.652  -9.933  52.043  1.00  0.00           H  
HETATM   39  H14 UNK     0      -7.284  -7.752  52.287  1.00  0.00           H  
HETATM   40  H15 UNK     0      -4.356  -3.195  56.647  1.00  0.00           H  
HETATM   41  H16 UNK     0      -2.509  -7.096  52.226  1.00  0.00           H  
HETATM   42  H17 UNK     0      -1.402  -6.076  50.232  1.00  0.00           H  
HETATM   43  H18 UNK     0      -1.106  -3.609  50.111  1.00  0.00           H  
HETATM   44  H19 UNK     0      -1.889  -2.160  51.980  1.00  0.00           H  
CONECT    1    2   26   27   28
CONECT    2    1    3   18
CONECT    2    3
CONECT    3    2    4   10
CONECT    3    2
CONECT    4    3    5    9
CONECT    4    9
CONECT    5    4    6
CONECT    6    5    7    8   29
CONECT    7    6   30   31   32
CONECT    8    6   33   34   35
CONECT    9    4
CONECT    9    4
CONECT   10    3   11   16   36
CONECT   11   10   12   15
CONECT   11   12
CONECT   12   11   13   37
CONECT   12   11
CONECT   13   12   14   38
CONECT   13   14
CONECT   14   13   15   39
CONECT   14   13
CONECT   15   11   14
CONECT   16   10   17   21
CONECT   17   16   18   19
CONECT   17   19
CONECT   18    2   17   40
CONECT   19   17   20
CONECT   19   17
CONECT   20   19   21   25
CONECT   20   21
CONECT   21   16   20   22
CONECT   21   20
CONECT   22   21   23   41
CONECT   22   23
CONECT   23   22   24   42
CONECT   23   22
CONECT   24   23   25   43
CONECT   24   25
CONECT   25   20   24   44
CONECT   25   24
CONECT   26    1
CONECT   27    1
CONECT   28    1
CONECT   29    6
CONECT   30    7
CONECT   31    7
CONECT   32    7
CONECT   33    8
CONECT   34    8
CONECT   35    8
CONECT   36   10
CONECT   37   12
CONECT   38   13
CONECT   39   14
CONECT   40   18
CONECT   41   22
CONECT   42   23
CONECT   43   24
CONECT   44   25
END   
