# Supplementary material for: Exploring the Effect of Halogenation in a Series of Potent and Selective A2B Adenosine Receptor Antagonists
Source: J Med Chem. 2022 Dec 14;66(1):890–912. doi: 10.1021/acs.jmedchem.2c01768 (PMC9841532; doi:10.1021/acs.jmedchem.2c01768)
Supplement: Supplementary file 2 — jm2c01768_si_002.zip [file jm2c01768_si_002.zip › pdb files/Ligands/Enantiomers_FEP/Eutomer/G-16l.pdb]

TITLE     G-16l
REMARK   4      COMPLIES WITH FORMAT V. 3.0, 1-DEC-2006
REMARK 888
REMARK 888 WRITTEN BY MAESTRO (A PRODUCT OF SCHRODINGER, LLC)
HETATM    1  O1  UNK   900      -5.819  -7.842  58.396  1.00  0.00           O  
HETATM    2  C1  UNK   900      -4.999  -7.834  57.477  1.00  0.00           C  
HETATM    3  O2  UNK   900      -4.415  -8.959  56.993  1.00  0.00           O  
HETATM    4  C2  UNK   900      -4.779 -10.280  57.403  1.00  0.00           C  
HETATM    5  C3  UNK   900      -6.230 -10.638  57.032  1.00  0.00           C  
HETATM    6  C4  UNK   900      -4.425 -10.569  58.874  1.00  0.00           C  
HETATM    7  C5  UNK   900      -4.567  -6.603  56.744  1.00  0.00           C  
HETATM    8  C6  UNK   900      -4.745  -5.353  57.252  1.00  0.00           C  
HETATM    9  C7  UNK   900      -5.351  -5.018  58.602  1.00  0.00           C  
HETATM   10  N1  UNK   900      -4.329  -4.228  56.550  1.00  0.00           N  
HETATM   11  C8  UNK   900      -3.666  -4.308  55.334  1.00  0.00           C  
HETATM   12  N2  UNK   900      -3.224  -3.270  54.637  1.00  0.00           N  
HETATM   13  C9  UNK   900      -2.705  -3.885  53.509  1.00  0.00           C  
HETATM   14  C10 UNK   900      -2.151  -3.331  52.335  1.00  0.00           C  
HETATM   15  C11 UNK   900      -1.663  -4.169  51.313  1.00  0.00           C  
HETATM   16 CL1  UNK   900      -0.931  -3.486  49.911  1.00  0.00          Cl  
HETATM   17  C12 UNK   900      -1.751  -5.569  51.437  1.00  0.00           C  
HETATM   18  C13 UNK   900      -2.317  -6.146  52.587  1.00  0.00           C  
HETATM   19  C14 UNK   900      -2.800  -5.303  53.603  1.00  0.00           C  
HETATM   20  N3  UNK   900      -3.457  -5.528  54.805  1.00  0.00           N  
HETATM   21  C15 UNK   900      -3.884  -6.795  55.377  1.00  0.00           C  
HETATM   22  C16 UNK   900      -4.728  -7.501  54.339  1.00  0.00           C  
HETATM   23  C17 UNK   900      -5.730  -6.967  53.572  1.00  0.00           C  
HETATM   24  O3  UNK   900      -6.201  -7.864  52.671  1.00  0.00           O  
HETATM   25  C18 UNK   900      -5.495  -9.003  52.881  1.00  0.00           C  
HETATM   26  C19 UNK   900      -4.587  -8.841  53.884  1.00  0.00           C  
HETATM   27  H1  UNK   900      -4.151 -10.934  56.800  1.00  0.00           H  
HETATM   28  H2  UNK   900      -6.423 -11.696  57.215  1.00  0.00           H  
HETATM   29  H3  UNK   900      -6.957 -10.069  57.612  1.00  0.00           H  
HETATM   30  H4  UNK   900      -6.420 -10.447  55.976  1.00  0.00           H  
HETATM   31  H5  UNK   900      -4.566 -11.626  59.101  1.00  0.00           H  
HETATM   32  H6  UNK   900      -3.381 -10.329  59.075  1.00  0.00           H  
HETATM   33  H7  UNK   900      -5.042 -10.001  59.569  1.00  0.00           H  
HETATM   34  H8  UNK   900      -6.381  -5.369  58.637  1.00  0.00           H  
HETATM   35  H9  UNK   900      -4.789  -5.500  59.403  1.00  0.00           H  
HETATM   36  H10 UNK   900      -5.351  -3.944  58.795  1.00  0.00           H  
HETATM   37  H11 UNK   900      -4.470  -3.306  56.944  1.00  0.00           H  
HETATM   38  H12 UNK   900      -2.083  -2.259  52.224  1.00  0.00           H  
HETATM   39  H13 UNK   900      -1.379  -6.202  50.643  1.00  0.00           H  
HETATM   40  H14 UNK   900      -2.399  -7.219  52.676  1.00  0.00           H  
HETATM   41  H15 UNK   900      -2.978  -7.381  55.535  1.00  0.00           H  
HETATM   42  H16 UNK   900      -6.181  -5.987  53.515  1.00  0.00           H  
HETATM   43  H17 UNK   900      -5.751  -9.824  52.237  1.00  0.00           H  
HETATM   44  H18 UNK   900      -3.891  -9.589  54.233  1.00  0.00           H  
CONECT    1    2
CONECT    1    2
CONECT    2    1    3    7
CONECT    2    1
CONECT    3    2    4
CONECT    4    3    5    6   27
CONECT    5    4   28   29   30
CONECT    6    4   31   32   33
CONECT    7    2   21    8
CONECT    7    8
CONECT    8    7    9   10
CONECT    8    7
CONECT    9    8   34   35   36
CONECT   10    8   11   37
CONECT   11   10   20   12
CONECT   11   12
CONECT   12   11   13
CONECT   12   11
CONECT   13   12   19   14
CONECT   13   14
CONECT   14   13   15   38
CONECT   14   13
CONECT   15   14   16   17
CONECT   15   17
CONECT   16   15
CONECT   17   15   18   39
CONECT   17   15
CONECT   18   17   19   40
CONECT   18   19
CONECT   19   13   18   20
CONECT   19   18
CONECT   20   11   19   21
CONECT   21    7   20   22   41
CONECT   22   21   26   23
CONECT   22   23
CONECT   23   22   24   42
CONECT   23   22
CONECT   24   23   25
CONECT   25   24   26   43
CONECT   25   26
CONECT   26   22   25   44
CONECT   26   25
CONECT   27    4
CONECT   28    5
CONECT   29    5
CONECT   30    5
CONECT   31    6
CONECT   32    6
CONECT   33    6
CONECT   34    9
CONECT   35    9
CONECT   36    9
CONECT   37   10
CONECT   38   14
CONECT   39   17
CONECT   40   18
CONECT   41   21
CONECT   42   23
CONECT   43   25
CONECT   44   26
END   
